# Supplementary material for: Ribosome Profiling and Mass Spectrometry Reveal Widespread Mitochondrial Translation Defects in a Striatal Cell Model of Huntington Disease
Source: Mol Cell Proteomics. 2024 Mar 5;23(4):100746. doi: 10.1016/j.mcpro.2024.100746 (PMC11040134; doi:10.1016/j.mcpro.2024.100746)
Supplement: Data Sheet 1 [file mmc1.xlsx]

## Sheet: Data Sheet 1
Data Sheet 1: A list of total protein groups from mitochondria isolated from control, HD-het, and HD-homo striatal cells and samples subjected to multiplex TMT relative quantitative proteomics analyses. Protein groups were identified based on FDR of 1%.
Accession Number	Alternate ID	MitoCarta3.0_List	Het / Control	Homo / Control	T-Test (Heterozygous vs Control)	T-Test (Homozygous vs Control)	Log2 FC (Het / Control)	Log2 FC (Homo / Control)	ANOVA FDR	ANOVA (p-value) Benjamini-Hochberg (FDR <0.05 when p < 0.01030)	Protein Description	protein identification_probability	quantitated spectrum count	percent coverage	total unique peptide count	Con_1	Std Dev(Con_1)	Con_2	Std Dev(Con_2)	Con_3	Std Dev(Con_3)	Con_4	Std Dev(Con_4)	Con_5	Std Dev(Con_5)	Het_1	Std Dev(Het_1)	Het_2	Std Dev(Het_2)	Het_3	Std Dev(Het_3)	Het_4	Std Dev(Het_4)	Het_5	Std Dev(Het_5)	Homo_1	Std Dev(Homo_1)	Homo_2	Std Dev(Homo_2)	Homo_3	Std Dev(Homo_3)	Homo_4	Std Dev(Homo_4)	Homo_5	Std Dev(Homo_5)	biological adhesion	biological regulation	cell killing	cellular process
A0A338P6L5	Abcf3	0	not	not	0.99	0.95	0	-0.02	not	1	ATP-binding cassette sub-family F member 3 (Fragment) OS=Mus musculus OX=10090 GN=Abcf3 PE=1 SV=1	0.97	1	0.026	1	12.37	0	12.76	0	12.52	0	12.34	0	13.55	0	12.95	0	12.09	0	12.66	0	12.69	0	13.13	0	12.74	0	12.51	0	12.28	0	12.81	0	13.1	0
E9Q852	Afdn	0	not	not	--	--	0	0	not	--	Cluster of Afadin OS=Mus musculus OX=10090 GN=Afdn PE=1 SV=2 (E9Q852)	1	0	0.074	2	No data	0	No data	0	No data	0	No data	0	No data	0	No data	0	No data	0	No data	0	No data	0	No data	0	No data	0	No data	0	No data	0	No data	0	No data	0
Q80SW1	Ahcyl1	MitoCarta3.0	not	not	--	--	0	0	not	--	Cluster of S-adenosylhomocysteine hydrolase-like protein 1 OS=Mus musculus OX=10090 GN=Ahcyl1 PE=1 SV=1 (Q80SW1)	1	0	0.03	1	No data	0	No data	0	No data	0	No data	0	No data	0	No data	0	No data	0	No data	0	No data	0	No data	0	No data	0	No data	0	No data	0	No data	0	No data	0		angiotensin-activated signaling pathway, positive regulation of sodium ion transport, regulation of anion transport, regulation of ion transmembrane transporter activity, regulation of mRNA 3'-end processing		angiotensin-activated signaling pathway, mRNA polyadenylation, one-carbon metabolic process
Q3TZM9	Alg11	0	not	not	--	--	0	0	not	--	GDP-Man:Man(3)GlcNAc(2)-PP-Dol alpha-1,2-mannosyltransferase OS=Mus musculus OX=10090 GN=Alg11 PE=2 SV=1	0.98	0	0.051	1	No data	0	No data	0	No data	0	No data	0	No data	0	No data	0	No data	0	No data	0	No data	0	No data	0	No data	0	No data	0	No data	0	No data	0	No data	0				oligosaccharide-lipid intermediate biosynthetic process, protein N-linked glycosylation
A0A0G2JDZ9	Ankrd17	0	not	not	--	--	0	0	not	--	Cluster of Ankyrin repeat domain-containing protein 17 OS=Mus musculus OX=10090 GN=Ankrd17 PE=1 SV=1 (A0A0G2JDZ9)	1	0	0.0076	1	No data	0	No data	0	No data	0	No data	0	No data	0	No data	0	No data	0	No data	0	No data	0	No data	0	No data	0	No data	0	No data	0	No data	0	No data	0
A0A0N4SVB8	Arl8b	0	not	not	--	--	0	0	not	--	ADP-ribosylation factor-like protein 8B OS=Mus musculus OX=10090 GN=Arl8b PE=1 SV=1	1	0	0.17	1	No data	0	No data	0	No data	0	No data	0	No data	0	No data	0	No data	0	No data	0	No data	0	No data	0	No data	0	No data	0	No data	0	No data	0	No data	0
Q9D5T0	Atad1	MitoCarta3.0	not	not	--	--	0	0	not	--	Cluster of ATPase family AAA domain-containing protein 1 OS=Mus musculus OX=10090 GN=Atad1 PE=1 SV=1 (Q9D5T0)	1	0	0.1	2	No data	0	No data	0	No data	0	No data	0	No data	0	No data	0	No data	0	No data	0	No data	0	No data	0	No data	0	No data	0	No data	0	No data	0	No data	0		negative regulation of synaptic transmission, glutamatergic, positive regulation of receptor internalization
E9QND8	Atl2	0	not	not	0.99	0.068	0	-0.5	not	0.039	Atlastin-2 OS=Mus musculus OX=10090 GN=Atl2 PE=1 SV=1	1	2	0.075	2	16.35	0.499238	16.33	0.493809	16.1	0.480508	16.53	0.477676	17.27	0.477965	16.43	0.490909	16.64	0.47769	16.47	0.484666	16.62	0.479316	16.42	0.493726	15.75	0.515883	16	0.476915	16.18	0.477665	15.72	0.477765	16.4	0.511321
Q8C2Q8	Atp5c1	MitoCarta3.0	not	not	--	--	0	0	not	--	Cluster of ATP synthase subunit gamma OS=Mus musculus OX=10090 GN=Atp5c1 PE=1 SV=1 (Q8C2Q8)	1	0	0.28	5	No data	0	No data	0	No data	0	No data	0	No data	0	No data	0	No data	0	No data	0	No data	0	No data	0	No data	0	No data	0	No data	0	No data	0	No data	0
Q3UF95	Bag6	0	not	not	--	--	0	0	not	--	Cluster of BCL2-associated athanogene 6 OS=Mus musculus OX=10090 GN=Bag6 PE=1 SV=1 (Q3UF95)	1	0	0.027	1	No data	0	No data	0	No data	0	No data	0	No data	0	No data	0	No data	0	No data	0	No data	0	No data	0	No data	0	No data	0	No data	0	No data	0	No data	0
Q8R016	Blmh	0	not	not	--	--	0	0	not	--	Cluster of Bleomycin hydrolase OS=Mus musculus OX=10090 GN=Blmh PE=1 SV=1 (Q8R016)	1	0	0.02	1	No data	0	No data	0	No data	0	No data	0	No data	0	No data	0	No data	0	No data	0	No data	0	No data	0	No data	0	No data	0	No data	0	No data	0	No data	0				homocysteine catabolic process
O35566	Cd151	0	not	not	--	--	0	0	not	--	Cluster of CD151 antigen OS=Mus musculus OX=10090 GN=Cd151 PE=1 SV=2 (O35566)	1	0	0.059	1	No data	0	No data	0	No data	0	No data	0	No data	0	No data	0	No data	0	No data	0	No data	0	No data	0	No data	0	No data	0	No data	0	No data	0	No data	0		cell surface receptor signaling pathway, positive regulation of cell migration, positive regulation of endocytosis		T cell proliferation, cell migration, cell surface receptor signaling pathway, wound healing, spreading of cells
Q922J3	Clip1	0	not	not	--	--	0	0	not	--	Cluster of CAP-Gly domain-containing linker protein 1 OS=Mus musculus OX=10090 GN=Clip1 PE=1 SV=1 (Q922J3)	1	0	0.025	2	No data	0	No data	0	No data	0	No data	0	No data	0	No data	0	No data	0	No data	0	No data	0	No data	0	No data	0	No data	0	No data	0	No data	0	No data	0		positive regulation of microtubule polymerization		microtubule bundle formation, protein transport into plasma membrane raft
Q64010	Crk	0	not	not	--	--	0	0	not	--	Cluster of Adapter molecule crk OS=Mus musculus OX=10090 GN=Crk PE=1 SV=1 (Q64010)	1	0	0.17	3	No data	0	No data	0	No data	0	No data	0	No data	0	No data	0	No data	0	No data	0	No data	0	No data	0	No data	0	No data	0	No data	0	No data	0	No data	0		ephrin receptor signaling pathway, negative regulation of cell motility, negative regulation of natural killer cell mediated cytotoxicity, negative regulation of wound healing, positive regulation of cell growth, positive regulation of signal transduction, positive regulation of smooth muscle cell migration, positive regulation of substrate adhesion-dependent cell spreading, regulation of GTPase …		SH2 domain-mediated complex assembly, cellular response to endothelin, cellular response to insulin-like growth factor stimulus, cellular response to nerve growth factor stimulus, cellular response to nitric oxide, cellular response to transforming growth factor beta stimulus, ephrin receptor signaling pathway
Q60737	Csnk2a1	0	not	not	0.98	0.59	0	0.08	not	0.8	Casein kinase II subunit alpha OS=Mus musculus OX=10090 GN=Csnk2a1 PE=1 SV=2	1	1	0.056	1	14.12	0	13.88	0	14.15	0	13.95	0	13.58	0	14.09	0	13.64	0	13.92	0	14.07	0	13.98	0	14.15	0	13.8	0	14.26	0	14.04	0	13.82	0		Wnt signaling pathway, negative regulation of cysteine-type endopeptidase activity involved in apoptotic process, negative regulation of protein ubiquitination involved in ubiquitin-dependent protein catabolic process, positive regulation of Wnt signaling pathway, positive regulation of cell growth, positive regulation of cell proliferation, positive regulation of protein catabolic process, regul…		Wnt signaling pathway, apoptotic process, cell cycle, peptidyl-serine phosphorylation, peptidyl-threonine phosphorylation, protein autophosphorylation
Q60598	Cttn	0	not	not	0.99	0.53	0	-0.09	not	0.68	Src substrate cortactin OS=Mus musculus OX=10090 GN=Cttn PE=1 SV=2	1	16	0.35	16	16.29	0.513373	16.31	0.511697	15.77	0.526128	16.26	0.526264	16.46	0.549882	16.23	1.0034	16.25	0.514608	16.16	0.55416	16.37	0.531408	16.09	0.509826	16.2	0.516665	16.17	0.524505	15.94	0.510622	16.25	0.508757	16.1	0.543316	focal adhesion assembly	negative regulation of extrinsic apoptotic signaling pathway, positive regulation of actin filament polymerization, positive regulation of smooth muscle contraction, regulation of axon extension, regulation of mitophagy		actin cytoskeleton reorganization, actin filament polymerization, cell motility, dendritic spine maintenance, focal adhesion assembly, lamellipodium organization, modification of postsynaptic actin cytoskeleton, neuron projection morphogenesis, positive regulation of actin filament polymerization, regulation of axon extension, substrate-dependent cell migration, cell extension
Q61655	Ddx19a	0	not	not	--	--	0	0	not	--	Cluster of ATP-dependent RNA helicase DDX19A OS=Mus musculus OX=10090 GN=Ddx19a PE=1 SV=2 (Q61655)	1	0	0.077	3	No data	0	No data	0	No data	0	No data	0	No data	0	No data	0	No data	0	No data	0	No data	0	No data	0	No data	0	No data	0	No data	0	No data	0	No data	0		positive regulation of apoptotic process
Q6PGC1	Dhx29	0	not	not	--	--	0	0	not	--	ATP-dependent RNA helicase DHX29 OS=Mus musculus OX=10090 GN=Dhx29 PE=1 SV=1	1	0	0.013	1	No data	0	No data	0	No data	0	No data	0	No data	0	No data	0	No data	0	No data	0	No data	0	No data	0	No data	0	No data	0	No data	0	No data	0	No data	0		positive regulation of translational initiation		translational initiation
Q99PU8	Dhx30	MitoCarta3.0	not	not	--	--	0	0	not	--	Cluster of ATP-dependent RNA helicase DHX30 OS=Mus musculus OX=10090 GN=Dhx30 PE=1 SV=1 (Q99PU8)	1	0	0.06	4	No data	0	No data	0	No data	0	No data	0	No data	0	No data	0	No data	0	No data	0	No data	0	No data	0	No data	0	No data	0	No data	0	No data	0	No data	0				DNA duplex unwinding, mitochondrial large ribosomal subunit assembly
Q3TVK3	Dnpep	0	not	not	--	--	0	0	not	--	Cluster of Aspartyl aminopeptidase OS=Mus musculus OX=10090 GN=Dnpep PE=1 SV=1 (Q3TVK3)	1	0	0.025	1	No data	0	No data	0	No data	0	No data	0	No data	0	No data	0	No data	0	No data	0	No data	0	No data	0	No data	0	No data	0	No data	0	No data	0	No data	0
S4R1P5	Dst	0	not	not	--	--	0	0	not	--	Cluster of Dystonin OS=Mus musculus OX=10090 GN=Dst PE=1 SV=1 (S4R1P5)	1	0	0.0026	1	No data	0	No data	0	No data	0	No data	0	No data	0	No data	0	No data	0	No data	0	No data	0	No data	0	No data	0	No data	0	No data	0	No data	0	No data	0
E9PVC5	Eif4g1	0	not	not	0.99	0.72	0	0.07	not	0.87	Cluster of Eukaryotic translation initiation factor 4 gamma 1 OS=Mus musculus OX=10090 GN=Eif4g1 PE=1 SV=1 (E9PVC5)	1	15	0.17	17	13.42	0.932742	13.71	0.739252	13.83	0.696843	13.51	0.94231	12.94	2.28059	13.6	0.662843	13.34	0.970095	13.55	0.662828	13.46	0.928931	13.46	0.857603	13.33	1.03014	13.65	0.679415	13.75	0.625557	13.27	0.918159	13.76	0.751426
Q08879	Fbln1	0	not	not	--	--	0	0	not	--	Fibulin-1 OS=Mus musculus OX=10090 GN=Fbln1 PE=1 SV=2	0.98	0	0.031	1	No data	0	No data	0	No data	0	No data	0	No data	0	No data	0	No data	0	No data	0	No data	0	No data	0	No data	0	No data	0	No data	0	No data	0	No data	0		blood coagulation, fibrin clot formation, negative regulation of ERK1 and ERK2 cascade, negative regulation of cell adhesion, negative regulation of cell motility, negative regulation of stem cell proliferation, negative regulation of substrate adhesion-dependent cell spreading, negative regulation of transformation of host cell by virus, negative regulation of transforming growth factor-beta sec…		extracellular matrix organization
Q6ZPF4	Fmnl3	0	not	not	--	--	0	0	not	--	Cluster of Formin-like protein 3 OS=Mus musculus OX=10090 GN=Fmnl3 PE=1 SV=2 (Q6ZPF4)	1	0	0.05	4	No data	0	No data	0	No data	0	No data	0	No data	0	No data	0	No data	0	No data	0	No data	0	No data	0	No data	0	No data	0	No data	0	No data	0	No data	0		regulation of cell shape		actin cytoskeleton organization, cell migration
A0A1Y7VN70	Glrx5	MitoCarta3.0	not	not	0.98	0.22	0	-0.21	not	0.36	Glutaredoxin-related protein 5, mitochondrial OS=Mus musculus OX=10090 GN=Glrx5 PE=1 SV=1	0.98	1	0.12	1	12.7	0	12.86	0	12.9	0	13.16	0	13.02	0	13.07	0	13.09	0	13.17	0	12.8	0	12.5	0	12.16	0	12.9	0	12.88	0	12.83	0	12.81	0
A0A0R4J008	Hdac2	0	not	not	--	--	0	0	not	--	Histone deacetylase 2 OS=Mus musculus OX=10090 GN=Hdac2 PE=1 SV=1	0.98	0	0.025	1	No data	0	No data	0	No data	0	No data	0	No data	0	No data	0	No data	0	No data	0	No data	0	No data	0	No data	0	No data	0	No data	0	No data	0	No data	0
Q9JKY5	Hip1r	0	not	not	--	--	0	0	not	--	Huntingtin-interacting protein 1-related protein OS=Mus musculus OX=10090 GN=Hip1r PE=1 SV=2	0.96	0	0.0094	1	No data	0	No data	0	No data	0	No data	0	No data	0	No data	0	No data	0	No data	0	No data	0	No data	0	No data	0	No data	0	No data	0	No data	0	No data	0		activation of cysteine-type endopeptidase activity involved in apoptotic process, negative regulation of Arp2/3 complex-mediated actin nucleation, negative regulation of actin filament polymerization, negative regulation of apoptotic process, positive regulation of clathrin coat assembly, positive regulation of clathrin-dependent endocytosis, positive regulation of epidermal growth factor recepto…		actin filament organization, apoptotic process, clathrin coat assembly, membrane organization, negative regulation of Arp2/3 complex-mediated actin nucleation, negative regulation of actin filament polymerization, positive regulation of mitochondrial outer membrane permeabilization involved in apoptotic signaling pathway
P81122	Irs2	0	not	not	1	0.33	0	-0.13	not	0.61	Insulin receptor substrate 2 OS=Mus musculus OX=10090 GN=Irs2 PE=1 SV=2	1	1	0.014	1	13.82	0	14.11	0	14.37	0	14.19	0	14.01	0	14.08	0	13.95	0	13.99	0	13.86	0	14.61	0	14.14	0	14.03	0	13.65	0	14.09	0	13.94	0		cellular response to glucose stimulus, insulin receptor signaling pathway, negative regulation of B cell apoptotic process, negative regulation of kinase activity, negative regulation of plasma membrane long-chain fatty acid transport, positive regulation of B cell proliferation, positive regulation of cell migration, positive regulation of cell proliferation, positive regulation of fatty acid be…		cellular response to glucose stimulus, cellular response to insulin stimulus, insulin receptor signaling pathway
Q6PE70	Itgb5	0	not	not	--	--	0	0	not	--	Cluster of Integrin beta OS=Mus musculus OX=10090 GN=Itgb5 PE=1 SV=1 (Q6PE70)	1	0	0.035	2	No data	0	No data	0	No data	0	No data	0	No data	0	No data	0	No data	0	No data	0	No data	0	No data	0	No data	0	No data	0	No data	0	No data	0	No data	0
Q8R2P8	Kars	MitoCarta3.0	not	not	--	--	0	0	not	--	Cluster of Lysine--tRNA ligase OS=Mus musculus OX=10090 GN=Kars PE=1 SV=1 (Q8R2P8)	1	0	0.25	9	No data	0	No data	0	No data	0	No data	0	No data	0	No data	0	No data	0	No data	0	No data	0	No data	0	No data	0	No data	0	No data	0	No data	0	No data	0		ERK1 and ERK2 cascade, activation of MAPK activity, negative regulation of cell proliferation, positive regulation of ERK1 and ERK2 cascade, positive regulation of cytokine production involved in inflammatory response, positive regulation of cytokine secretion involved in immune response, positive regulation of macrophage activation, positive regulation of macrophage chemotaxis, positive regulati…		ERK1 and ERK2 cascade, basophil activation involved in immune response, diadenosine tetraphosphate biosynthetic process, lysyl-tRNA aminoacylation, tumor necrosis factor-mediated signaling pathway
A0A5F8MPZ2	Klc1	0	not	not	0.98	0.48	0	-0.14	not	0.66	Kinesin light chain OS=Mus musculus OX=10090 GN=Klc1 PE=1 SV=1	1	1	0.02	1	13.02	0	12.98	0	13.03	0	12.57	0	13.14	0	12.66	0	13.13	0	13.01	0	12.8	0	13.11	0	12.47	0	12.51	0	12.86	0	12.9	0	13.32	0
Q61792	Lasp1	0	not	not	--	--	0	0	not	--	Cluster of LIM and SH3 domain protein 1 OS=Mus musculus OX=10090 GN=Lasp1 PE=1 SV=1 (Q61792)	1	0	0.2	4	No data	0	No data	0	No data	0	No data	0	No data	0	No data	0	No data	0	No data	0	No data	0	No data	0	No data	0	No data	0	No data	0	No data	0	No data	0
A0A0R4J005	Lims1	0	not	not	--	--	0	0	not	--	Cluster of LIM and senescent cell antigen-like-containing domain protein OS=Mus musculus OX=10090 GN=Lims1 PE=1 SV=1 (A0A0R4J005)	1	0	0.036	1	No data	0	No data	0	No data	0	No data	0	No data	0	No data	0	No data	0	No data	0	No data	0	No data	0	No data	0	No data	0	No data	0	No data	0	No data	0
A0A0R4J047	Luc7l	0	not	not	--	--	0	0	not	--	Putative RNA-binding protein Luc7-like 1 OS=Mus musculus OX=10090 GN=Luc7l PE=1 SV=1	0.99	0	0.031	1	No data	0	No data	0	No data	0	No data	0	No data	0	No data	0	No data	0	No data	0	No data	0	No data	0	No data	0	No data	0	No data	0	No data	0	No data	0
A0A023T778	Magohb	0	not	not	--	--	0	0	not	--	Cluster of Mago nashi protein OS=Mus musculus OX=10090 GN=Magohb PE=1 SV=1 (A0A023T778)	1	0	0.14	2	No data	0	No data	0	No data	0	No data	0	No data	0	No data	0	No data	0	No data	0	No data	0	No data	0	No data	0	No data	0	No data	0	No data	0	No data	0		nuclear-transcribed mRNA catabolic process, nonsense-mediated decay		RNA splicing, mRNA processing, nuclear-transcribed mRNA catabolic process, nonsense-mediated decay
A0A0U1RPX4	Mapk3	0	not	not	--	--	0	0	not	--	Cluster of Mitogen-activated protein kinase (Fragment) OS=Mus musculus OX=10090 GN=Mapk3 PE=1 SV=1 (A0A0U1RPX4)	1	0	0.051	1	No data	0	No data	0	No data	0	No data	0	No data	0	No data	0	No data	0	No data	0	No data	0	No data	0	No data	0	No data	0	No data	0	No data	0	No data	0
A0A0A6YXE3	Mbnl1	0	not	not	--	--	0	0	not	--	Cluster of Muscleblind-like protein 1 OS=Mus musculus OX=10090 GN=Mbnl1 PE=1 SV=1 (A0A0A6YXE3)	1	0	0.066	2	No data	0	No data	0	No data	0	No data	0	No data	0	No data	0	No data	0	No data	0	No data	0	No data	0	No data	0	No data	0	No data	0	No data	0	No data	0
Q8R2Y2	Mcam	0	not	Homozygous vs Control is different	0.99	< 0.0001	0	-1.33	FDR<0.05	< 0.0001	Cell surface glycoprotein MUC18 OS=Mus musculus OX=10090 GN=Mcam PE=1 SV=1	1	2	0.046	2	14.66	0.498209	14.68	0.534788	14.52	0.498048	14.71	0.492076	15.23	0.579808	14.84	0.502931	14.79	0.526682	14.51	0.569312	14.82	0.492072	14.84	0.738077	13.37	0.803805	13.63	0.554438	13.23	0.59694	13.52	0.729034	13.38	0.513018	heterophilic cell-cell adhesion via plasma membrane cell adhesion molecules	positive regulation of cell migration
Q99KE1	Me2	MitoCarta3.0	not	not	1	0.16	0	-0.48	not	0.18	NAD-dependent malic enzyme, mitochondrial OS=Mus musculus OX=10090 GN=Me2 PE=1 SV=1	1	7	0.2	6	13.45	0.728517	13.28	0.586865	12.38	0.849309	13.42	0.594545	14.01	0.656953	13.38	0.636248	13.52	0.683773	13.42	0.636674	13.42	0.67747	12.79	0.888443	12.51	0.863636	12.47	0.891373	13.29	0.620129	12.81	0.6454	13.09	0.982136		regulation of NADP metabolic process		malate metabolic process, pyruvate metabolic process
Q9ERE7	Mesd	0	not	not	--	--	0	0	not	--	Cluster of LRP chaperone MESD OS=Mus musculus OX=10090 GN=Mesd PE=1 SV=1 (Q9ERE7)	1	0	0.13	2	No data	0	No data	0	No data	0	No data	0	No data	0	No data	0	No data	0	No data	0	No data	0	No data	0	No data	0	No data	0	No data	0	No data	0	No data	0		Wnt signaling pathway, positive regulation of skeletal muscle acetylcholine-gated channel clustering		Wnt signaling pathway, protein folding
F6RND9	Mprip	0	not	not	--	--	0	0	not	--	Cluster of Myosin phosphatase Rho-interacting protein (Fragment) OS=Mus musculus OX=10090 GN=Mprip PE=1 SV=1 (F6RND9)	1	0	0.029	2	No data	0	No data	0	No data	0	No data	0	No data	0	No data	0	No data	0	No data	0	No data	0	No data	0	No data	0	No data	0	No data	0	No data	0	No data	0
Q9CQL7	Mrfap1	0	not	not	0.99	0.99	0	0	not	1	MORF4 family-associated protein 1 OS=Mus musculus OX=10090 GN=Mrfap1 PE=1 SV=1	0.98	1	0.18	1	13.97	0	14.16	0	14.45	0	14.42	0	14.7	0	14.3	0	14.33	0	14.29	0	14.07	0	14.69	0	14.1	0	14.29	0	14.2	0	13.94	0	15.15	0
O35972	Mrpl23	MitoCarta3.0	not	not	--	--	0	0	not	--	Cluster of 39S ribosomal protein L23, mitochondrial OS=Mus musculus OX=10090 GN=Mrpl23 PE=1 SV=1 (O35972)	1	0	0.089	1	No data	0	No data	0	No data	0	No data	0	No data	0	No data	0	No data	0	No data	0	No data	0	No data	0	No data	0	No data	0	No data	0	No data	0	No data	0				mitochondrial translation
G3XA66	Mtx1	MitoCarta3.0	not	not	--	--	0	0	not	--	Cluster of Metaxin-1 (Fragment) OS=Mus musculus OX=10090 GN=Mtx1 PE=1 SV=1 (G3XA66)	1	0	0.14	3	No data	0	No data	0	No data	0	No data	0	No data	0	No data	0	No data	0	No data	0	No data	0	No data	0	No data	0	No data	0	No data	0	No data	0	No data	0
F8VQB6	Myo10	0	not	not	--	--	0	0	not	--	Cluster of Unconventional myosin-X OS=Mus musculus OX=10090 GN=Myo10 PE=1 SV=1 (F8VQB6)	1	0	0.0068	1	No data	0	No data	0	No data	0	No data	0	No data	0	No data	0	No data	0	No data	0	No data	0	No data	0	No data	0	No data	0	No data	0	No data	0	No data	0		positive regulation of cell-cell adhesion, regulation of cell shape, regulation of filopodium assembly		cell motility
Q9DCS9	Ndufb10	MitoCarta3.0	not	not	0.99	0.31	0	-0.17	not	0.49	NADH dehydrogenase [ubiquinone] 1 beta subcomplex subunit 10 OS=Mus musculus OX=10090 GN=Ndufb10 PE=1 SV=3	1	2	0.14	2	14.29	0.539364	14.09	0.529913	13.77	0.699113	13.99	0.571738	14.52	0.716388	14.15	0.54434	13.95	0.705357	14.44	0.523804	13.79	0.730166	14.33	0.526236	13.75	0.552184	14.01	0.54148	14.04	0.550945	13.76	0.520868	14.24	0.52144				mitochondrial respiratory chain complex I assembly
Q9D6J6	Ndufv2	MitoCarta3.0	not	not	0.98	0.81	0	-0.05	not	0.95	NADH dehydrogenase [ubiquinone] flavoprotein 2, mitochondrial OS=Mus musculus OX=10090 GN=Ndufv2 PE=1 SV=2	1	3	0.15	3	14.92	0.539301	14.89	0.518971	14.33	0.494753	14.91	0.57035	15.41	0.542859	14.58	0.492356	14.96	0.531198	14.88	0.489976	14.96	0.492828	15.05	0.677532	14.62	0.497458	14.74	0.501339	14.97	0.515102	14.7	0.501224	15.17	0.538035				mitochondrial electron transport, NADH to ubiquinone
D3Z0G0	Nif3l1	MitoCarta3.0	not	not	--	--	0	0	not	--	Cluster of NIF3-like protein 1 OS=Mus musculus OX=10090 GN=Nif3l1 PE=1 SV=1 (D3Z0G0)	1	0	0.07	1	No data	0	No data	0	No data	0	No data	0	No data	0	No data	0	No data	0	No data	0	No data	0	No data	0	No data	0	No data	0	No data	0	No data	0	No data	0
A2AJH3	Nmt2	0	not	not	--	--	0	0	not	--	Cluster of Glycylpeptide N-tetradecanoyltransferase OS=Mus musculus OX=10090 GN=Nmt2 PE=1 SV=1 (A2AJH3)	1	0	0.096	3	No data	0	No data	0	No data	0	No data	0	No data	0	No data	0	No data	0	No data	0	No data	0	No data	0	No data	0	No data	0	No data	0	No data	0	No data	0
Q8VGI9	Olfr807	0	not	not	--	--	0	0	not	--	Olfactory receptor 807 OS=Mus musculus OX=10090 GN=Olfr807 PE=2 SV=1	0.96	0	0.084	1	No data	0	No data	0	No data	0	No data	0	No data	0	No data	0	No data	0	No data	0	No data	0	No data	0	No data	0	No data	0	No data	0	No data	0	No data	0		G-protein coupled receptor signaling pathway		G-protein coupled receptor signaling pathway
P70206	Plxna1	0	not	not	--	--	0	0	not	--	Cluster of Plexin-A1 OS=Mus musculus OX=10090 GN=Plxna1 PE=1 SV=1 (P70206)	1	0	0.0079	1	No data	0	No data	0	No data	0	No data	0	No data	0	No data	0	No data	0	No data	0	No data	0	No data	0	No data	0	No data	0	No data	0	No data	0	No data	0		negative regulation of cell adhesion, positive regulation of axonogenesis, regulation of GTPase activity, regulation of axon extension involved in axon guidance, regulation of cell shape, regulation of negative chemotaxis, regulation of smooth muscle cell migration, semaphorin-plexin signaling pathway, semaphorin-plexin signaling pathway involved in axon guidance		anterior commissure morphogenesis, branchiomotor neuron axon guidance, chemorepulsion of branchiomotor axon, neuron projection extension, neuron projection morphogenesis, positive regulation of axonogenesis, regulation of axon extension involved in axon guidance, semaphorin-plexin signaling pathway, semaphorin-plexin signaling pathway involved in axon guidance
P63330	Ppp2ca	0	not	not	--	--	0	0	not	--	Cluster of Serine/threonine-protein phosphatase 2A catalytic subunit alpha isoform OS=Mus musculus OX=10090 GN=Ppp2ca PE=1 SV=1 (P63330)	1	0	0.22	4	No data	0	No data	0	No data	0	No data	0	No data	0	No data	0	No data	0	No data	0	No data	0	No data	0	No data	0	No data	0	No data	0	No data	0	No data	0		cellular response to glucose stimulus, negative regulation of Ras protein signal transduction, negative regulation of calcium ion transmembrane transporter activity, negative regulation of epithelial to mesenchymal transition, negative regulation of protein import into nucleus, negative regulation of protein phosphorylation, negative regulation of transcription from RNA polymerase II promoter, po…		apoptotic mitochondrial changes, cellular response to glucose stimulus, meiotic cell cycle, proteasome-mediated ubiquitin-dependent protein catabolic process, protein dephosphorylation, protein heterotrimerization, response to endoplasmic reticulum stress
Q76MZ3	Ppp2r1a	0	not	not	0.99	0.77	0	0.03	not	0.93	Cluster of Serine/threonine-protein phosphatase 2A 65 kDa regulatory subunit A alpha isoform OS=Mus musculus OX=10090 GN=Ppp2r1a PE=1 SV=3 (Q76MZ3)	1	7	0.19	8	15.51	0.509026	15.63	0.499672	15.82	0.540567	15.47	0.512651	15.27	0.783554	15.71	0.530657	15.54	0.521757	15.55	0.510648	15.62	0.504274	15.28	0.542419	15.64	0.502471	15.48	0.499404	15.39	0.502834	15.71	0.543537	15.65	0.701372		positive regulation of extrinsic apoptotic signaling pathway in absence of ligand, regulation of meiotic cell cycle process involved in oocyte maturation, regulation of phosphoprotein phosphatase activity		chromosome segregation, female meiotic division, macromolecular complex assembly, meiotic sister chromatid cohesion, centromeric, meiotic spindle elongation, mitotic sister chromatid separation, peptidyl-serine dephosphorylation
P97470	Ppp4c	0	not	not	--	--	0	0	not	--	Serine/threonine-protein phosphatase 4 catalytic subunit OS=Mus musculus OX=10090 GN=Ppp4c PE=1 SV=2	0.99	0	0.046	1	No data	0	No data	0	No data	0	No data	0	No data	0	No data	0	No data	0	No data	0	No data	0	No data	0	No data	0	No data	0	No data	0	No data	0	No data	0		NIK/NF-kappaB signaling, regulation of double-strand break repair via homologous recombination		NIK/NF-kappaB signaling, dephosphorylation, protein dephosphorylation
Q3TUQ7	Prkaa1	0	not	not	--	--	0	0	not	--	Cluster of Acetyl-CoA carboxylase kinase OS=Mus musculus OX=10090 GN=Prkaa1 PE=1 SV=1 (Q3TUQ7)	1	0	0.031	1	No data	0	No data	0	No data	0	No data	0	No data	0	No data	0	No data	0	No data	0	No data	0	No data	0	No data	0	No data	0	No data	0	No data	0	No data	0
A0A171KXD3	Prmt1	0	not	not	--	--	0	0	not	--	Cluster of Protein arginine N-methyltransferase 1 OS=Mus musculus OX=10090 GN=Prmt1 PE=1 SV=1 (A0A171KXD3)	1	0	0.082	2	No data	0	No data	0	No data	0	No data	0	No data	0	No data	0	No data	0	No data	0	No data	0	No data	0	No data	0	No data	0	No data	0	No data	0	No data	0
G3UXL2	Prps1l3	0	not	not	--	--	0	0	not	--	Cluster of Ribose-phosphate diphosphokinase OS=Mus musculus OX=10090 GN=Prps1l3 PE=3 SV=1 (G3UXL2)	1	0	0.047	1	No data	0	No data	0	No data	0	No data	0	No data	0	No data	0	No data	0	No data	0	No data	0	No data	0	No data	0	No data	0	No data	0	No data	0	No data	0				5-phosphoribose 1-diphosphate biosynthetic process, nucleoside metabolic process, nucleotide biosynthetic process, purine nucleotide biosynthetic process, ribonucleoside monophosphate biosynthetic process
Q0PD20	Rab34	0	not	not	--	--	0	0	not	--	Cluster of Rab34 OS=Mus musculus OX=10090 GN=Rab34 PE=1 SV=1 (Q0PD20)	1	0	0.18	3	No data	0	No data	0	No data	0	No data	0	No data	0	No data	0	No data	0	No data	0	No data	0	No data	0	No data	0	No data	0	No data	0	No data	0	No data	0
Q8BIV3	Ranbp6	0	not	not	--	--	0	0	not	--	Ran-binding protein 6 OS=Mus musculus OX=10090 GN=Ranbp6 PE=1 SV=3	1	0	0.011	1	No data	0	No data	0	No data	0	No data	0	No data	0	No data	0	No data	0	No data	0	No data	0	No data	0	No data	0	No data	0	No data	0	No data	0	No data	0
Q9JJ80	Rpf2	0	not	not	0.99	0.52	0	0.13	not	0.67	Ribosome production factor 2 homolog OS=Mus musculus OX=10090 GN=Rpf2 PE=2 SV=2	1	1	0.042	1	14.39	0	14.44	0	14.86	0	14.48	0	15.33	0	14.72	0	14.65	0	14.54	0	14.68	0	14.89	0	14.68	0	14.74	0	14.93	0	14.78	0	15	0		regulation of signal transduction by p53 class mediator, regulation of transcription from RNA polymerase II promoter		maturation of LSU-rRNA from tricistronic rRNA transcript (SSU-rRNA, 5.8S rRNA, LSU-rRNA), ribosomal large subunit assembly
A0A3B2WBL1	Rpl10a	0	not	not	--	--	0	0	not	--	Cluster of Ribosomal protein OS=Mus musculus OX=10090 GN=Rpl10a PE=1 SV=1 (A0A3B2WBL1)	1	0	0.26	5	No data	0	No data	0	No data	0	No data	0	No data	0	No data	0	No data	0	No data	0	No data	0	No data	0	No data	0	No data	0	No data	0	No data	0	No data	0
A0A1B0GSS8	Rpl18	0	not	not	--	--	0	0	not	--	Cluster of 60S ribosomal protein L18 OS=Mus musculus OX=10090 GN=Rpl18 PE=1 SV=1 (A0A1B0GSS8)	1	0	0.21	3	No data	0	No data	0	No data	0	No data	0	No data	0	No data	0	No data	0	No data	0	No data	0	No data	0	No data	0	No data	0	No data	0	No data	0	No data	0
B1AWT3	Rragd	0	not	not	--	--	0	0	not	--	Cluster of Ras-related GTP-binding protein OS=Mus musculus OX=10090 GN=Rragd PE=1 SV=1 (B1AWT3)	1	0	0.02	1	No data	0	No data	0	No data	0	No data	0	No data	0	No data	0	No data	0	No data	0	No data	0	No data	0	No data	0	No data	0	No data	0	No data	0	No data	0
P11157	Rrm2	0	not	not	--	--	0	0	not	--	Cluster of Ribonucleoside-diphosphate reductase subunit M2 OS=Mus musculus OX=10090 GN=Rrm2 PE=1 SV=1 (P11157)	1	0	0.036	1	No data	0	No data	0	No data	0	No data	0	No data	0	No data	0	No data	0	No data	0	No data	0	No data	0	No data	0	No data	0	No data	0	No data	0	No data	0				DNA replication, deoxyribonucleotide biosynthetic process, deoxyribonucleotide metabolic process, protein heterotetramerization, protein oligomerization
Q9D031	Rsu1	0	not	not	--	--	0	0	not	--	Cluster of Ras suppressor protein 1 OS=Mus musculus OX=10090 GN=Rsu1 PE=1 SV=1 (Q9D031)	1	0	0.36	5	No data	0	No data	0	No data	0	No data	0	No data	0	No data	0	No data	0	No data	0	No data	0	No data	0	No data	0	No data	0	No data	0	No data	0	No data	0
O55128	Sap18	0	not	not	--	--	0	0	not	--	Cluster of Histone deacetylase complex subunit SAP18 OS=Mus musculus OX=10090 GN=Sap18 PE=1 SV=1 (O55128)	1	0	0.19	2	No data	0	No data	0	No data	0	No data	0	No data	0	No data	0	No data	0	No data	0	No data	0	No data	0	No data	0	No data	0	No data	0	No data	0	No data	0		negative regulation of mRNA splicing, via spliceosome, positive regulation of apoptotic process, regulation of alternative mRNA splicing, via spliceosome, regulation of transcription, DNA-templated		RNA splicing, mRNA processing
Q920A5	Scpep1	0	not	Homozygous vs Control is different	0.97	0.012	0	0.43	FDR<0.05	0.0046	Retinoid-inducible serine carboxypeptidase OS=Mus musculus OX=10090 GN=Scpep1 PE=1 SV=2	1	4	0.097	3	15.69	0.497749	15.64	0.487569	15.62	0.501043	15.62	0.564716	15.26	0.808845	15.74	0.495721	15.51	0.563124	15.54	0.491814	15.66	0.51232	15.41	0.492824	16.26	0.504792	16.15	0.49558	15.71	0.553946	16.1	0.491237	15.77	0.622478		negative regulation of blood pressure, positive regulation of blood vessel diameter, retinoic acid metabolic process		proteolysis involved in cellular protein catabolic process, retinoic acid metabolic process
A0A494BBD3	Scyl1	0	not	not	0.99	0.49	0	0.11	not	0.8	N-terminal kinase-like protein (Fragment) OS=Mus musculus OX=10090 GN=Scyl1 PE=1 SV=1	1	1	0.031	1	13.95	0	13.48	0	13.75	0	13.45	0	13.31	0	13.91	0	13.97	0	13.48	0	13.63	0	12.95	0	13.49	0	13.67	0	13.81	0	13.49	0	14.04	0
Q8BGK6	Slc7a6	0	not	not	--	--	0	0	not	--	Cluster of Y+L amino acid transporter 2 OS=Mus musculus OX=10090 GN=Slc7a6 PE=1 SV=1 (Q8BGK6)	1	0	0.033	1	No data	0	No data	0	No data	0	No data	0	No data	0	No data	0	No data	0	No data	0	No data	0	No data	0	No data	0	No data	0	No data	0	No data	0	No data	0
A0A140LJ01	Spcs2	0	not	not	--	--	0	0	not	--	Cluster of Microsomal signal peptidase 25 kDa subunit (Fragment) OS=Mus musculus OX=10090 GN=Spcs2 PE=1 SV=1 (A0A140LJ01)	1	0	0.18	4	No data	0	No data	0	No data	0	No data	0	No data	0	No data	0	No data	0	No data	0	No data	0	No data	0	No data	0	No data	0	No data	0	No data	0	No data	0				signal peptide processing
P08032	Spta1	0	not	not	--	--	0	0	not	--	Spectrin alpha chain, erythrocytic 1 OS=Mus musculus OX=10090 GN=Spta1 PE=1 SV=3	0.99	0	0.0046	1	No data	0	No data	0	No data	0	No data	0	No data	0	No data	0	No data	0	No data	0	No data	0	No data	0	No data	0	No data	0	No data	0	No data	0	No data	0		actin filament capping, lymphocyte homeostasis, positive regulation of T cell proliferation, positive regulation of protein binding, regulation of cell shape		actin cytoskeleton organization, actin filament capping, plasma membrane organization, porphyrin-containing compound biosynthetic process
B7ZC18	Stat3	mito-interacting	not	Homozygous vs Control is different	0.99	0.027	0	1.2	FDR<0.05	0.01	Signal transducer and activator of transcription OS=Mus musculus OX=10090 GN=Stat3 PE=1 SV=1	1	1	0.024	1	15.11	0	15.17	0	15.81	0	15.26	0	13.48	0	15.24	0	15.06	0	15.02	0	14.95	0	14.57	0	16.31	0	16.37	0	16.3	0	16.49	0	15.36	0
A2A5R8	Stau1	0	not	not	--	--	0	0	not	--	Cluster of Double-stranded RNA-binding protein Staufen homolog 1 OS=Mus musculus OX=10090 GN=Stau1 PE=1 SV=1 (A2A5R8)	1	0	0.045	1	No data	0	No data	0	No data	0	No data	0	No data	0	No data	0	No data	0	No data	0	No data	0	No data	0	No data	0	No data	0	No data	0	No data	0	No data	0
P54227	Stmn1	0	not	not	--	--	0	0	not	--	Cluster of Stathmin OS=Mus musculus OX=10090 GN=Stmn1 PE=1 SV=2 (P54227)	1	0	0.29	4	No data	0	No data	0	No data	0	No data	0	No data	0	No data	0	No data	0	No data	0	No data	0	No data	0	No data	0	No data	0	No data	0	No data	0	No data	0		establishment of skin barrier, hepatocyte growth factor receptor signaling pathway, negative regulation of Rho protein signal transduction, negative regulation of guanyl-nucleotide exchange factor activity, negative regulation of microtubule polymerization, negative regulation of stress fiber assembly, negative regulation of thrombin-activated receptor signaling pathway, positive regulation of ce…		axonogenesis, hepatocyte growth factor receptor signaling pathway, microtubule depolymerization, mitotic cytokinesis, mitotic spindle organization, neuron projection development, response to virus
F8WH41	Strn	0	not	not	--	--	0	0	not	--	Cluster of Striatin OS=Mus musculus OX=10090 GN=Strn PE=1 SV=1 (F8WH41)	1	0	0.022	1	No data	0	No data	0	No data	0	No data	0	No data	0	No data	0	No data	0	No data	0	No data	0	No data	0	No data	0	No data	0	No data	0	No data	0	No data	0
A0A494BBF6	Stub1	0	not	not	--	--	0	0	not	--	Cluster of STIP1 homology and U box-containing protein 1 OS=Mus musculus OX=10090 GN=Stub1 PE=1 SV=1 (A0A494BBF6)	1	0	0.045	1	No data	0	No data	0	No data	0	No data	0	No data	0	No data	0	No data	0	No data	0	No data	0	No data	0	No data	0	No data	0	No data	0	No data	0	No data	0		endoplasmic reticulum unfolded protein response, negative regulation of protein binding, negative regulation of transforming growth factor beta receptor signaling pathway, positive regulation of chaperone-mediated protein complex assembly, positive regulation of proteasomal ubiquitin-dependent protein catabolic process, positive regulation of protein ubiquitination, positive regulation of ubiquit…		DNA repair, cellular response to heat, cellular response to hypoxia, cellular response to misfolded protein, endoplasmic reticulum unfolded protein response, misfolded or incompletely synthesized protein catabolic process, proteasome-mediated ubiquitin-dependent protein catabolic process, protein K63-linked ubiquitination, protein autoubiquitination, protein folding, ubiquitin-dependent ERAD path…
Q9DBG9	Tax1bp3	0	not	not	0.98	0.015	0	0.29	not	0.085	Tax1-binding protein 3 OS=Mus musculus OX=10090 GN=Tax1bp3 PE=1 SV=1	0.97	1	0.14	1	13.33	0	13.43	0	13.41	0	13.53	0	13.8	0	13.38	0	13.19	0	13.52	0	13.39	0	14.01	0	13.71	0	13.85	0	13.66	0	13.92	0	13.83	0		Rho protein signal transduction, Wnt signaling pathway, activation of GTPase activity, negative regulation of Wnt signaling pathway, negative regulation of cell proliferation, negative regulation of protein localization to cell surface		Rho protein signal transduction, Wnt signaling pathway
Q9CY27	Tecr	0	not	not	--	--	0	0	not	--	Cluster of Very-long-chain enoyl-CoA reductase OS=Mus musculus OX=10090 GN=Tecr PE=1 SV=1 (Q9CY27)	1	0	0.036	1	No data	0	No data	0	No data	0	No data	0	No data	0	No data	0	No data	0	No data	0	No data	0	No data	0	No data	0	No data	0	No data	0	No data	0	No data	0				fatty acid elongation, very long-chain fatty acid biosynthetic process
E9Q1D5	Tgfb1i1	0	not	not	--	--	0	0	not	--	Cluster of Transforming growth factor beta-1-induced transcript 1 protein OS=Mus musculus OX=10090 GN=Tgfb1i1 PE=1 SV=1 (E9Q1D5)	1	0	0.057	1	No data	0	No data	0	No data	0	No data	0	No data	0	No data	0	No data	0	No data	0	No data	0	No data	0	No data	0	No data	0	No data	0	No data	0	No data	0
G5E8C4	Tmtc3	0	not	not	1	0.82	0	-0.09	not	0.95	Dolichyl-phosphate-mannose--protein mannosyltransferase OS=Mus musculus OX=10090 GN=Tmtc3 PE=1 SV=1	1	3	0.05	3	14.35	0.555988	14.25	0.525645	14.08	0.527754	14.29	0.565104	15.63	0.637082	14.34	0.494792	14.58	0.524129	14.57	0.617554	14.55	0.493702	14.57	0.539098	14.02	0.503361	14.12	0.498169	14.66	0.563449	14.15	0.514311	15.23	0.611064
P68369	Tuba1a	0	not	not	0.99	0.97	0	0.01	not	1	Cluster of Tubulin alpha-1A chain OS=Mus musculus OX=10090 GN=Tuba1a PE=1 SV=1 (P68369)	1	10	0.6	22	13.32	2.05034	13.27	1.97196	14.29	1.72424	13.35	1.75486	12.8	2.2537	13.35	2.29823	13.47	2.06696	13.37	2.07052	13.48	1.94771	13.35	2.17666	13.65	2.4116	13.57	2.26207	13.1	2.18683	13.5	2.46704	13.27	2.09065		regulation of synapse organization		microtubule cytoskeleton organization, microtubule-based process, mitotic cell cycle
A0A0R4J0R1	Vamp8	0	not	not	--	--	0	0	not	--	Cluster of Vesicle-associated membrane protein 8 OS=Mus musculus OX=10090 GN=Vamp8 PE=1 SV=1 (A0A0R4J0R1)	1	0	0.079	1	No data	0	No data	0	No data	0	No data	0	No data	0	No data	0	No data	0	No data	0	No data	0	No data	0	No data	0	No data	0	No data	0	No data	0	No data	0
P46467	Vps4b	0	not	not	--	--	0	0	not	--	Cluster of Vacuolar protein sorting-associated protein 4B OS=Mus musculus OX=10090 GN=Vps4b PE=1 SV=2 (P46467)	1	0	0.027	1	No data	0	No data	0	No data	0	No data	0	No data	0	No data	0	No data	0	No data	0	No data	0	No data	0	No data	0	No data	0	No data	0	No data	0	No data	0		mitotic cytokinesis checkpoint, negative regulation of cell death, negative regulation of cytokinesis, negative regulation of exosomal secretion, positive regulation of G2/M transition of mitotic cell cycle, positive regulation of centriole elongation, positive regulation of exosomal secretion, positive regulation of viral budding via host ESCRT complex, positive regulation of viral life cycle, p…		cell division, endosomal vesicle fusion, endosome organization, late endosomal microautophagy, membrane budding, mitotic cytokinesis checkpoint, mitotic metaphase plate congression, multivesicular body assembly, nucleus organization, ubiquitin-dependent protein catabolic process via the multivesicular body sorting pathway, ubiquitin-independent protein catabolic process via the multivesicular bod…
Q8BH43	Wasf2	0	not	not	--	--	0	0	not	--	Cluster of Wiskott-Aldrich syndrome protein family member 2 OS=Mus musculus OX=10090 GN=Wasf2 PE=1 SV=1 (Q8BH43)	1	0	0.026	1	No data	0	No data	0	No data	0	No data	0	No data	0	No data	0	No data	0	No data	0	No data	0	No data	0	No data	0	No data	0	No data	0	No data	0	No data	0		Rac protein signal transduction, negative regulation of stress fiber assembly, positive regulation of lamellipodium assembly		Rac protein signal transduction, actin cytoskeleton organization, actin filament-based movement, ameboidal-type cell migration, lamellipodium assembly, lamellipodium morphogenesis, megakaryocyte development, postsynaptic actin cytoskeleton organization
Q6PGL7	Washc2	0	not	not	0.97	0.043	0	0.27	not	0.026	WASH complex subunit 2 OS=Mus musculus OX=10090 GN=Washc2 PE=1 SV=1	1	4	0.049	4	13.38	0.569763	13.43	0.532873	13.57	0.55933	13.56	0.514777	13.95	0.521225	13.66	0.561827	13.64	0.53144	13.44	0.524842	13.56	0.525711	13.61	0.627559	13.88	0.538011	13.79	0.572752	13.71	0.586361	13.84	0.540234	13.99	0.655219
Q8C2E7	Washc5	0	not	Homozygous vs Control is different	0.93	0.01	0	0.19	FDR<0.05	0.0046	WASH complex subunit 5 OS=Mus musculus OX=10090 GN=Washc5 PE=1 SV=2	1	5	0.069	4	13.57	0.602897	13.66	0.540888	13.81	0.561653	13.69	0.610409	13.73	0.579217	13.7	0.54217	13.66	0.526714	13.74	0.571794	13.58	0.553199	13.76	0.682714	13.9	0.550077	13.87	0.554603	13.73	0.620373	13.97	0.553414	13.96	0.541823		cholesterol homeostasis, positive regulation of neuron projection development		oocyte maturation, polar body extrusion after meiotic divisions, positive regulation of neuron projection development, spindle assembly involved in meiosis
P62960	Ybx1	0	not	not	--	--	0	0	not	--	Cluster of Y-box-binding protein 1 OS=Mus musculus OX=10090 GN=Ybx1 PE=1 SV=3 (P62960)	1	0	0.62	11	No data	0	No data	0	No data	0	No data	0	No data	0	No data	0	No data	0	No data	0	No data	0	No data	0	No data	0	No data	0	No data	0	No data	0	No data	0		CRD-mediated mRNA stabilization, negative regulation of apoptotic process, negative regulation of insulin receptor signaling pathway, negative regulation of striated muscle cell differentiation, negative regulation of transcription from RNA polymerase II promoter, positive regulation of cell division, positive regulation of cell proliferation, positive regulation of transcription from RNA polymer…		RNA splicing, mRNA processing
Q91YT7	Ythdf2	0	not	not	--	--	0	0	not	--	YTH domain-containing family protein 2 OS=Mus musculus OX=10090 GN=Ythdf2 PE=1 SV=1	0.99	0	0.016	1	No data	0	No data	0	No data	0	No data	0	No data	0	No data	0	No data	0	No data	0	No data	0	No data	0	No data	0	No data	0	No data	0	No data	0	No data	0		endothelial to hematopoietic transition, mRNA destabilization, negative regulation of Notch signaling pathway, positive regulation of cap-independent translational initiation, regulation of hematopoietic stem cell differentiation, regulation of mRNA stability, regulation of meiotic cell cycle process involved in oocyte maturation		endothelial to hematopoietic transition, oocyte maturation
A0A571BEI2	Aak1	0	not	not	0.93	0.12	-0.01	-0.29	not	0.22	AP2-associated protein kinase 1 (Fragment) OS=Mus musculus OX=10090 GN=Aak1 PE=1 SV=1	0.97	1	0.033	1	13.65	0	14.1	0	13.85	0	14	0	14	0	14.05	0	13.94	0	13.47	0	13.79	0	14.28	0	13.35	0	13.3	0	13.63	0	13.73	0	14.12	0
Q5SWU9	Acaca	MitoCarta3.0	not	not	0.94	0.43	0.01	0.12	not	0.59	Cluster of Acetyl-CoA carboxylase 1 OS=Mus musculus OX=10090 GN=Acaca PE=1 SV=1 (Q5SWU9)	1	3	0.042	6	14.23	0.562367	14.27	0.548597	14.54	0.498765	14.33	0.529187	13.9	0.658827	14.46	0.527043	14.15	0.507165	14.17	0.49787	14.19	0.493682	14.34	0.514178	14.63	0.508405	14.47	0.496188	14.15	0.493542	14.43	0.493844	14.17	0.587493		lipid homeostasis, tissue homeostasis		acetyl-CoA metabolic process, cellular response to prostaglandin E stimulus, fatty acid biosynthetic process, malonyl-CoA biosynthetic process, protein homotetramerization
Q99JY9	Actr3	0	not	not	0.97	0.19	0.01	-0.12	not	0.59	Actin-related protein 3 OS=Mus musculus OX=10090 GN=Actr3 PE=1 SV=3	1	11	0.3	9	14.43	0.553599	14.48	0.519921	14.24	0.551585	14.51	0.561537	14.5	0.66204	14.68	0.596653	14.55	0.551049	14.49	0.566672	14.62	0.555783	13.86	1.70217	14.45	0.545087	14.25	0.563081	14.07	0.563045	14.43	0.524541	14.36	0.555871		Arp2/3 complex-mediated actin nucleation, negative regulation of axon extension, negative regulation of bleb assembly, positive regulation of actin cytoskeleton reorganization, positive regulation of actin filament polymerization, positive regulation of astrocyte differentiation, positive regulation of dendritic spine morphogenesis, positive regulation of fibroblast migration, positive regulation…		Arp2/3 complex-mediated actin nucleation, astrocyte differentiation, asymmetric cell division, cellular response to interferon-gamma, cellular response to transforming growth factor beta stimulus, cellular response to tumor necrosis factor, cilium assembly, establishment or maintenance of cell polarity, meiotic cell cycle, meiotic chromosome movement towards spindle pole, meiotic cytokinesis, neg…
P53995	Anapc1	0	not	not	0.89	0.39	0.01	0.11	not	0.5	Anaphase-promoting complex subunit 1 OS=Mus musculus OX=10090 GN=Anapc1 PE=1 SV=2	1	1	0.0093	1	13.19	0	13.22	0	13.48	0	13.39	0	13.56	0	13.36	0	13.46	0	13.32	0	13.36	0	13.41	0	13.31	0	13.42	0	13.56	0	13.28	0	13.85	0		metaphase/anaphase transition of mitotic cell cycle		anaphase-promoting complex-dependent catabolic process, cell division, metaphase/anaphase transition of mitotic cell cycle, protein K11-linked ubiquitination
Q9D7N9	Apmap	0	not	not	0.96	1	0.01	0	not	1	Adipocyte plasma membrane-associated protein OS=Mus musculus OX=10090 GN=Apmap PE=1 SV=1	1	2	0.14	2	13.32	0.540226	13.24	0.531262	12.75	0.55157	13.28	0.536188	13.4	0.545603	12.97	0.531161	13.48	0.53979	13.19	0.54366	13.24	0.597457	13.14	0.599866	13.16	0.538323	13.07	0.551736	13.4	0.553102	13.27	0.559561	13.08	0.830797
Q9EPJ9	Arfgap1	0	not	not	0.92	0.093	-0.01	0.27	not	0.078	ADP-ribosylation factor GTPase-activating protein 1 OS=Mus musculus OX=10090 GN=Arfgap1 PE=1 SV=2	1	5	0.16	4	13.06	0.626304	13.06	0.68715	13.55	0.532374	13.24	0.522703	13.06	0.937282	13.05	0.553911	13.26	0.65096	13.16	0.593748	13.38	0.605765	13.05	0.591378	13.45	0.705376	13.64	0.606581	13.2	0.535423	13.75	0.600893	13.27	1.38298		positive regulation of GTPase activity, regulation of ARF protein signal transduction, regulation of endocytosis
A2AL85	Asph	0	not	not	0.95	0.51	-0.01	-0.2	not	0.68	Aspartyl/asparaginyl beta-hydroxylase OS=Mus musculus OX=10090 GN=Asph PE=1 SV=1	1	5	0.1	5	13.61	0.533032	13.5	0.643825	13.48	0.526236	13.41	0.565263	14.6	0.535757	13.61	0.567756	13.73	0.542002	13.44	0.598626	13.72	0.558528	14.03	0.539115	13.3	0.543514	13.07	0.531955	13.78	0.633108	13.3	0.60794	14.14	0.539369
P59017	Bcl2l13	MitoCarta3.0	not	not	0.97	0.32	-0.01	0.18	not	0.4	Bcl-2-like protein 13 OS=Mus musculus OX=10090 GN=Bcl2l13 PE=1 SV=2	1	2	0.055	2	15.77	0.543565	15.61	0.524589	15.14	0.520706	15.84	0.598124	15.62	0.746771	15.43	0.496897	15.69	0.527714	15.77	0.511436	15.65	0.54298	15.4	0.513916	15.64	0.496311	15.47	0.502667	16.11	0.613521	15.7	0.504208	15.94	0.966287		regulation of apoptotic process		apoptotic process
Q91VT4	Cbr4	MitoCarta3.0	not	not	0.98	0.59	-0.01	0.19	not	0.74	Carbonyl reductase family member 4 OS=Mus musculus OX=10090 GN=Cbr4 PE=1 SV=2	0.98	1	0.051	1	13.4	0	12.95	0	11.51	0	12.94	0	12.97	0	12.42	0	12.87	0	12.87	0	12.83	0	12.73	0	12.56	0	12.87	0	13.01	0	12.99	0	13.31	0				daunorubicin metabolic process, doxorubicin metabolic process, fatty acid biosynthetic process, protein heterotetramerization, protein homotetramerization
Q9QYB1	Clic4	0	not	not	0.95	0.018	0.01	-0.45	not	0.011	Chloride intracellular channel protein 4 OS=Mus musculus OX=10090 GN=Clic4 PE=1 SV=3	1	8	0.39	6	15.53	0.582134	15.46	0.619856	15.72	0.567604	15.37	0.616394	15.39	0.870817	15.83	0.52213	15.37	0.615944	15.39	0.583784	15.41	0.582002	15.5	0.643956	15.37	0.545544	15.16	0.550686	14.63	0.608612	15.25	0.518931	14.82	0.883371		negative regulation of cell migration, regulation of ion transmembrane transport, vacuolar acidification		cellular response to calcium ion, endothelial cell morphogenesis, keratinocyte differentiation, vacuolar acidification
Q9WUM4	Coro1c	0	not	not	0.97	0.044	0.01	-0.45	not	0.024	Coronin-1C OS=Mus musculus OX=10090 GN=Coro1c PE=1 SV=2	1	7	0.25	6	17.08	0.507884	17.06	0.50941	16.32	0.573889	16.96	0.567237	17.45	0.87283	17.16	0.513292	16.96	0.514735	16.89	0.501542	17.1	0.490682	16.8	0.565023	16.62	0.544085	16.59	0.518318	16.39	0.489062	16.57	0.575223	16.45	0.638935		activation of GTPase activity, negative regulation of epithelial cell migration, negative regulation of focal adhesion assembly, negative regulation of protein kinase activity by regulation of protein phosphorylation, negative regulation of protein phosphorylation, negative regulation of substrate adhesion-dependent cell spreading, positive regulation of lamellipodium morphogenesis, regulation of…		actin cortical patch assembly, actin cytoskeleton organization, neural crest cell migration
P41241	Csk	0	not	not	0.93	0.38	-0.01	0.13	not	0.51	Tyrosine-protein kinase CSK OS=Mus musculus OX=10090 GN=Csk PE=1 SV=2	0.95	1	0.024	1	14.19	0	14.07	0	14.27	0	14.39	0	13.78	0	14.16	0	14.33	0	14.27	0	13.95	0	13.92	0	14.54	0	14.24	0	14.04	0	14.34	0	14.18	0		intracellular signal transduction, negative regulation of ERK1 and ERK2 cascade, negative regulation of Golgi to plasma membrane protein transport, negative regulation of bone resorption, negative regulation of cell proliferation, negative regulation of interleukin-6 production, negative regulation of kinase activity, negative regulation of low-density lipoprotein particle clearance, negative reg…		adherens junction organization, cellular response to peptide hormone stimulus, intracellular signal transduction, oligodendrocyte differentiation, peptidyl-tyrosine phosphorylation, protein autophosphorylation
Q9QZB9	Dctn5	0	not	not	0.96	0.16	-0.01	0.25	not	0.21	Dynactin subunit 5 OS=Mus musculus OX=10090 GN=Dctn5 PE=1 SV=1	1	1	0.06	1	13.45	0	13.51	0	13.68	0	13.59	0	13.3	0	13.83	0	13.51	0	13.43	0	13.21	0	13.52	0	13.81	0	14.14	0	13.27	0	13.89	0	13.65	0
D4AFX7	Dnajc13	0	not	not	0.9	0.81	0.01	-0.03	not	0.92	DnaJ heat shock protein family (Hsp40) member C13 OS=Mus musculus OX=10090 GN=Dnajc13 PE=1 SV=1	1	2	0.014	2	13.72	0.542047	13.54	0.514597	13.65	0.55257	13.87	0.548504	14.16	0.503787	13.9	0.503964	13.77	0.504756	13.84	0.512051	13.83	0.555778	13.67	0.505343	13.53	0.654814	13.74	0.67737	13.62	0.503496	13.82	0.564552	14.05	0.509992		regulation of early endosome to late endosome transport, regulation of early endosome to recycling endosome transport		endosome organization
Q99M71	Epdr1	0	not	not	0.91	0.14	-0.01	0.15	not	0.16	Mammalian ependymin-related protein 1 OS=Mus musculus OX=10090 GN=Epdr1 PE=1 SV=1	1	2	0.11	2	14.09	0.500588	14.09	0.500653	13.91	0.50348	14.14	0.501179	14.35	0.52095	14.01	0.509383	14.16	0.500738	14.02	0.510232	14.05	0.542271	14.29	0.509841	14.26	0.502548	14.2	0.500605	14.09	0.514543	14.41	0.564972	14.38	0.533472	cell-matrix adhesion
P56959	Fus	0	not	not	0.95	0.14	0.01	0.34	not	0.17	RNA-binding protein FUS OS=Mus musculus OX=10090 GN=Fus PE=1 SV=1	1	5	0.16	6	15.11	0.52834	15.2	0.575799	15.29	0.549623	15.52	0.514797	15.67	0.862957	15.12	0.588275	15.26	0.52814	15.43	0.523905	15.29	0.57729	15.74	0.507688	15.34	0.533081	15.46	0.527318	16.23	0.579291	15.42	0.490642	16.03	0.819304		positive regulation of nucleic acid-templated transcription, regulation of transcription, DNA-templated		cellular response to calcium ion
B1AXQ0	Grhpr	MitoCarta3.0	not	not	0.97	0.031	0.01	0.51	not	0.025	Glyoxylate reductase/hydroxypyruvate reductase (Fragment) OS=Mus musculus OX=10090 GN=Grhpr PE=1 SV=1	0.98	1	0.081	1	14.82	0	15.08	0	15.41	0	15.04	0	14.62	0	15.3	0	14.91	0	15.05	0	15.12	0	14.63	0	15.82	0	15.68	0	15.03	0	15.62	0	15.36	0
P15626	Gstm2	0	not	not	0.94	0.22	0.01	0.2	not	0.33	Glutathione S-transferase Mu 2 OS=Mus musculus OX=10090 GN=Gstm2 PE=1 SV=2	1	2	0.14	2	15.15	0.488915	14.97	0.5325	15.25	0.603155	14.97	0.541764	15.62	0.577883	15.31	0.48823	14.93	0.50341	15.1	0.554018	15.22	0.573885	15.46	0.599615	15.57	0.548671	15.26	0.596201	15.12	0.499008	15.38	0.585225	15.65	0.487616				cellular detoxification of nitrogen compound, glutathione metabolic process, nitrobenzene metabolic process, xenobiotic catabolic process
Q99L13	Hibadh	MitoCarta3.0	not	not	0.97	0.96	-0.01	0.02	not	0.99	3-hydroxyisobutyrate dehydrogenase, mitochondrial OS=Mus musculus OX=10090 GN=Hibadh PE=1 SV=1	0.98	1	0.048	1	12.7	0	12.34	0	10.95	0	11.77	0	12.89	0	11.66	0	12.22	0	11.88	0	12.58	0	12.25	0	12.11	0	12	0	12.27	0	11.84	0	12.54	0				valine catabolic process
G3UVV4	Hk1	mito-interacting	not	not	0.96	0.3	-0.01	-0.28	not	0.41	Hexokinase OS=Mus musculus OX=10090 GN=Hk1 PE=1 SV=1	1	3	0.05	3	16.08	0.544179	16.14	0.597954	15.62	0.49741	16.19	0.659532	14.9	1.16133	15.77	0.512719	15.91	0.607157	15.98	0.554688	15.87	0.573742	15.34	0.630443	15.6	0.485206	15.62	0.51422	15.6	0.495668	15.47	0.585566	15.25	0.948633
E9Q5B5	Hk2	mito-interacting	not	Homozygous vs Control is different	0.97	0.00067	0.01	-0.77	FDR<0.05	0.00042	Hexokinase OS=Mus musculus OX=10090 GN=Hk2 PE=1 SV=1	1	3	0.051	3	14.55	0.525159	14.36	0.500852	14.09	0.638259	14.53	0.532878	14.54	0.887583	14.32	0.509553	14.66	0.503394	14.67	0.520631	14.47	0.501109	13.97	0.550352	13.41	0.515749	14	0.514244	13.54	0.524084	13.82	0.539342	13.47	0.504816
P24527	Lta4h	0	not	not	0.98	0.45	0.01	0.24	not	0.56	Leukotriene A-4 hydrolase OS=Mus musculus OX=10090 GN=Lta4h PE=1 SV=4	1	5	0.11	5	12.98	0.532897	13.03	0.528232	14.05	0.603497	13.07	0.530447	12.35	0.965216	13.11	0.718272	12.97	0.540201	13.15	0.544904	13.26	0.569323	13	0.532068	13.62	0.637066	13.18	0.605518	13.16	0.543608	13.57	0.590647	13.11	0.718861				cellular lipid metabolic process, cellular protein metabolic process, leukotriene biosynthetic process, leukotriene metabolic process, peptide catabolic process
Q8K5B2	Mcfd2	0	not	not	0.96	0.4	-0.01	-0.22	not	0.61	Multiple coagulation factor deficiency protein 2 homolog OS=Mus musculus OX=10090 GN=Mcfd2 PE=1 SV=1	0.98	1	0.12	1	14.18	0	14.3	0	13.97	0	14.42	0	14.22	0	14.15	0	14.43	0	14.73	0	13.99	0	13.74	0	13.17	0	14	0	14.58	0	13.88	0	14.35	0		negative regulation of cell death		carboxylic acid metabolic process
P49718	Mcm5	0	not	not	0.96	0.23	-0.01	0.24	not	0.3	DNA replication licensing factor MCM5 OS=Mus musculus OX=10090 GN=Mcm5 PE=1 SV=2	1	4	0.074	4	14.14	0.558888	13.94	0.628456	14.71	0.592168	14.24	0.532297	13.76	1.02927	13.89	0.692464	14.05	0.512852	14.08	0.553821	14.2	0.547915	14.53	0.569249	14.48	0.535896	14.33	0.564273	14.73	0.558524	14.3	0.578752	14.18	1.1389				DNA replication initiation, cell cycle
Q922Q1	Mtarc2	MitoCarta3.0	not	not	0.98	0.73	0.01	0.09	not	0.9	Mitochondrial amidoxime reducing component 2 OS=Mus musculus OX=10090 GN=Mtarc2 PE=1 SV=1	1	2	0.074	2	15.08	0.497153	14.89	0.496603	14.24	0.489528	14.95	0.486558	15.53	0.491413	14.82	0.486594	15.11	0.489708	15.19	0.488997	14.88	0.487112	14.71	0.488008	14.74	0.48661	14.85	0.486804	15.28	0.488071	14.86	0.4872	15.4	0.500704				nitrate metabolic process
Q8BLF1	Nceh1	0	not	Homozygous vs Control is different	0.95	0.0038	-0.01	-1.2	FDR<0.05	0.00044	Neutral cholesterol ester hydrolase 1 OS=Mus musculus OX=10090 GN=Nceh1 PE=1 SV=1	1	2	0.069	1	15.32	0.490839	15.23	0.482608	14.83	0.492248	15.3	0.482763	16.01	0.482242	15.28	0.484109	15.32	0.48251	15.48	0.482386	15.29	0.482258	15.27	0.486319	13.83	0.48997	13.78	0.490993	14.51	0.482844	13.72	0.488061	14.86	0.484406		SMAD protein signal transduction		SMAD protein signal transduction, protein dephosphorylation, xenobiotic metabolic process
Q9DCJ5	Ndufa8	MitoCarta3.0	not	not	0.95	0.32	-0.01	-0.27	not	0.38	NADH dehydrogenase [ubiquinone] 1 alpha subcomplex subunit 8 OS=Mus musculus OX=10090 GN=Ndufa8 PE=1 SV=3	1	3	0.24	3	17.27	0.488606	16.99	0.484729	16.44	0.625522	17.16	0.4812	17.72	0.534901	16.99	0.482322	17.1	0.493184	17.21	0.493204	17.01	0.484485	17.2	0.515034	16.58	0.495472	16.68	0.52945	17.02	0.510818	16.62	0.500813	17.33	0.53512				mitochondrial electron transport, NADH to ubiquinone, mitochondrial respiratory chain complex I assembly
D3YUM1	Ndufv1	MitoCarta3.0	not	not	0.93	0.52	0.01	-0.1	not	0.63	NADH dehydrogenase [ubiquinone] flavoprotein 1, mitochondrial OS=Mus musculus OX=10090 GN=Ndufv1 PE=1 SV=1	1	2	0.055	2	14.13	0.500645	14.05	0.501096	13.55	0.567572	14.06	0.503945	14.51	0.49557	13.99	0.49526	14.02	0.495377	14.09	0.495599	14.04	0.49738	14.22	0.614098	13.94	0.496011	13.92	0.505968	13.92	0.509925	13.91	0.495156	14.09	0.509189
Q7TMG8	Nipsnap2	MitoCarta3.0	not	not	0.97	0.53	-0.01	0.11	not	0.76	Glioblastoma amplified sequence OS=Mus musculus OX=10090 GN=Nipsnap2 PE=1 SV=1	1	1	0.05	1	11.96	0	11.82	0	11.67	0	11.92	0	12.06	0	11.82	0	11.77	0	11.74	0	11.66	0	12.41	0	11.42	0	11.9	0	12.26	0	12.21	0	12.22	0
Q9Z0W3	Nup160	0	not	not	0.91	0.24	0.01	0.15	not	0.3	Nuclear pore complex protein Nup160 OS=Mus musculus OX=10090 GN=Nup160 PE=1 SV=2	1	3	0.037	3	14.67	0.63837	14.72	0.494061	14.87	0.552025	14.92	0.531998	15.14	0.724722	14.84	0.504951	14.88	0.504098	15.03	0.511072	14.77	0.583565	14.87	0.510918	14.79	0.488764	14.98	0.490519	15.32	0.582835	15.1	0.503358	14.92	0.49176
D3YYU8	Obsl1	0	not	not	0.9	0.03	-0.01	0.21	not	0.018	Cluster of Obscurin-like protein 1 OS=Mus musculus OX=10090 GN=Obsl1 PE=1 SV=1 (D3YYU8)	1	1	0.0083	1	15.08	0	15.29	0	15.14	0	15	0	15.18	0	15.04	0	15.04	0	15.15	0	15.17	0	15.25	0	15.13	0	15.3	0	15.38	0	15.46	0	15.48	0		positive regulation of dendrite morphogenesis, regulation of mitotic nuclear division		Golgi organization, cardiac muscle fiber development, cardiac myofibril assembly, microtubule cytoskeleton organization, positive regulation of dendrite morphogenesis, sarcomere organization, skeletal muscle myosin thick filament assembly, skeletal muscle thin filament assembly
Q3TJD7	Pdlim7	0	not	not	0.94	0.29	-0.01	-0.2	not	0.43	PDZ and LIM domain protein 7 OS=Mus musculus OX=10090 GN=Pdlim7 PE=1 SV=1	1	5	0.22	4	14.47	0.562221	14.23	0.518366	13.88	0.534489	14.54	0.507508	14.55	0.64433	14.21	0.542158	14.09	0.558519	14.36	0.508358	14.28	0.530626	14.67	0.53376	14.19	0.547984	14.35	0.536916	13.9	0.534251	14.42	0.550193	13.82	0.666485		positive regulation of osteoblast differentiation		actin cytoskeleton organization, cell differentiation
E9QPI5	Pds5a	0	not	not	0.96	0.079	0.01	0.56	not	0.062	Sister chromatid cohesion protein PDS5 homolog A OS=Mus musculus OX=10090 GN=Pds5a PE=1 SV=1	1	2	0.023	2	12.34	0.598538	12.77	0.559403	12.8	0.535748	12.45	0.710357	13.71	0.606605	12.75	0.535879	12.58	0.66652	12.8	0.535452	12.83	0.548848	13.17	0.560551	13.17	0.61955	13.09	0.541754	13.76	0.543151	13.18	0.545257	13.66	0.535436
A0A338P6B4	Polr2h	0	not	not	0.93	0.62	0.01	0.03	not	0.91	DNA-directed RNA polymerases I, II, and III subunit RPABC3 (Fragment) OS=Mus musculus OX=10090 GN=Polr2h PE=1 SV=1	0.99	1	0.1	1	13.11	0	13.15	0	13.33	0	13.04	0	13.16	0	13.18	0	13.12	0	12.99	0	13.15	0	13.39	0	13.19	0	13.18	0	13.11	0	13.14	0	13.32	0
Q3UM45	Ppp1r7	0	not	not	0.96	0.39	0.01	0.19	not	0.56	Protein phosphatase 1 regulatory subunit 7 OS=Mus musculus OX=10090 GN=Ppp1r7 PE=1 SV=2	1	3	0.083	2	14.57	0.490398	14.7	0.49622	15.2	0.497827	14.31	0.499391	14.45	0.767475	15.05	0.48837	14.65	0.49304	14.5	0.496732	14.7	0.488049	14.39	0.490564	15.1	0.572606	15.04	0.491486	14.35	0.505266	14.94	0.533358	14.74	0.517795		positive regulation of protein dephosphorylation		chromosome segregation
Q9Z2U1	Psma5	0	not	not	0.94	0.34	-0.01	0.14	not	0.52	Proteasome subunit alpha type-5 OS=Mus musculus OX=10090 GN=Psma5 PE=1 SV=1	1	4	0.27	4	15.49	0.498107	15.49	0.499719	15.93	0.498557	15.54	0.497422	15.11	0.711356	15.8	0.514104	15.52	0.522267	15.51	0.515412	15.55	0.559588	15.11	0.51754	15.78	0.507704	15.67	0.505948	15.57	0.521013	15.75	0.50652	15.5	0.760898				proteasomal protein catabolic process, proteasomal ubiquitin-independent protein catabolic process, proteasome-mediated ubiquitin-dependent protein catabolic process
F2Z4B7	Raph1	0	not	not	0.96	0.72	0.01	0.05	not	0.97	Ras association (RalGDS/AF-6) and pleckstrin homology domains 1 OS=Mus musculus OX=10090 GN=Raph1 PE=1 SV=1	1	1	0.022	1	11.66	0	12.06	0	11.65	0	12.15	0	11.86	0	11.37	0	12.28	0	11.2	0	12.4	0	12.21	0	12.24	0	11.67	0	11.91	0	12.06	0	11.77	0
A0A1L1SRC3	Rbm7	0	not	not	0.85	0.11	-0.01	0.29	not	0.086	RNA-binding protein 7 OS=Mus musculus OX=10090 GN=Rbm7 PE=1 SV=1	0.96	1	0.11	1	16.84	0	16.76	0	16.85	0	16.9	0	17.01	0	16.79	0	16.75	0	16.83	0	16.91	0	17.03	0	16.9	0	16.8	0	17.44	0	17.07	0	17.64	0
Q3UJU9	Rmdn3	MitoCarta3.0	not	not	0.98	0.38	-0.01	0.26	not	0.49	Regulator of microtubule dynamics protein 3 OS=Mus musculus OX=10090 GN=Rmdn3 PE=1 SV=2	1	2	0.049	1	14.2	0.492191	14.01	0.51145	13.46	0.548519	14.29	0.494079	14.68	0.494582	14.03	0.513345	14.24	0.493201	14.43	0.494405	14.15	0.51349	13.76	0.492436	13.94	0.511988	14.16	0.493874	14.79	0.503251	14.11	0.491782	14.97	0.493561		cellular calcium ion homeostasis		apoptotic process, cell differentiation, cellular calcium ion homeostasis
P08207	S100a10	0	not	not	0.92	0.2	0.01	-0.49	not	0.19	Protein S100-A10 OS=Mus musculus OX=10090 GN=S100a10 PE=1 SV=2	1	1	0.18	1	11.22	0	11.08	0	11.02	0	11.08	0	11.15	0	10.91	0	11.12	0	11.07	0	11.09	0	11.39	0	10.6	0	10.94	0	11.16	0	9.27	0	11.11	0		positive regulation of GTPase activity, positive regulation of binding, positive regulation of focal adhesion assembly, positive regulation of stress fiber assembly, positive regulation of substrate adhesion-dependent cell spreading		membrane budding, membrane raft assembly, protein heterotetramerization, protein localization to plasma membrane
O08547	Sec22b	0	not	not	0.95	0.99	-0.01	0	not	1	Vesicle-trafficking protein SEC22b OS=Mus musculus OX=10090 GN=Sec22b PE=1 SV=3	1	5	0.2	3	13.74	0.508693	13.74	0.522757	13.72	0.60464	13.85	0.584729	14.41	0.61928	14.02	0.514393	13.85	0.53948	13.84	0.532921	13.76	0.521863	13.95	0.566267	13.88	0.520002	13.82	0.502891	13.91	0.629952	13.62	0.51009	14.24	0.721514		negative regulation of autophagosome assembly, positive regulation of protein catabolic process		vesicle fusion with Golgi apparatus
Q3UPL0	Sec31a	0	not	not	0.97	0.013	0.01	0.29	not	0.56	Cluster of Protein transport protein Sec31A OS=Mus musculus OX=10090 GN=Sec31a PE=1 SV=2 (Q3UPL0)	1	1	0.15	10	15.17	0	15.1	0	15.34	0	15.3	0	15.46	0	13.87	0	15.62	0	15.7	0	15.58	0	15.65	0	15.7	0	15.66	0	15.37	0	15.43	0	15.64	0				COPII-coated vesicle budding, cargo loading into COPII-coated vesicle
Q9Z2Z6	Slc25a20	MitoCarta3.0	not	not	0.96	0.21	0.01	0.35	not	0.25	Mitochondrial carnitine/acylcarnitine carrier protein OS=Mus musculus OX=10090 GN=Slc25a20 PE=1 SV=1	0.94	1	0.03	1	17.46	0	17.17	0	16.08	0	17.24	0	16.61	0	16.95	0	17.04	0	17.11	0	16.92	0	16.61	0	17.24	0	17.31	0	17.37	0	17.28	0	17.08	0
A0A0J9YTY5	Stx18	0	not	not	0.94	0.53	-0.01	-0.17	not	0.71	Syntaxin-18 (Fragment) OS=Mus musculus OX=10090 GN=Stx18 PE=1 SV=3	0.98	1	0.066	1	14.34	0	13.94	0	14.33	0	13.85	0	14.82	0	14.36	0	14.1	0	14.01	0	14.27	0	14.47	0	13.33	0	14.13	0	14.35	0	14.18	0	14.44	0
Q9D0R2	Tars1	0	not	not	0.95	0.73	0.01	-0.09	not	0.87	Threonine--tRNA ligase 1, cytoplasmic OS=Mus musculus OX=10090 GN=Tars1 PE=1 SV=2	1	15	0.26	14	15.28	0.573053	15.33	0.620647	15.58	0.5572	15.18	0.602425	14.39	0.930187	15.32	0.528849	15.07	0.513743	15.07	0.543115	15.18	0.527478	15.18	0.714693	15.42	0.553475	15.27	0.540312	14.73	0.601315	15.3	0.528281	14.58	0.951337				threonyl-tRNA aminoacylation
P58871	Tnks1bp1	0	not	not	0.93	0.0017	0.01	0.23	not	0.035	182 kDa tankyrase-1-binding protein OS=Mus musculus OX=10090 GN=Tnks1bp1 PE=1 SV=2	1	10	0.097	10	13.39	0.545043	13.37	0.572469	13.42	0.560112	13.36	0.552644	13.44	0.65666	13.59	0.548071	13.55	0.604006	13.34	0.546705	13.45	0.56786	13.07	1.30422	13.7	0.562785	13.69	0.547092	13.44	0.626016	13.64	0.643311	13.64	0.635967		positive regulation of peptidyl-serine phosphorylation, positive regulation of peptidyl-threonine phosphorylation, positive regulation of protein autophosphorylation		cellular response to ionizing radiation, double-strand break repair
Q9EQH3	Vps35	0	not	Homozygous vs Control is different	0.9	0.01	-0.01	0.22	FDR<0.05	0.0079	Vacuolar protein sorting-associated protein 35 OS=Mus musculus OX=10090 GN=Vps35 PE=1 SV=1	1	8	0.13	8	15.36	0.552737	15.5	0.520943	15.54	0.544332	15.5	0.510525	15.3	0.53513	15.57	0.578173	15.49	0.512211	15.31	0.514745	15.46	0.51068	15.33	0.520379	15.71	0.513717	15.58	0.496396	15.55	0.543215	15.65	0.501834	15.81	0.518048		negative regulation of cellular protein localization, negative regulation of gene expression, negative regulation of inflammatory response, negative regulation of late endosome to lysosome transport, negative regulation of lysosomal protein catabolic process, negative regulation of neuron death, negative regulation of protein homooligomerization, positive regulation of Wnt protein secretion, posi…		lysosome organization, mitochondrial fragmentation involved in apoptotic process, neurotransmitter receptor transport, endosome to postsynaptic membrane, synapse assembly, vacuolar protein processing
P45376	Akr1b1	0	not	not	0.94	0.89	-0.02	0.04	not	0.97	Aldo-keto reductase family 1 member B1 OS=Mus musculus OX=10090 GN=Akr1b1 PE=1 SV=3	1	4	0.14	3	14.66	0.542323	14.83	0.513084	15.86	0.545876	14.71	0.525631	14.42	0.576639	15.15	0.51072	14.7	0.502987	14.74	0.505478	14.8	0.516601	15	0.527861	15.07	0.505111	15.02	0.51577	14.69	0.505266	15	0.519962	14.88	0.515364		negative regulation of apoptotic process, positive regulation of JAK-STAT cascade, positive regulation of smooth muscle cell proliferation, regulation of urine volume, renal water homeostasis, stress-activated protein kinase signaling cascade, tissue homeostasis		cellular hyperosmotic salinity response, cellular response to hydrogen peroxide, cellular response to methylglyoxal, cellular response to peptide, daunorubicin metabolic process, doxorubicin metabolic process, naphthalene metabolic process, norepinephrine metabolic process, sorbitol biosynthetic process, stress-activated protein kinase signaling cascade
Q99K28	Arfgap2	0	not	not	0.95	0.33	-0.02	0.37	not	0.36	ADP-ribosylation factor GTPase-activating protein 2 OS=Mus musculus OX=10090 GN=Arfgap2 PE=1 SV=1	0.99	1	0.035	1	16.09	0	16.07	0	16.64	0	16.04	0	14.6	0	15.9	0	15.65	0	15.91	0	15.77	0	16.1	0	16.56	0	16.24	0	16	0	16.19	0	16.3	0		positive regulation of GTPase activity		COPI coating of Golgi vesicle
O35350	Capn1	0	not	not	0.88	0.41	-0.02	0.18	not	0.5	Calpain-1 catalytic subunit OS=Mus musculus OX=10090 GN=Capn1 PE=1 SV=1	1	2	0.045	2	12.7	0.570897	12.67	0.577785	13.17	0.533702	12.75	0.532629	12.44	0.589385	12.78	0.571596	12.68	0.618391	13.02	0.539448	12.52	0.55876	12.64	0.613574	13.31	0.533504	13.05	0.542896	12.32	0.534961	13.13	0.600661	12.83	0.594739		regulation of catalytic activity		receptor catabolic process
Q9WVC3	Cav2	0	not	not	0.9	0.9	0.02	-0.03	not	0.97	Caveolin-2 OS=Mus musculus OX=10090 GN=Cav2 PE=1 SV=1	1	2	0.19	2	15.27	0.482524	14.99	0.484326	15.13	0.591259	15.21	0.53498	14.58	0.62565	14.99	0.482921	15.13	0.505166	15.1	0.551915	14.96	0.487291	15.08	0.495675	15.21	0.50594	15.29	0.534225	14.95	0.629578	15.28	0.524161	14.3	0.797823		insulin receptor signaling pathway, negative regulation of cell proliferation, negative regulation of endothelial cell proliferation, negative regulation of transforming growth factor beta receptor signaling pathway, positive regulation by host of viral process, positive regulation by host of viral release from host cell, positive regulation of GTPase activity, positive regulation of MAPK cascade…		caveola assembly, cell differentiation, chemical synaptic transmission, endoplasmic reticulum organization, insulin receptor signaling pathway, mitochondrion organization, protein oligomerization, receptor-mediated endocytosis of virus by host cell, skeletal muscle fiber development, vesicle docking, vesicle fusion, vesicle organization
Q3U741	Ddx17	0	not	not	0.81	0.12	-0.02	0.26	not	0.12	RNA helicase OS=Mus musculus OX=10090 GN=Ddx17 PE=1 SV=1	1	3	0.1	5	15.02	0.549825	14.95	0.568059	14.98	0.529773	15.12	0.537033	15.25	0.978027	14.75	0.508443	15.1	0.529671	15.06	0.52589	15.16	0.509702	15.15	0.511176	14.99	0.543376	15.22	0.537296	15.8	0.513903	15.16	0.531567	15.46	0.923483
Q99L04	Dhrs1	MitoCarta3.0	not	Homozygous vs Control is different	0.78	0.013	-0.02	-0.51	FDR<0.05	0.0038	Dehydrogenase/reductase SDR family member 1 OS=Mus musculus OX=10090 GN=Dhrs1 PE=1 SV=1	1	5	0.27	5	15.16	0.627912	15.2	0.609743	15.04	0.538581	15.24	0.638922	15.51	1.14976	15.2	0.515509	15.34	0.561202	15.12	0.577115	15.14	0.624955	15.21	0.741901	14.51	0.637117	14.45	0.637246	14.87	0.625493	14.57	0.535542	15.19	0.890271
Q01279	Egfr	0	not	Homozygous vs Control is different	0.86	0.0065	-0.02	-0.61	FDR<0.05	0.0016	Epidermal growth factor receptor OS=Mus musculus OX=10090 GN=Egfr PE=1 SV=1	1	2	0.028	2	15.61	0.536357	15.86	0.483264	15.4	0.561854	15.7	0.48765	15.61	0.597511	15.72	0.494709	15.64	0.496968	15.49	0.483874	15.48	0.50169	15.76	0.496088	15.43	0.482225	15.06	0.542223	14.51	0.563488	15.13	0.519528	14.99	0.484861	cell-cell adhesion	activation of MAPKK activity, epidermal growth factor receptor signaling pathway, intracellular signal transduction, magnesium ion homeostasis, negative regulation of apoptotic process, negative regulation of cardiocyte differentiation, negative regulation of mitotic cell cycle, negative regulation of protein catabolic process, negative regulation of signal transduction, positive regulation of DN…		astrocyte activation, cell differentiation, cell morphogenesis, cell surface receptor signaling pathway, cellular response to amino acid stimulus, cellular response to cadmium ion, cellular response to dexamethasone stimulus, cellular response to epidermal growth factor stimulus, cellular response to estradiol stimulus, cellular response to mechanical stimulus, cellular response to reactive oxyge…
Q99L45	Eif2s2	0	not	Homozygous vs Control is different	0.82	0.018	-0.02	-0.26	FDR<0.05	0.01	Eukaryotic translation initiation factor 2 subunit 2 OS=Mus musculus OX=10090 GN=Eif2s2 PE=1 SV=1	1	6	0.31	6	15.41	0.531643	15.44	0.595646	15.81	0.502458	15.42	0.589167	15.48	0.956566	15.59	0.498315	15.44	0.578721	15.38	0.599142	15.52	0.544151	15.53	0.577241	15.39	0.494501	15.18	0.489311	15.3	0.512079	15.16	0.512776	15.23	0.949234				translational initiation
P60843	Eif4a1	0	not	not	0.92	0.98	-0.02	-0.01	not	0.99	Cluster of Eukaryotic initiation factor 4A-I OS=Mus musculus OX=10090 GN=Eif4a1 PE=1 SV=1 (P60843)	1	21	0.55	15	14.59	0.645488	14.71	0.645569	15.17	0.637623	14.6	0.657101	13.85	1.43339	14.81	0.599137	14.4	0.74832	14.51	0.579378	14.5	0.826241	14.6	0.723327	14.74	0.598255	14.53	0.703815	14.66	0.629515	14.78	0.662232	14.18	1.45691		negative regulation of RNA-directed 5'-3' RNA polymerase activity		cellular response to leukemia inhibitory factor, translational initiation
Q7TT37	Elp1	0	not	not	0.94	0.56	-0.02	0.19	not	0.76	Elongator complex protein 1 OS=Mus musculus OX=10090 GN=Elp1 PE=1 SV=2	1	1	0.014	1	11.41	0	10.6	0	10.61	0	10.85	0	11.86	0	11.2	0	10.23	0	11.41	0	11.46	0	10.92	0	10.93	0	10.95	0	11.63	0	11	0	11.77	0		I-kappaB phosphorylation, positive regulation of cell migration, regulation of protein kinase activity, regulation of transcription from RNA polymerase II promoter		I-kappaB phosphorylation, tRNA wobble uridine modification
Q9D0M0	Exosc7	0	not	not	0.86	0.31	-0.02	0.18	not	0.37	Exosome complex exonuclease RRP42 OS=Mus musculus OX=10090 GN=Exosc7 PE=1 SV=2	0.96	1	0.082	1	14.59	0	14.58	0	14.71	0	14.31	0	14.88	0	14.6	0	14.82	0	14.75	0	14.4	0	14.38	0	14.47	0	14.79	0	15.23	0	14.57	0	14.91	0		exonucleolytic nuclear-transcribed mRNA catabolic process involved in deadenylation-dependent decay, nuclear mRNA surveillance, nuclear polyadenylation-dependent mRNA catabolic process, nuclear-transcribed mRNA catabolic process, exonucleolytic, 3'-5'		U1 snRNA 3'-end processing, U4 snRNA 3'-end processing, U5 snRNA 3'-end processing, exonucleolytic nuclear-transcribed mRNA catabolic process involved in deadenylation-dependent decay, exonucleolytic trimming to generate mature 3'-end of 5.8S rRNA from tricistronic rRNA transcript (SSU-rRNA, 5.8S rRNA, LSU-rRNA), nuclear mRNA surveillance, nuclear polyadenylation-dependent mRNA catabolic process,…
Q5F258	Git1	0	not	not	0.85	0.17	0.02	-0.1	not	0.44	ARF GTPase-activating protein GIT1 OS=Mus musculus OX=10090 GN=Git1 PE=1 SV=1	1	2	0.038	2	14.18	0.501899	14.31	0.550123	14.09	0.566122	14.16	0.503545	14.21	0.502593	14.35	0.505445	14.26	0.506822	14.19	0.563224	14.42	0.524167	13.84	0.58485	14.15	0.515501	14.09	0.51709	13.94	0.502221	14.26	0.507984	14	0.613878
P21278	Gna11	0	not	not	0.85	0.37	-0.02	0.18	not	0.44	Cluster of Guanine nucleotide-binding protein subunit alpha-11 OS=Mus musculus OX=10090 GN=Gna11 PE=1 SV=1 (P21278)	1	5	0.26	8	14.78	0.815587	14.8	0.900189	14.53	0.839068	14.89	0.887407	15.05	1.06117	14.78	1.05064	15.02	1.04324	14.8	1.03019	14.79	0.980256	14.56	1.2821	15.46	1.0655	15.06	1.03058	14.66	1.05585	15.21	1.00235	14.56	0.877684		action potential, activation of phospholipase C activity, adenylate cyclase-activating G-protein coupled receptor signaling pathway, glutamate receptor signaling pathway, negative regulation of apoptotic process, negative regulation of potassium ion transport, negative regulation of protein kinase activity, phospholipase C-activating G-protein coupled receptor signaling pathway, phospholipase C-a…		adenylate cyclase-activating G-protein coupled receptor signaling pathway, cellular response to pH, forebrain neuron development, glutamate receptor signaling pathway, neuron remodeling, phospholipase C-activating dopamine receptor signaling pathway, protein heterotrimerization
A2AE89	Gstm1	0	not	not	0.96	0.032	0.02	0.92	not	0.014	Glutathione transferase OS=Mus musculus OX=10090 GN=Gstm1 PE=1 SV=2	1	3	0.15	3	14.72	0.505845	14.8	0.5317	15.71	0.505312	14.74	0.53202	13.94	0.709188	15.08	0.49981	14.77	0.485725	14.78	0.513053	14.81	0.494546	14.56	0.509353	16.22	0.516252	15.91	0.56652	15.18	0.506863	16	0.503306	15.19	0.655616
Q9D8V0	Hm13	0	not	not	0.93	0.62	-0.02	0.07	not	0.9	Cluster of Minor histocompatibility antigen H13 OS=Mus musculus OX=10090 GN=Hm13 PE=1 SV=1 (Q9D8V0)	1	2	0.061	2	12.14	0.995068	12.2	1.12852	12.25	1.13678	11.78	1.1308	12.31	0.963912	12.41	1.34524	11.53	1.29619	12.13	1.43749	11.77	1.07796	12.73	1.78726	12.35	1.17952	11.92	1.35826	12.18	1.25319	12.12	1.12023	12.46	1.0099				membrane protein proteolysis involved in retrograde protein transport, ER to cytosol, signal peptide processing
Q61249	Igbp1	0	not	Homozygous vs Control is different	0.85	0.00056	0.02	0.47	FDR<0.05	0.00044	Immunoglobulin-binding protein 1 OS=Mus musculus OX=10090 GN=Igbp1 PE=1 SV=1	1	4	0.16	3	13.25	0.541166	13.24	0.519833	13.5	0.595461	13.21	0.533411	13.32	0.667498	13.25	0.607622	13.2	0.533893	13.2	0.563723	13.35	0.525582	13.62	0.629988	14.03	0.599709	13.71	0.585864	13.62	0.524898	13.74	0.519825	13.79	0.675593		negative regulation of apoptotic signaling pathway, negative regulation of cysteine-type endopeptidase activity involved in apoptotic process, negative regulation of protein dephosphorylation, negative regulation of stress-activated MAPK cascade, negative regulation of transcription from RNA polymerase II promoter, positive regulation of dephosphorylation, positive regulation of transcription fro…		B cell activation
sp|P35527|K1C9_HUMAN	KRT9	0	not	not	0.97	0.35	0.02	-0.3	not	0.69	sp|P35527|K1C9_HUMAN Keratin, type I cytoskeletal 9 OS=Homo sapiens GN=KRT9 PE=1 SV=3	1	14	0.46	13	13.17	0.550638	13.72	0.595021	14.23	0.721874	12.75	0.767969	13.82	0.537667	12.75	0.760738	13.92	0.809566	13.32	0.618833	12.89	0.622135	14.89	0.750849	13.19	0.554797	13.17	0.923441	12.82	0.671468	13.28	0.568574	13.74	0.600998
Q8R4U7	Luzp1	0	not	not	0.95	0.78	0.02	0.1	not	0.94	Leucine zipper protein 1 OS=Mus musculus OX=10090 GN=Luzp1 PE=1 SV=2	1	1	0.015	1	12.67	0	12.79	0	11.69	0	12.31	0	13.27	0	12.59	0	12.29	0	12.43	0	12.75	0	12.75	0	12.75	0	12.45	0	12.54	0	12.12	0	13.36	0
P00848	Mtatp6	MitoCarta3.0	not	not	0.95	0.78	0.02	-0.06	not	0.94	ATP synthase subunit a OS=Mus musculus OX=10090 GN=Mtatp6 PE=1 SV=1	0.94	1	0.044	1	12.45	0	12.15	0	12.69	0	12.71	0	13.14	0	12.07	0	13.2	0	12.35	0	12.83	0	12.77	0	12.57	0	12.33	0	12.55	0	12.44	0	12.96	0				ATP synthesis coupled proton transport
Q62425	Ndufa4	MitoCarta3.0	not	not	0.95	0.43	0.02	0.29	not	0.56	Cytochrome c oxidase subunit NDUFA4 OS=Mus musculus OX=10090 GN=Ndufa4 PE=1 SV=2	1	1	0.12	1	16.24	0	16.05	0	15.09	0	16.4	0	17	0	16.17	0	16.17	0	16.11	0	16.41	0	16.03	0	16.15	0	16.1	0	16.69	0	16.37	0	16.89	0				electron transport chain
A0A1Y7VL95	Nqo2	0	not	not	0.94	0.081	-0.02	0.4	not	0.079	Ribosyldihydronicotinamide dehydrogenase [quinone] OS=Mus musculus OX=10090 GN=Nqo2 PE=1 SV=1	0.98	1	0.13	1	12.38	0	12.54	0	13.31	0	12.85	0	12.44	0	12.76	0	12.48	0	12.91	0	12.93	0	12.38	0	13.37	0	13.09	0	12.79	0	13.28	0	13	0
P59235	Nup43	0	not	not	0.86	0.043	0.02	0.2	not	0.091	Nucleoporin Nup43 OS=Mus musculus OX=10090 GN=Nup43 PE=1 SV=2	0.95	1	0.037	1	13.37	0	13.29	0	13.4	0	13.24	0	13.22	0	13.35	0	13.13	0	13.15	0	13.47	0	13.49	0	13.72	0	13.44	0	13.61	0	13.27	0	13.48	0				cell cycle, cell division, chromosome segregation
Q8BH74	Nup107	0	not	not	0.9	0.36	-0.02	0.19	not	0.4	Nuclear pore complex protein Nup107 OS=Mus musculus OX=10090 GN=Nup107 PE=1 SV=1	1	5	0.059	4	14.22	0.513144	14.2	0.580553	14.41	0.530664	14.27	0.531519	15.12	0.514952	14.39	0.51577	14.5	0.545224	14.44	0.539097	14.2	0.526661	14.57	0.537502	14.43	0.591531	14.64	0.540721	14.73	0.525269	14.48	0.566595	14.88	0.563094				nuclear pore complex assembly, posttranscriptional tethering of RNA polymerase II gene DNA at nuclear periphery
A0A2R8VHH1	Nup155	0	not	not	0.92	0.96	0.02	-0.01	not	0.99	Nuclear pore complex protein Nup155 OS=Mus musculus OX=10090 GN=Nup155 PE=1 SV=1	1	4	0.051	4	12.19	0.823931	12.53	1.40204	12.08	0.790066	12.11	0.878248	12.87	0.901042	12.04	0.790317	11.91	0.791964	12.71	1.409	12.69	1.45794	12.55	0.767571	12.11	0.780887	12.13	0.791924	12.41	0.886812	12.3	0.805554	12.77	0.846142
D3YUE2	Pcolce	0	not	Homozygous vs Control is different	0.9	0.018	-0.02	0.55	FDR<0.05	0.0067	Procollagen C-endopeptidase enhancer 1 OS=Mus musculus OX=10090 GN=Pcolce PE=1 SV=1	1	7	0.18	6	12.81	0.681741	12.91	0.55535	12.76	0.596108	12.96	0.591525	13.64	0.656289	12.82	0.595172	13.01	0.534542	13.07	0.571257	12.82	0.55416	13.23	0.561151	13.43	0.559084	13.53	0.527072	13.77	0.538578	13.31	0.525701	13.79	0.663241
Q69Z38	Peak1	0	not	not	0.89	0.42	0.02	-0.17	not	0.49	Inactive tyrosine-protein kinase PEAK1 OS=Mus musculus OX=10090 GN=Peak1 PE=1 SV=4	1	1	0.014	1	12.58	0	12.44	0	12.22	0	12.74	0	12.96	0	12.46	0	12.55	0	12.76	0	12.75	0	12.52	0	12.44	0	11.95	0	12.71	0	12.15	0	12.8	0	focal adhesion assembly, substrate adhesion-dependent cell spreading	regulation of focal adhesion assembly		cell migration, focal adhesion assembly, peptidyl-tyrosine phosphorylation, protein autophosphorylation, substrate adhesion-dependent cell spreading
Q6PD26	Pigs	0	not	not	0.88	0.85	-0.02	-0.02	not	0.98	GPI transamidase component PIG-S OS=Mus musculus OX=10090 GN=Pigs PE=1 SV=3	1	3	0.14	3	14.59	0.495053	14.51	0.499586	14.37	0.703218	14.58	0.494745	14.9	0.678742	14.51	0.489265	14.67	0.511228	14.75	0.58704	14.58	0.498772	14.36	0.603225	14.5	0.569982	14.44	0.721211	14.79	0.49575	14.56	0.66872	14.56	0.710678				attachment of GPI anchor to protein
Q3TAA8	Pigu	0	not	not	0.92	0.37	0.02	0.24	not	0.46	Phosphatidylinositol glycan anchor biosynthesis class U protein OS=Mus musculus OX=10090 GN=Pigu PE=1 SV=1	0.98	1	0.039	1	15.03	0	15.01	0	14.59	0	15.25	0	15.8	0	15.12	0	15.11	0	15.13	0	15.25	0	15.18	0	15.28	0	15.03	0	15.65	0	15.07	0	15.87	0
Q3TCN2	Plbd2	0	not	not	0.89	0.042	0.02	0.59	not	0.019	Putative phospholipase B-like 2 OS=Mus musculus OX=10090 GN=Plbd2 PE=1 SV=2	0.98	1	0.029	1	15.93	0	15.92	0	15.88	0	15.9	0	15.24	0	15.81	0	15.85	0	15.73	0	15.75	0	15.84	0	16.6	0	16.75	0	16.21	0	16.6	0	15.64	0
P43883	Plin2	0	not	not	0.87	0.56	-0.02	0.11	not	0.71	Perilipin-2 OS=Mus musculus OX=10090 GN=Plin2 PE=1 SV=2	1	1	0.038	1	12.91	0	12.9	0	13.06	0	13.14	0	13.06	0	12.96	0	12.69	0	13.05	0	13	0	13.27	0	13.17	0	12.55	0	13.28	0	13.01	0	13.58	0		lipid storage
A0A3B2WCL5	Ranbp3	0	not	not	0.96	0.49	0.02	0.3	not	0.64	Ran-binding protein 3 OS=Mus musculus OX=10090 GN=Ranbp3 PE=1 SV=1	0.99	2	0.034	1	13.11	0.517003	13.05	0.529592	14.36	0.514346	13.34	0.519761	11.97	0.714611	12.95	0.544464	13.06	0.515694	13.17	0.513197	13.23	0.514517	13.52	0.516882	13.02	0.523721	13.43	0.549399	13.9	0.514861	13.2	0.519958	13.79	0.558672
P84096	Rhog	0	not	not	0.8	0.098	0.02	-0.22	not	0.1	Rho-related GTP-binding protein RhoG OS=Mus musculus OX=10090 GN=Rhog PE=1 SV=1	1	4	0.24	4	13.65	0.585261	13.53	0.568494	13.46	0.560714	13.52	0.661322	13.65	0.673244	13.6	0.545057	13.48	0.658314	13.37	0.561271	13.7	0.568762	13.77	0.546453	13.62	0.62809	13.29	0.618757	12.97	0.577198	13.5	0.557364	13.36	0.574088		Rac protein signal transduction, Rho protein signal transduction, activation of GTPase activity, positive regulation of protein localization to plasma membrane, positive regulation of transcription, DNA-templated, regulation of cell shape, regulation of ruffle assembly		Rac protein signal transduction, Rho protein signal transduction, actin cytoskeleton organization, actin filament organization, cell chemotaxis, establishment or maintenance of cell polarity
P07742	Rrm1	0	not	not	0.92	0.79	0.02	0.13	not	0.94	Ribonucleoside-diphosphate reductase large subunit OS=Mus musculus OX=10090 GN=Rrm1 PE=1 SV=2	1	4	0.088	4	14	0.574593	14.11	0.567834	14.62	0.717636	14.12	0.581882	13.42	0.596709	14.43	0.681221	13.98	0.5498	14.06	0.606141	14.28	0.636973	13.64	0.772823	14.68	0.50907	14.48	0.528176	14.51	0.52194	14.71	0.595698	12.52	3.40232				DNA replication, deoxyribonucleotide biosynthetic process, mitotic cell cycle, protein heterotetramerization, protein oligomerization, pyrimidine nucleobase metabolic process
Q9ES97	Rtn3	0	not	not	0.92	0.056	0.02	-0.45	not	0.028	Reticulon-3 OS=Mus musculus OX=10090 GN=Rtn3 PE=1 SV=2	1	2	0.02	2	17.28	0.47941	17.37	0.479159	17.02	0.480691	17.4	0.479129	17.98	0.481684	17.27	0.479816	17.55	0.479114	17.52	0.480112	17.37	0.483637	17.44	0.492493	16.61	0.523249	16.98	0.531565	17	0.480534	16.8	0.485756	17.39	0.48086				apoptotic process, endoplasmic reticulum tubular network formation, endoplasmic reticulum tubular network organization
E9QAT4	Sec16a	0	not	not	0.9	0.24	-0.02	-0.18	not	0.43	Protein transport protein Sec16A OS=Mus musculus OX=10090 GN=Sec16a PE=1 SV=1	1	1	0.0089	1	14.08	0	13.68	0	14.18	0	14.17	0	14.45	0	14.07	0	14.33	0	14.17	0	14.2	0	13.68	0	13.87	0	13.89	0	14	0	14.14	0	13.76	0
Q8K1N4	Spats2	0	not	not	0.82	0.34	0.02	0.11	not	0.55	Spermatogenesis-associated serine-rich protein 2 OS=Mus musculus OX=10090 GN=Spats2 PE=1 SV=1	1	2	0.028	1	11.87	0.567894	12.33	0.568114	12.02	0.574186	11.96	0.623376	11.98	0.580039	11.88	0.57377	12.09	0.576034	12.06	0.586839	11.99	0.606308	12.26	0.567397	12.16	0.567569	11.97	0.5705	12.19	0.595332	12	0.568758	12.37	0.743316
Q7TMK9	Syncrip	0	not	not	0.81	0.38	0.02	-0.07	not	0.5	Heterogeneous nuclear ribonucleoprotein Q OS=Mus musculus OX=10090 GN=Syncrip PE=1 SV=2	1	14	0.35	16	16.35	0.581808	16.35	0.595051	16.5	0.58547	16.34	0.577996	16.26	2.24796	16.37	0.558461	16.32	0.547728	16.3	0.616532	16.31	0.580018	16.58	0.567159	16.23	0.537305	16.22	0.528502	16.35	0.54096	16.11	0.573518	16.51	0.911875		CRD-mediated mRNA stabilization, negative regulation of translation		RNA splicing, cellular response to interferon-gamma, mRNA processing
A0A1W2P7P6	Tmem19	0	not	not	0.79	0.038	0.02	0.37	not	0.026	Transmembrane protein 19 OS=Mus musculus OX=10090 GN=Tmem19 PE=1 SV=1	0.98	1	0.043	1	13.26	0	13.35	0	13.31	0	13.33	0	13.63	0	13.44	0	13.23	0	13.32	0	13.52	0	13.5	0	13.78	0	13.44	0	13.92	0	13.45	0	14.11	0
O89023	Tpp1	0	not	not	0.8	0.26	-0.02	-0.12	not	0.34	Tripeptidyl-peptidase 1 OS=Mus musculus OX=10090 GN=Tpp1 PE=1 SV=2	1	4	0.091	2	15.49	0.500977	15.31	0.497392	15.22	0.519351	15.42	0.51254	15.41	0.541698	15.28	0.492592	15.36	0.509606	15.29	0.520231	15.48	0.495639	15.36	0.526978	15.34	0.497629	15.22	0.502085	14.93	0.529396	15.26	0.531615	15.48	0.599744		bone resorption		epithelial cell differentiation, lysosome organization, peptide catabolic process
Q62523	Zyx	0	not	not	0.81	0.54	0.02	0.1	not	0.76	Zyxin OS=Mus musculus OX=10090 GN=Zyx PE=1 SV=2	1	9	0.18	6	14.36	0.559823	14.41	0.605771	14.55	0.52177	14.38	0.602807	14.22	0.857654	14.63	0.510724	14.25	0.570377	14.36	0.527217	14.32	0.572126	14.46	0.645156	14.89	0.514203	14.67	0.515211	14.07	0.619833	14.58	0.545443	14.21	0.905747	cell-matrix adhesion	integrin-mediated signaling pathway, regulation of inflammatory response, transforming growth factor beta receptor signaling pathway		cellular response to interferon-gamma, integrin-mediated signaling pathway, stress fiber assembly, transforming growth factor beta receptor signaling pathway
A0A5F8MPS7	Acp2	0	not	not	0.89	0.98	-0.03	0.01	not	0.99	Lysosomal acid phosphatase OS=Mus musculus OX=10090 GN=Acp2 PE=1 SV=1	1	1	0.028	1	13.9	0	14.01	0	13.72	0	13.77	0	14.5	0	13.91	0	14.43	0	13.67	0	14.17	0	13.57	0	14.26	0	14.27	0	13.4	0	14.09	0	13.9	0
B1ATI0	Aldh3a2	MitoCarta3.0	not	not	0.9	0.87	-0.03	0.03	not	0.95	Aldehyde dehydrogenase OS=Mus musculus OX=10090 GN=Aldh3a2 PE=1 SV=1	0.98	1	0.028	1	14.22	0	13.72	0	14.48	0	13.86	0	14.56	0	13.95	0	13.87	0	14.07	0	13.97	0	14.82	0	14.18	0	14.05	0	14.31	0	14.05	0	14.4	0
Q8VDN2	Atp1a1	0	not	not	0.64	0.061	-0.03	-0.13	not	0.084	Cluster of Sodium/potassium-transporting ATPase subunit alpha-1 OS=Mus musculus OX=10090 GN=Atp1a1 PE=1 SV=1 (Q8VDN2)	1	14	0.3	20	14.37	0.788826	14.32	0.673684	14.18	0.809835	14.34	0.824844	14.49	1.42437	14.24	0.94361	14.43	0.77728	14.32	0.659959	14.28	0.728475	14.3	1.06723	14.17	0.854777	14.29	0.731293	14.11	0.894145	14.26	0.765637	14.24	1.27999		cellular potassium ion homeostasis, cellular sodium ion homeostasis, membrane hyperpolarization, membrane repolarization, negative regulation of glucocorticoid biosynthetic process, negative regulation of heart contraction, positive regulation of heart contraction, positive regulation of striated muscle contraction, regulation of blood pressure, regulation of cardiac muscle cell contraction, regu…		cellular potassium ion homeostasis, cellular response to mechanical stimulus, cellular response to steroid hormone stimulus, cellular sodium ion homeostasis, dephosphorylation, potassium ion import across plasma membrane
Q03265	Atp5f1a	MitoCarta3.0	not	not	0.9	0.23	-0.03	-0.32	not	0.27	ATP synthase subunit alpha, mitochondrial OS=Mus musculus OX=10090 GN=Atp5f1a PE=1 SV=1	1	20	0.38	14	15.96	0.572277	15.72	0.582915	14.82	0.614377	15.79	0.595966	16.08	1.14843	15.59	0.538624	15.67	0.553584	15.77	0.539472	15.7	0.571434	15.47	0.601228	15.11	0.520477	15.27	0.532746	15.66	0.561286	15.15	0.544263	15.55	1.14003		negative regulation of endothelial cell proliferation, positive regulation of blood vessel endothelial cell migration		ATP metabolic process, ATP synthesis coupled proton transport, electron transport chain
Q9CPQ8	Atp5mg	MitoCarta3.0	not	Homozygous vs Control is different	0.83	0.025	0.03	-0.34	FDR<0.05	0.01	ATP synthase subunit g, mitochondrial OS=Mus musculus OX=10090 GN=Atp5mg PE=1 SV=1	1	2	0.27	2	16.73	0.479535	16.47	0.477982	16.16	0.644753	16.4	0.495176	16.68	0.699715	16.64	0.539033	16.56	0.47802	16.53	0.483598	16.52	0.481119	16.32	0.480564	16.39	0.699497	16	0.478153	16.13	0.525201	16.17	0.585596	16.07	0.80144				ATP metabolic process, ATP synthesis coupled proton transport
A0A0R4J0T5	Celf1	0	not	not	0.85	0.98	0.03	0	not	0.99	CUGBP Elav-like family member 1 OS=Mus musculus OX=10090 GN=Celf1 PE=1 SV=1	0.99	1	0.074	1	13.35	0	12.92	0	13.42	0	13.18	0	12.86	0	13.22	0	12.94	0	12.9	0	13.63	0	13.22	0	12.74	0	13.22	0	13.81	0	13.38	0	12.61	0
Q9CY57	Chtop	0	not	not	0.83	0.39	-0.03	0.18	not	0.48	Chromatin target of PRMT1 protein OS=Mus musculus OX=10090 GN=Chtop PE=1 SV=2	0.99	1	0.052	1	12.07	0	12.29	0	12.43	0	12.14	0	12.44	0	12.03	0	12.13	0	12.59	0	12.11	0	12.37	0	12.42	0	12.64	0	13.03	0	12.28	0	11.9	0		positive regulation of ATPase activity, positive regulation of cell proliferation, positive regulation of helicase activity, positive regulation of histone methylation
Q3TPM3	Cul1	0	not	not	0.83	0.099	0.03	0.29	not	0.12	Cullin-1 (Fragment) OS=Mus musculus OX=10090 GN=Cul1 PE=1 SV=1	1	2	0.024	2	12.79	0.536884	12.92	0.546677	12.87	0.592298	12.68	0.648819	13.32	0.624286	13.02	0.601309	13.15	0.620472	12.74	0.633798	12.78	0.545648	13.03	0.660966	13.2	0.549575	13.2	0.545462	12.91	0.537211	13.12	0.542798	13.6	0.540852
Q7TMB8	Cyfip1	0	not	not	0.78	0.00066	0.03	0.21	not	0.12	Cluster of Cytoplasmic FMR1-interacting protein 1 OS=Mus musculus OX=10090 GN=Cyfip1 PE=1 SV=1 (Q7TMB8)	1	3	0.057	5	14.23	0.570036	14.27	0.521107	14.16	0.679982	14.17	0.500288	14.12	0.60146	14.54	0.533515	14.14	0.502008	14.3	0.530989	14.31	0.5788	13.83	0.497183	14.37	0.498236	14.42	0.515475	14.38	0.508654	14.34	0.512133	14.51	0.66411		Rac protein signal transduction, negative regulation of synaptic vesicle recycling, positive regulation of Arp2/3 complex-mediated actin nucleation, positive regulation of axon extension, positive regulation of axonogenesis, positive regulation of dendrite development, positive regulation of neurotrophin TRK receptor signaling pathway, positive regulation of ruffle assembly, regulation of cell sh…		Rac protein signal transduction, axon extension, axon guidance, cell morphogenesis, cell projection assembly, cellular response to insulin stimulus, dendrite extension, lamellipodium assembly, modification of synaptic structure, neuron projection development, positive regulation of Arp2/3 complex-mediated actin nucleation, positive regulation of axon extension, positive regulation of axonogenesis…
F8WIV5	Dnm2	0	not	not	0.82	0.94	-0.03	-0.01	not	0.98	Cluster of Dynamin GTPase OS=Mus musculus OX=10090 GN=Dnm2 PE=1 SV=2 (F8WIV5)	1	2	0.059	3	12.82	0.571042	12.75	0.529527	12.83	0.553709	12.82	0.530832	13.26	0.578851	12.85	0.534509	12.71	0.541047	12.71	0.53031	13.1	0.551086	12.99	0.544093	12.72	0.561867	12.59	0.530672	13.03	0.529762	12.88	0.530075	13.21	0.701306
A2BFF9	Dync1i2	0	not	not	0.81	0.59	0.03	0.05	not	0.9	Cytoplasmic dynein 1 intermediate chain 2 OS=Mus musculus OX=10090 GN=Dync1i2 PE=1 SV=1	1	8	0.2	8	14.16	0.603943	14.28	0.601804	14.07	0.560414	14.08	0.584579	13.86	0.63134	14.37	0.568679	14.01	0.586038	14.26	0.546882	14.2	0.565185	13.77	1.38474	14.3	0.650282	14.17	0.593832	13.94	0.733264	14.17	0.525588	14.13	0.814763
P30416	Fkbp4	0	not	not	0.86	0.64	0.03	0.08	not	0.84	Peptidyl-prolyl cis-trans isomerase FKBP4 OS=Mus musculus OX=10090 GN=Fkbp4 PE=1 SV=5	1	4	0.096	3	14.9	0.499526	14.76	0.540878	15.55	0.491218	14.89	0.495311	14.66	0.791794	15.16	0.523298	14.9	0.52212	14.88	0.514592	14.98	0.515854	14.98	0.536825	15.24	0.503564	15.01	0.530419	14.8	0.554549	14.99	0.529174	15.13	0.521641		androgen receptor signaling pathway, negative regulation of microtubule polymerization, negative regulation of neuron projection development		androgen receptor signaling pathway, chaperone-mediated protein folding, negative regulation of neuron projection development, protein peptidyl-prolyl isomerization, steroid hormone receptor complex assembly
D3YZ57	Fyn	0	not	not	0.84	0.16	0.03	-0.33	not	0.12	Cluster of Tyrosine-protein kinase OS=Mus musculus OX=10090 GN=Fyn PE=1 SV=1 (D3YZ57)	1	4	0.057	4	15.48	0.93717	15.56	0.99668	15.11	1.26256	15.43	0.996699	15.82	0.655419	15.55	1.08411	15.6	0.874442	15.41	0.927672	15.39	0.996472	15.57	0.980581	15.55	0.767565	15.3	0.680156	14.66	0.727559	15.46	0.76099	14.77	0.646286		positive regulation of peptidyl-tyrosine phosphorylation, positive regulation of transcription from RNA polymerase II promoter, regulation of glucose transport, transmembrane receptor protein tyrosine kinase signaling pathway		cell differentiation, cellular response to platelet-derived growth factor stimulus, cellular response to retinoic acid, cellular response to transforming growth factor beta stimulus, peptidyl-tyrosine autophosphorylation, protein autophosphorylation, transmembrane receptor protein tyrosine kinase signaling pathway
A0A6I8MWY5	Golga2	0	not	not	0.9	0.97	0.03	-0.01	not	0.98	Golgin subfamily A member 2 OS=Mus musculus OX=10090 GN=Golga2 PE=1 SV=1	1	1	0.012	1	16.87	0	16.69	0	16.57	0	16.86	0	17.46	0	16.77	0	16.67	0	16.95	0	16.82	0	17.37	0	16.49	0	16.77	0	17.06	0	16.69	0	17.39	0
Q8BU30	Iars1	0	not	not	0.76	0.43	0.03	0.08	not	0.61	Isoleucine--tRNA ligase, cytoplasmic OS=Mus musculus OX=10090 GN=Iars1 PE=1 SV=2	1	11	0.14	10	14.35	0.553739	14.48	0.517513	14.54	0.541675	14.39	0.545032	13.98	0.759034	14.36	0.872409	14.4	0.542788	14.36	0.528368	14.43	0.552857	14.34	0.585925	14.49	0.525457	14.4	0.540667	14.41	0.52476	14.45	0.523697	14.4	0.661762				isoleucyl-tRNA aminoacylation
Q9CQM2	Kdelr2	0	not	not	0.8	0.84	0.03	-0.05	not	0.92	Cluster of ER lumen protein-retaining receptor 2 OS=Mus musculus OX=10090 GN=Kdelr2 PE=1 SV=1 (Q9CQM2)	1	2	0.13	3	14.66	0.652303	14.49	0.561755	14.6	0.707078	14.9	0.565396	15.15	0.577813	14.73	0.678821	14.97	0.578415	14.66	0.506047	14.75	0.640676	14.86	0.495048	14.34	0.774717	14.43	0.816564	15	0.587806	14.36	0.819628	15.4	0.809288		protein retention in ER lumen		T cell apoptotic process, T cell differentiation, protein retention in ER lumen
A3KG93	Kdm1a	0	not	not	0.83	0.49	0.03	0.1	not	0.71	Lysine-specific histone demethylase OS=Mus musculus OX=10090 GN=Kdm1a PE=1 SV=1	1	1	0.017	1	13.45	0	13.25	0	13.4	0	13.68	0	13.9	0	13.73	0	13.57	0	13.65	0	13.5	0	13.38	0	13.44	0	13.61	0	13.66	0	13.56	0	13.93	0
A0A0B4J1E7	Kpna4	0	not	not	0.89	0.76	0.03	-0.08	not	0.88	Importin subunit alpha-3 OS=Mus musculus OX=10090 GN=Kpna4 PE=1 SV=1	1	5	0.15	5	11.93	0.896609	11.52	0.95653	11.56	0.879487	11.63	0.984736	12.53	0.874923	12.09	0.761456	11.69	0.959736	11.62	0.966759	12.1	0.806699	11.84	1.65895	11.57	0.923824	11.7	0.878123	11.87	0.883587	11.38	0.865611	12.29	0.910753
Q9JHS3	Lamtor2	0	not	not	0.72	0.95	-0.03	-0.01	not	0.92	Ragulator complex protein LAMTOR2 OS=Mus musculus OX=10090 GN=Lamtor2 PE=1 SV=1	1	2	0.24	2	15.8	0.48899	15.74	0.48902	15.52	0.488986	15.5	0.522056	15.97	0.489378	15.68	0.500968	15.74	0.490701	15.64	0.494252	15.63	0.489496	15.68	0.501713	15.67	0.494448	15.62	0.488958	15.62	0.503636	15.88	0.500796	15.7	0.494177		activation of MAPKK activity, positive regulation of TOR signaling, regulation of cell growth		cellular response to amino acid stimulus
Q3U9G9	Lbr	0	not	not	0.9	0.37	0.03	-0.28	not	0.42	Delta(14)-sterol reductase LBR OS=Mus musculus OX=10090 GN=Lbr PE=1 SV=2	1	3	0.078	3	14.78	0.545739	14.65	0.510658	14.44	0.5012	14.81	0.496122	15.61	0.555727	14.69	0.551119	14.86	0.502399	14.89	0.503996	14.81	0.495691	15.17	0.554348	14.23	0.494732	14.29	0.548735	14.74	0.517481	14.24	0.494643	15.37	0.518112
Q9D1I6	Mrpl14	MitoCarta3.0	not	not	0.96	0.63	-0.03	-0.38	not	0.8	39S ribosomal protein L14, mitochondrial OS=Mus musculus OX=10090 GN=Mrpl14 PE=1 SV=1	1	2	0.19	2	14.3	0.582966	11.93	2.74484	13.07	0.681794	14.07	0.57472	14.95	0.711781	13.41	0.64944	13.88	0.612329	13.33	0.569598	13.82	0.817508	13.76	0.999877	11.27	1.99612	13.66	1.01688	13.7	0.583069	13.44	0.879706	14.38	0.703304				translation
Q8R480	Nup85	0	not	not	0.8	0.37	0.03	0.17	not	0.6	Nuclear pore complex protein Nup85 OS=Mus musculus OX=10090 GN=Nup85 PE=1 SV=1	1	1	0.029	1	14.67	0	14.86	0	14.69	0	15	0	14.96	0	14.62	0	14.95	0	15.22	0	14.91	0	14.65	0	14.62	0	14.73	0	15.55	0	14.96	0	15.16	0		cytokine-mediated signaling pathway, positive regulation of transcription, DNA-templated		cytokine-mediated signaling pathway, lamellipodium assembly, macrophage chemotaxis
O70172	Pip4k2a	0	not	not	0.9	0.99	0.03	0	not	0.99	Phosphatidylinositol 5-phosphate 4-kinase type-2 alpha OS=Mus musculus OX=10090 GN=Pip4k2a PE=1 SV=1	1	1	0.042	1	15.7	0	15.78	0	15.36	0	15.73	0	16.7	0	15.79	0	15.93	0	15.91	0	15.91	0	15.88	0	16.06	0	15.84	0	15.63	0	15.74	0	16.01	0		positive regulation of autophagosome assembly		megakaryocyte development, phosphatidylinositol phosphorylation
P53811	Pitpnb	0	not	not	0.89	0.18	-0.03	0.31	not	0.18	Phosphatidylinositol transfer protein beta isoform OS=Mus musculus OX=10090 GN=Pitpnb PE=1 SV=2	1	1	0.048	1	16.46	0	16.4	0	16.88	0	16.26	0	15.88	0	16.7	0	16.25	0	16.12	0	16.38	0	16.29	0	17	0	16.71	0	16.24	0	16.88	0	16.58	0
Q8K3Z9	Pom121	0	not	not	0.77	0.034	0.03	-0.37	not	0.018	Nuclear envelope pore membrane protein POM 121 OS=Mus musculus OX=10090 GN=Pom121 PE=1 SV=2	1	1	0.0075	1	15.66	0	15.65	0	15.56	0	15.46	0	15.99	0	15.68	0	15.69	0	15.46	0	15.9	0	15.77	0	15.19	0	15.14	0	15.08	0	15.41	0	15.69	0				nuclear pore organization
Q8K205	Pop1	0	not	not	0.93	0.84	0.03	0.06	not	0.97	Processing of 1, ribonuclease P/MRP family, (S. cerevisiae) OS=Mus musculus OX=10090 GN=Pop1 PE=1 SV=1	1	1	0.02	1	13.69	0	13.48	0	13.72	0	13.94	0	15.09	0	13.85	0	13.91	0	14.29	0	14.08	0	13.91	0	13.95	0	13.8	0	14.07	0	14.03	0	14.37	0				RNA phosphodiester bond hydrolysis, endonucleolytic, tRNA 5'-leader removal, tRNA catabolic process
G3UXZ5	Psme1	0	not	not	0.92	0.029	-0.03	0.81	not	0.022	Proteasome activator complex subunit 1 (Fragment) OS=Mus musculus OX=10090 GN=Psme1 PE=1 SV=1	1	4	0.15	3	13.88	0.504387	14.05	0.495541	14.59	0.500445	13.98	0.515394	13.33	0.756551	14.37	0.502521	13.84	0.499386	14.05	0.497033	14.15	0.501862	13.27	0.564459	15.3	0.530363	15.01	0.507597	14.24	0.498862	15.15	0.517045	14.21	0.509956
Q99LS3	Psph	0	not	not	0.86	0.87	-0.03	0.04	not	0.94	Phosphoserine phosphatase OS=Mus musculus OX=10090 GN=Psph PE=1 SV=1	1	2	0.15	2	13.73	0.511932	13.65	0.504439	14.43	0.604296	13.6	0.517613	13.6	0.724815	14.07	0.508833	13.46	0.508248	13.61	0.528141	13.83	0.513904	13.87	0.545166	13.7	0.545269	13.81	0.534263	13.46	0.51395	13.91	0.503297	14.31	0.56611				L-serine biosynthetic process, dephosphorylation
A0A5F8MPY3	Ptk2	0	not	not	0.89	0.0043	-0.03	0.32	not	0.089	Non-specific protein-tyrosine kinase OS=Mus musculus OX=10090 GN=Ptk2 PE=1 SV=1	1	1	0.027	1	11.54	0	11.86	0	12.01	0	11.76	0	11.78	0	12.21	0	11.73	0	11.85	0	11.88	0	11.14	0	12.13	0	12.12	0	12.06	0	12.05	0	12.16	0
P35282	Rab21	0	not	not	0.73	0.014	-0.03	-0.24	not	0.012	Ras-related protein Rab-21 OS=Mus musculus OX=10090 GN=Rab21 PE=1 SV=4	1	3	0.16	3	15.53	0.556664	15.66	0.523809	15.64	0.522998	15.61	0.605166	15.91	0.487177	15.61	0.510585	15.77	0.498344	15.52	0.557922	15.59	0.50497	15.71	0.490741	15.29	0.530298	15.43	0.67877	15.44	0.488305	15.49	0.595665	15.51	0.51618		Rab protein signal transduction, positive regulation of dendrite morphogenesis, positive regulation of early endosome to late endosome transport, positive regulation of receptor-mediated endocytosis, regulation of axon extension, regulation of exocytosis		Rab protein signal transduction, anterograde axonal transport, positive regulation of dendrite morphogenesis, regulation of axon extension
Q99KG3	Rbm10	0	not	not	0.94	0.1	-0.03	0.66	not	0.082	RNA-binding protein 10 OS=Mus musculus OX=10090 GN=Rbm10 PE=1 SV=1	1	1	0.014	1	12.3	0	12.43	0	12.12	0	12.71	0	13.88	0	12.23	0	12.68	0	12.84	0	12.48	0	13.05	0	13.12	0	12.98	0	13.72	0	13.09	0	13.83	0		3'-UTR-mediated mRNA stabilization, negative regulation of cell proliferation, negative regulation of mRNA splicing, via spliceosome, negative regulation of transcription from RNA polymerase II promoter, positive regulation of smooth muscle cell apoptotic process, regulation of alternative mRNA splicing, via spliceosome, regulation of smooth muscle cell apoptotic process		RNA splicing
O35730	Ring1	0	not	not	0.94	0.54	0.03	0.32	not	0.73	E3 ubiquitin-protein ligase RING1 OS=Mus musculus OX=10090 GN=Ring1 PE=1 SV=2	0.96	1	0.057	1	12.82	0	12.47	0	12.39	0	12.1	0	14.27	0	12.69	0	12.73	0	13.17	0	12.34	0	13.29	0	12.72	0	12.99	0	13.13	0	12.48	0	14.32	0		negative regulation of transcription, DNA-templated, regulation of catalytic activity		histone H2A monoubiquitination, histone ubiquitination
P61620	Sec61a1	0	not	not	0.84	0.54	-0.03	-0.14	not	0.73	Cluster of Protein transport protein Sec61 subunit alpha isoform 1 OS=Mus musculus OX=10090 GN=Sec61a1 PE=1 SV=2 (P61620)	1	7	0.2	7	16.11	0.671476	15.94	0.682596	15.72	0.735867	16.06	0.751964	16.55	0.840302	16.03	0.845205	16.18	0.851932	16.15	0.872621	16.04	0.850202	15.84	1.03449	15.51	0.782404	15.69	0.701826	16.18	0.693557	15.82	0.685896	16.47	0.80338				endoplasmic reticulum organization
Q99JR1	Sfxn1	MitoCarta3.0	not	not	0.85	0.68	-0.03	-0.08	not	0.88	Sideroflexin-1 OS=Mus musculus OX=10090 GN=Sfxn1 PE=1 SV=3	1	5	0.19	3	14.7	0.501339	14.56	0.504231	14.01	0.70765	14.54	0.505294	15.04	0.577723	14.51	0.569216	14.52	0.501069	14.67	0.502388	14.44	0.531993	14.55	0.661042	14.25	0.501282	14.47	0.514204	14.53	0.628734	14.38	0.515332	14.82	0.629453		erythrocyte differentiation, iron ion homeostasis		erythrocyte differentiation
P55012	Slc12a2	0	not	not	0.83	0.6	0.03	0.08	not	0.82	Solute carrier family 12 member 2 OS=Mus musculus OX=10090 GN=Slc12a2 PE=1 SV=2	1	4	0.045	4	15.31	0.509224	15.38	0.497881	14.92	0.593662	15.19	0.495308	15.84	0.505054	15.22	0.556802	15.36	0.501845	15.37	0.49218	15.41	0.513085	15.45	0.547829	15.43	0.522457	15.41	0.495602	15.27	0.51493	15.5	0.490578	15.45	0.48958		chloride ion homeostasis, positive regulation of cell volume, potassium ion homeostasis		T cell chemotaxis, cellular response to chemokine, positive regulation of cell volume, potassium ion import across plasma membrane
Q78PY7	Snd1	MitoCarta3.0	not	not	0.73	0.33	-0.03	-0.11	not	0.52	Staphylococcal nuclease domain-containing protein 1 OS=Mus musculus OX=10090 GN=Snd1 PE=1 SV=1	1	15	0.28	14	14.98	0.552391	14.84	0.756607	14.97	0.557342	15.04	0.537534	15.13	0.952422	14.91	0.586612	15.02	0.547305	14.83	0.766186	14.9	0.745797	15.17	0.567461	14.78	0.626495	14.89	0.597193	15.06	0.590826	14.58	0.804744	15.1	0.709394		gene silencing by RNA, regulation of cell cycle process		RNA catabolic process, RNA phosphodiester bond hydrolysis, endonucleolytic, gene silencing by RNA, miRNA catabolic process
P47758	Srprb	0	not	not	0.91	0.89	-0.03	0.04	not	0.96	Signal recognition particle receptor subunit beta OS=Mus musculus OX=10090 GN=Srprb PE=1 SV=1	1	6	0.35	6	14.26	0.522651	13.99	0.553447	13.97	0.548985	14.05	0.54487	15.2	0.770022	14.25	0.529996	14.34	0.508595	14.27	0.508563	14.26	0.525955	14.21	0.545704	13.96	0.519619	14.18	0.51228	14.59	0.537505	14.04	0.535696	14.9	0.700874
Q60864	Stip1	0	not	not	0.93	0.98	0.03	0.01	not	0.99	Stress-induced-phosphoprotein 1 OS=Mus musculus OX=10090 GN=Stip1 PE=1 SV=1	1	20	0.32	16	15.79	0.6116	15.88	0.610562	16.5	0.583593	15.79	0.647706	14.76	1.09689	16.17	0.575792	15.68	0.620532	15.76	0.573226	15.83	0.564078	15.41	0.894311	16.04	0.532916	15.77	0.597335	15.63	0.585394	15.95	0.544872	15.35	1.1722
D3Z6S1	Tmem214	0	not	not	0.82	0.73	0.03	0.08	not	0.91	Transmembrane protein 214 OS=Mus musculus OX=10090 GN=Tmem214 PE=1 SV=3	1	2	0.055	2	13.04	0.526934	12.84	0.592244	12.57	0.546849	13.02	0.527295	13.29	0.535072	12.95	0.581149	12.94	0.540323	12.94	0.53441	13.17	0.552388	12.92	0.606442	12.52	0.603758	13.04	0.531968	13.57	0.564169	12.76	0.529175	13.27	0.533646
E9Q7Q3	Tpm3	0	not	not	0.75	0.31	-0.03	-0.1	not	0.51	Tropomyosin alpha-3 chain OS=Mus musculus OX=10090 GN=Tpm3 PE=1 SV=1	1	6	0.23	5	14.85	0.506841	14.82	0.517361	15.22	0.584637	14.85	0.538291	14.86	0.526839	14.99	0.508863	14.77	0.622618	14.78	0.583357	14.91	0.525189	14.99	0.596543	14.93	0.587577	14.87	0.543763	14.64	0.534822	14.91	0.55785	14.74	0.588785
Q99KC8	Vwa5a	0	not	Homozygous vs Control is different	0.74	0.017	-0.03	0.45	FDR<0.05	0.0072	von Willebrand factor A domain-containing protein 5A OS=Mus musculus OX=10090 GN=Vwa5a PE=1 SV=2	1	1	0.015	1	16.27	0	16.43	0	16.41	0	16.35	0	16.34	0	16.12	0	16.26	0	16.38	0	16.59	0	16.3	0	17.08	0	16.79	0	16.61	0	17.19	0	16.39	0
Q6NZF1	Zc3h11a	0	not	not	0.92	0.61	0.03	0.16	not	0.85	Zinc finger CCCH domain-containing protein 11A OS=Mus musculus OX=10090 GN=Zc3h11a PE=1 SV=1	0.99	1	0.02	1	11.71	0	11.19	0	11.05	0	11.76	0	12.11	0	11.26	0	11.61	0	11.32	0	11.39	0	12.39	0	10.99	0	11.85	0	12.23	0	11.37	0	12.21	0
D3Z3D0	Zc3hc1	0	not	not	0.92	0.13	0.03	0.71	not	0.14	Nuclear-interacting partner of ALK OS=Mus musculus OX=10090 GN=Zc3hc1 PE=1 SV=1	0.98	1	0.044	1	13.73	0	13.33	0	14.65	0	13.6	0	14.43	0	13.52	0	14	0	13.99	0	13.83	0	14.56	0	14.01	0	14.11	0	15.08	0	14.31	0	15.77	0
Q8BWF0	Aldh5a1	MitoCarta3.0	not	not	0.81	0.49	0.04	0.16	not	0.68	Succinate-semialdehyde dehydrogenase, mitochondrial OS=Mus musculus OX=10090 GN=Aldh5a1 PE=1 SV=1	0.97	1	0.021	1	13.95	0	13.97	0	13.35	0	13.75	0	14.27	0	13.74	0	13.82	0	13.85	0	13.99	0	14.08	0	13.59	0	13.86	0	14.11	0	13.95	0	14.6	0		neurotransmitter catabolic process		acetate metabolic process, galactosylceramide metabolic process, gamma-aminobutyric acid catabolic process, gamma-aminobutyric acid metabolic process, glucosylceramide metabolic process, glutamate metabolic process, glutamine metabolic process, glutathione metabolic process, glycerophospholipid metabolic process, neurotransmitter catabolic process, protein homotetramerization, respiratory electro…
A0A0U1RPY6	Arl6ip1	0	not	not	0.89	0.11	0.04	-0.47	not	0.095	ADP-ribosylation factor-like protein 6-interacting protein 1 (Fragment) OS=Mus musculus OX=10090 GN=Arl6ip1 PE=1 SV=1	0.98	2	0.25	1	13.05	0.544164	13.16	0.557432	12.56	0.627217	13.25	0.571934	12.02	0.801096	12.7	0.586719	12.9	0.708996	12.94	0.627297	13.19	0.555659	12.49	0.662409	12.27	0.563977	12.14	0.561919	12.68	0.545683	12.58	0.543152	12.02	0.747873
O55143	Atp2a2	0	not	not	0.78	0.34	0.04	-0.23	not	0.32	Cluster of Sarcoplasmic/endoplasmic reticulum calcium ATPase 2 OS=Mus musculus OX=10090 GN=Atp2a2 PE=1 SV=2 (O55143)	1	17	0.22	14	15.31	0.527455	15.28	0.598121	15.03	0.587787	15.36	0.608452	15.92	1.28546	15.34	0.574407	15.45	0.555682	15.47	0.557673	15.33	0.581927	15.53	0.525088	14.79	0.542225	14.97	0.524363	15.52	0.548318	14.91	0.575923	15.59	1.22662		ER-nucleus signaling pathway, cellular calcium ion homeostasis, negative regulation of heart contraction, positive regulation of endoplasmic reticulum calcium ion concentration, regulation of calcium ion-dependent exocytosis of neurotransmitter, regulation of cardiac muscle cell action potential involved in regulation of contraction, regulation of cardiac muscle cell membrane potential, regulatio…		ER-nucleus signaling pathway, T-tubule organization, cellular calcium ion homeostasis, cellular response to heat, cellular response to oxidative stress, organelle organization, positive regulation of endoplasmic reticulum calcium ion concentration, regulation of cardiac muscle contraction by calcium ion signaling
P56480	Atp5f1b	MitoCarta3.0	not	not	0.86	0.24	-0.04	-0.33	not	0.31	ATP synthase subunit beta, mitochondrial OS=Mus musculus OX=10090 GN=Atp5f1b PE=1 SV=2	1	34	0.62	20	16.49	0.66014	16.25	0.792456	15.24	1.21741	16.35	0.84607	16.43	1.77074	16.12	0.595174	16.27	0.654676	16.2	0.724544	16.17	0.796801	15.78	1.22449	15.43	0.718925	15.75	0.669377	16.11	0.646273	15.74	0.610999	16.05	1.42619		negative regulation of cell adhesion involved in substrate-bound cell migration, positive regulation of blood vessel endothelial cell migration, regulation of intracellular pH		ATP metabolic process, ATP synthesis coupled proton transport, negative regulation of cell adhesion involved in substrate-bound cell migration, regulation of intracellular pH
P51863	Atp6v0d1	0	not	not	0.77	0.014	-0.04	-0.35	not	0.024	V-type proton ATPase subunit d 1 OS=Mus musculus OX=10090 GN=Atp6v0d1 PE=1 SV=2	1	3	0.1	3	14.61	0.49336	14.39	0.574396	14.47	0.528809	14.48	0.494845	14.93	0.509726	14.7	0.499636	14.53	0.505293	14.26	0.580555	14.42	0.501757	14.77	0.592809	14.17	0.494905	14.16	0.495271	14.19	0.500981	14.17	0.519984	14.45	0.494834		cellular iron ion homeostasis, vacuolar acidification		cellular iron ion homeostasis, cellular response to increased oxygen levels, cilium assembly, vacuolar acidification
Q9Z277	Baz1b	0	not	not	0.82	0.41	-0.04	0.17	not	0.49	Tyrosine-protein kinase BAZ1B OS=Mus musculus OX=10090 GN=Baz1b PE=1 SV=2	1	4	0.045	4	14.18	0.579829	14.18	0.575422	13.7	0.611577	14.29	0.543409	13.72	0.845911	13.62	0.600255	14.08	0.555874	14.09	0.550737	13.9	0.660427	14.2	0.555449	14.27	0.587103	14.33	0.564761	14.6	0.698834	14.07	0.7256	13.66	0.96051				cellular response to DNA damage stimulus, chromatin assembly or disassembly, chromatin remodeling, histone phosphorylation, peptidyl-tyrosine phosphorylation
Q8VE98	Cd276	0	not	not	0.88	0.94	-0.04	0.02	not	0.97	CD276 antigen OS=Mus musculus OX=10090 GN=Cd276 PE=1 SV=1	1	1	0.032	1	17.07	0	17.06	0	16.57	0	17.05	0	18.19	0	16.96	0	17.13	0	17.27	0	17.13	0	17.24	0	17.04	0	17.1	0	17.47	0	16.62	0	17.83	0		T cell receptor signaling pathway, negative regulation of T cell proliferation, negative regulation of inflammatory response, negative regulation of interferon-gamma biosynthetic process, negative regulation of interleukin-2 biosynthetic process, positive regulation of T cell proliferation, positive regulation of bone mineralization, positive regulation of interferon-gamma biosynthetic process, p…		T cell activation, T cell receptor signaling pathway
Q99JP4	Cdc26	0	not	not	0.77	0.94	-0.04	-0.01	not	0.97	Anaphase-promoting complex subunit CDC26 OS=Mus musculus OX=10090 GN=Cdc26 PE=1 SV=1	0.96	1	0.28	1	12.11	0	11.97	0	11.81	0	12.19	0	12.02	0	11.76	0	12.08	0	12.24	0	11.67	0	12.16	0	11.61	0	11.84	0	12.4	0	11.86	0	12.32	0		regulation of mitotic metaphase/anaphase transition		anaphase-promoting complex-dependent catabolic process, cell cycle, cell division, protein K11-linked ubiquitination
Q9DB34	Chmp2a	0	not	not	0.75	0.3	-0.04	-0.14	not	0.54	Charged multivesicular body protein 2a OS=Mus musculus OX=10090 GN=Chmp2a PE=1 SV=1	1	2	0.086	2	13.04	0.564873	12.89	0.541587	13.26	0.542078	13.04	0.542489	13.01	0.889125	13	0.58243	12.88	0.539576	13.08	0.543147	12.78	0.605682	13.32	0.612307	12.75	0.575635	13.29	0.560765	12.96	0.538788	12.65	0.560875	12.9	0.75583		negative regulation of cell death, negative regulation of centriole elongation, positive regulation of exosomal secretion, positive regulation of viral release from host cell, regulation of centrosome duplication, regulation of mitotic spindle assembly, regulation of viral process		cell separation after cytokinesis, exit from mitosis, membrane invagination, mitotic metaphase plate congression, nuclear envelope reassembly, nucleus organization, protein heterooligomerization, protein homooligomerization, protein polymerization, viral budding via host ESCRT complex
D3YVI6	Cops7a	0	not	not	0.86	0.24	0.04	0.26	not	0.37	COP9 signalosome complex subunit 7a (Fragment) OS=Mus musculus OX=10090 GN=Cops7a PE=1 SV=1	1	1	0.091	1	13.35	0	13.37	0	13.54	0	12.86	0	13.83	0	13.62	0	13.47	0	12.99	0	13.57	0	13.49	0	13.33	0	13.57	0	13.58	0	13.66	0	14.1	0
Q99LD8	Ddah2	0	not	Homozygous vs Control is different	0.76	< 0.0001	0.04	-1.16	FDR<0.05	< 0.0001	N(G),N(G)-dimethylarginine dimethylaminohydrolase 2 OS=Mus musculus OX=10090 GN=Ddah2 PE=1 SV=1	1	2	0.19	2	13.79	0.506837	13.76	0.781679	13.91	0.602973	13.85	0.618251	13.56	0.568314	14.08	0.521947	13.71	0.610903	13.5	0.507259	13.96	0.512979	13.8	0.578096	12.51	0.860702	12.87	0.540784	12.54	0.519916	12.55	0.510407	12.57	0.826922		positive regulation of nitric oxide biosynthetic process		arginine catabolic process, citrulline metabolic process
B1AQF4	Dusp3	0	not	not	0.92	0.72	-0.04	-0.14	not	0.9	Dual specificity protein phosphatase OS=Mus musculus OX=10090 GN=Dusp3 PE=1 SV=1	0.98	1	0.081	1	14.77	0	14.84	0	16.01	0	14.76	0	13.96	0	15.1	0	14.66	0	14.56	0	14.87	0	14.99	0	15.2	0	14.83	0	14.34	0	14.97	0	14.31	0
P70245	Ebp	0	not	not	0.87	0.2	0.04	-0.46	not	0.17	3-beta-hydroxysteroid-Delta(8),Delta(7)-isomerase OS=Mus musculus OX=10090 GN=Ebp PE=1 SV=3	0.98	1	0.052	1	17.46	0	17.23	0	16.88	0	17.41	0	18.13	0	17.25	0	17.44	0	17.65	0	17.34	0	17.62	0	16.77	0	16.75	0	17.33	0	16.26	0	17.72	0
Q6PDI5	Ecpas	0	not	not	0.78	0.19	0.04	0.2	not	0.35	Proteasome adapter and scaffold protein ECM29 OS=Mus musculus OX=10090 GN=Ecpas PE=1 SV=3	1	5	0.047	5	15.79	0.489504	15.76	0.531036	15.83	0.529631	15.83	0.511335	15.2	0.635333	16.04	0.487993	15.71	0.518437	15.63	0.502882	15.77	0.508755	15.48	0.606263	16.1	0.500406	15.87	0.484648	15.68	0.495172	15.92	0.503219	15.82	0.562464				proteasome assembly, ubiquitin-dependent ERAD pathway
A0A494BB95	Eif1a	0	not	not	0.74	0.58	-0.04	0.07	not	0.6	Cluster of Eukaryotic translation initiation factor 4C OS=Mus musculus OX=10090 GN=Eif1a PE=1 SV=1 (A0A494BB95)	1	4	0.23	4	13.69	0.504874	13.89	0.50763	13.74	0.523496	13.61	0.528285	14.19	0.603746	13.93	0.522463	13.68	0.532838	13.82	0.510066	13.79	0.549706	13.73	0.534389	13.84	0.512652	13.89	0.52898	13.92	0.518863	13.69	0.517156	14.16	0.562784
Q99LC8	Eif2b1	0	not	not	0.79	0.033	0.04	0.42	not	0.027	Translation initiation factor eIF-2B subunit alpha OS=Mus musculus OX=10090 GN=Eif2b1 PE=1 SV=1	1	3	0.12	3	13.93	0.520968	14.01	0.584476	14.66	0.541668	13.95	0.526143	14.1	0.598198	14.44	0.552353	14	0.546218	14.09	0.518721	14.22	0.538496	14.12	0.499746	14.72	0.539227	14.65	0.510346	14.2	0.54873	14.53	0.500786	14.65	0.552653		T cell receptor signaling pathway, negative regulation of guanyl-nucleotide exchange factor activity		T cell receptor signaling pathway, oligodendrocyte development, translation, translational initiation
A0A087WNT1	Eloc	0	not	not	0.72	0.042	-0.04	0.33	not	0.016	Elongin-C OS=Mus musculus OX=10090 GN=Eloc PE=1 SV=1	1	6	0.49	5	13.95	0.654682	13.94	0.659064	14.4	0.676097	13.89	0.689814	14	0.782422	14.17	0.687601	13.93	0.693631	13.98	0.666853	13.96	0.665705	13.95	0.661721	14.39	0.675796	14.23	0.655553	14.26	0.678213	14.22	0.672168	14.75	1.26206
P26443	Glud1	MitoCarta3.0	not	Homozygous vs Control is different	0.84	0.017	0.04	-0.61	FDR<0.05	0.0042	Cluster of Glutamate dehydrogenase 1, mitochondrial OS=Mus musculus OX=10090 GN=Glud1 PE=1 SV=1 (P26443)	1	6	0.36	13	14.08	0.93115	13.81	0.923396	13.02	1.10773	13.67	0.985098	14.1	1.2783	13.85	0.872982	13.65	0.76591	13.77	0.936636	13.67	0.903957	13.95	0.892551	13.09	1.08606	13.03	1.09409	13.16	1.19918	13.07	1.11104	13.3	1.41255		positive regulation of insulin secretion		glutamate biosynthetic process, glutamate catabolic process, glutamine metabolic process, tricarboxylic acid metabolic process
P27601	Gna13	0	not	not	0.75	0.71	0.04	-0.05	not	0.73	Cluster of Guanine nucleotide-binding protein subunit alpha-13 OS=Mus musculus OX=10090 GN=Gna13 PE=1 SV=1 (P27601)	1	4	0.17	5	14.35	0.507023	14.34	0.528417	14.01	0.516312	14.36	0.516529	14.77	0.562987	14.36	0.520086	14.49	0.5079	14.32	0.505017	14.32	0.527144	14.55	0.572015	14.31	0.541973	14.41	0.687048	14.05	0.52255	14.45	0.519959	14.35	0.558084		Rho protein signal transduction, activation of phospholipase D activity, adenylate cyclase-activating G-protein coupled receptor signaling pathway, intracellular signal transduction, platelet activation, positive regulation of cytosolic calcium ion concentration, regulation of cell migration, regulation of cell shape		Rho protein signal transduction, adenylate cyclase-activating G-protein coupled receptor signaling pathway, cell differentiation, platelet activation, positive regulation of cytosolic calcium ion concentration
Q8BIJ6	Iars2	MitoCarta3.0	not	not	0.86	0.047	-0.04	-0.59	not	0.032	Isoleucine--tRNA ligase, mitochondrial OS=Mus musculus OX=10090 GN=Iars2 PE=1 SV=1	1	8	0.11	6	14.99	0.53891	14.88	0.529803	14.09	0.596852	14.97	0.537964	15.22	0.569018	14.72	0.506797	14.96	0.514298	14.94	0.515134	14.82	0.530221	14.51	0.543374	13.84	0.629828	13.98	0.556065	14.61	0.537984	14.14	0.554712	14.63	0.513633				isoleucyl-tRNA aminoacylation, mitochondrial translation
Q9CPN8	Igf2bp3	0	not	not	0.78	0.2	0.04	0.16	not	0.53	Insulin-like growth factor 2 mRNA-binding protein 3 OS=Mus musculus OX=10090 GN=Igf2bp3 PE=1 SV=1	1	5	0.13	5	13.19	0.577003	13.29	0.592271	13.44	0.586744	13.07	0.53664	13.56	0.543505	13.48	0.563673	13.1	0.638231	13.11	0.578576	13.29	0.542616	13.78	0.775217	13.4	0.560372	13.27	0.551115	13.46	0.531473	13.49	0.59444	13.7	0.618279		regulation of translation
E9QN70	Lamb1	0	not	Homozygous vs Control is different	0.56	0.0024	0.04	-0.72	FDR<0.05	0.0002	Laminin subunit beta-1 OS=Mus musculus OX=10090 GN=Lamb1 PE=1 SV=1	1	7	0.058	7	14.42	0.623554	14.34	0.583232	14.09	0.586863	14.38	0.664074	14.27	2.46442	14.22	0.693974	14.38	0.603343	14.48	0.652504	14.36	0.566944	14.29	0.547394	13.3	0.803448	13.37	0.795148	14.16	0.674985	13.6	0.868714	13.47	2.14222
Q9Z2I0	Letm1	MitoCarta3.0	not	not	0.85	0.14	-0.04	-0.31	not	0.16	Mitochondrial proton/calcium exchanger protein OS=Mus musculus OX=10090 GN=Letm1 PE=1 SV=1	1	6	0.15	6	15.66	0.51665	15.47	0.50335	14.87	0.516629	15.56	0.524762	15.84	0.549725	15.42	0.569262	15.55	0.544982	15.54	0.581614	15.52	0.556549	15.19	0.529573	15	0.507124	15.08	0.518787	15.33	0.527465	15.02	0.54715	15.43	0.659886		mitochondrial calcium ion homeostasis, mitochondrial calcium release		cristae formation, mitochondrial calcium ion homeostasis, mitochondrial calcium release, protein hexamerization, protein homooligomerization
Q8VEE1	Lmcd1	0	not	not	0.81	0.3	-0.04	-0.45	not	0.36	LIM and cysteine-rich domains protein 1 OS=Mus musculus OX=10090 GN=Lmcd1 PE=1 SV=1	1	1	0.052	1	13.86	0	13.89	0	13.79	0	13.52	0	14.53	0	13.92	0	13.78	0	13.72	0	13.86	0	14.1	0	12.9	0	12.74	0	14.07	0	12.99	0	14.63	0		negative regulation of transcription from RNA polymerase II promoter, positive regulation of calcineurin-NFAT signaling cascade, regulation of cardiac muscle hypertrophy
E9QB02	Mars1	0	not	not	0.59	0.081	-0.04	0.14	not	0.073	Methionine--tRNA ligase, cytoplasmic OS=Mus musculus OX=10090 GN=Mars1 PE=1 SV=1	1	6	0.098	5	13.18	0.549671	13.14	0.554052	13.4	0.534582	13.31	0.539895	13.17	0.556016	13.17	0.552519	13.23	0.543994	13.25	0.544684	12.99	0.59726	13.35	0.835055	13.38	0.608103	13.46	0.60988	13.25	0.568478	13.53	0.598881	13.3	0.620058
Q9D071	Mms19	0	not	not	0.84	0.11	-0.04	0.38	not	0.11	MMS19 nucleotide excision repair protein homolog OS=Mus musculus OX=10090 GN=Mms19 PE=1 SV=1	1	2	0.034	2	16.04	0.486402	16.1	0.494885	16.17	0.490623	15.86	0.490899	15.19	0.500086	16.01	0.487453	15.81	0.500389	15.81	0.49186	16.12	0.49098	15.37	0.558327	16.41	0.495461	16.4	0.506927	15.81	0.482244	16.34	0.489294	16.3	0.52202		positive regulation of double-strand break repair via homologous recombination, positive regulation of transcription, DNA-templated		DNA metabolic process, DNA repair, cellular response to DNA damage stimulus, chromosome segregation, iron-sulfur cluster assembly
A2ATP5	Myef2	0	not	not	0.88	0.92	-0.04	-0.02	not	0.98	Myelin expression factor 2 OS=Mus musculus OX=10090 GN=Myef2 PE=1 SV=1	1	2	0.038	2	15.67	0.481753	15.44	0.565341	15.86	0.504958	15.5	0.583416	16.47	0.522346	15.35	0.511179	15.65	0.493949	15.62	0.487624	15.59	0.502368	16.52	0.775359	15.73	0.66635	15.64	0.531921	15.74	0.639249	15.65	0.515808	16.07	0.517183
Q11011	Npepps	0	not	not	0.78	0.77	-0.04	-0.05	not	0.93	Puromycin-sensitive aminopeptidase OS=Mus musculus OX=10090 GN=Npepps PE=1 SV=2	1	1	0.011	1	14.73	0	14.61	0	15.22	0	14.63	0	15.11	0	14.8	0	14.87	0	14.65	0	14.86	0	14.92	0	14.69	0	14.76	0	14.6	0	14.92	0	15.1	0				cellular response to hypoxia, peptide catabolic process
Q8BTS4	Nup54	0	not	not	0.77	0.48	-0.04	0.1	not	0.57	Nuclear pore complex protein Nup54 OS=Mus musculus OX=10090 GN=Nup54 PE=1 SV=1	1	5	0.11	4	14	0.515567	13.92	0.55527	14.1	0.538624	13.97	0.529949	14.51	0.518861	14.03	0.508894	14.06	0.528254	13.88	0.541407	13.9	0.532797	14.41	0.515281	14.24	0.530559	14.08	0.510306	14.06	0.526793	14.08	0.509876	14.56	0.636112		regulation of protein import into nucleus		nuclear pore organization, protein heterotetramerization, protein heterotrimerization, protein homooligomerization, protein targeting to nuclear inner membrane
Q8BJ71	Nup93	0	not	not	0.85	0.42	-0.04	0.13	not	0.62	Nuclear pore complex protein Nup93 OS=Mus musculus OX=10090 GN=Nup93 PE=1 SV=1	1	5	0.082	4	13.63	0.526845	13.7	0.566969	14.01	0.552337	13.71	0.541757	14.09	0.547181	13.54	0.573124	13.52	0.661735	13.89	0.54658	13.68	0.51743	14.33	0.721436	13.79	0.520088	13.88	0.517421	13.79	0.705847	13.88	0.606296	14.47	0.529475		SMAD protein signal transduction, negative regulation of hydrogen peroxide-induced cell death, positive regulation of SMAD protein import into nucleus		SMAD protein signal transduction, glomerular visceral epithelial cell development, glomerular visceral epithelial cell migration, nuclear envelope organization, nuclear pore complex assembly
Q9Z0P4	Palm	0	not	not	0.75	0.38	-0.04	0.19	not	0.4	Cluster of Paralemmin-1 OS=Mus musculus OX=10090 GN=Palm PE=1 SV=1 (Q9Z0P4)	1	5	0.35	8	13.61	0.566239	13.8	0.566568	13.4	0.539714	13.72	0.542477	14.01	0.526293	13.67	0.551698	13.66	0.567194	13.49	0.625423	13.68	0.515859	13.85	0.532208	14.39	0.570682	13.99	0.598595	13.39	0.537866	14.07	0.609248	13.65	0.56621		adenylate cyclase-inhibiting G-protein coupled receptor signaling pathway, negative regulation of adenylate cyclase activity, negative regulation of dopamine receptor signaling pathway, positive regulation of filopodium assembly, regulation of cell shape		adenylate cyclase-inhibiting G-protein coupled receptor signaling pathway, cellular response to electrical stimulus, cytoskeleton organization, protein localization to plasma membrane, synapse maturation
Q9DBJ1	Pgam1	0	not	not	0.93	0.99	0.04	0	not	1	Phosphoglycerate mutase 1 OS=Mus musculus OX=10090 GN=Pgam1 PE=1 SV=3	1	10	0.5	8	16.89	0.643577	16.98	0.63736	18.13	0.630349	16.8	0.610725	15.3	1.07692	17.28	0.566097	16.7	0.627721	16.81	0.563673	16.97	0.612498	16.55	0.566264	17.45	0.58978	17.16	0.557333	16.55	0.595899	17.32	0.572234	15.64	2.57174		regulation of glycolytic process, regulation of pentose-phosphate shunt		glycolytic process
D3Z3S1	Preb	0	not	not	0.91	0.93	0.04	0.03	not	0.99	Cluster of Prolactin regulatory element-binding protein OS=Mus musculus OX=10090 GN=Preb PE=1 SV=1 (D3Z3S1)	1	1	0.046	1	10.05	0	10.86	0	11.29	0	10.91	0	11.55	0	11.44	0	10.81	0	10.39	0	11.14	0	11.06	0	11.09	0	10.98	0	10.41	0	10.54	0	11.8	0
A0A0A6YX73	Prkar2a	0	not	not	0.95	0.94	-0.04	-0.04	not	1	cAMP-dependent protein kinase type II-alpha regulatory subunit OS=Mus musculus OX=10090 GN=Prkar2a PE=1 SV=1	1	2	0.13	3	13.64	1.24295	13.41	1.1243	13.36	1.07016	11.6	2.03884	11.82	1.89486	11.33	1.81014	13.45	1.47034	13.46	1.34384	13.6	1.49145	11.78	1.54596	13.43	1.30442	13.17	1.29107	11.72	1.99219	13.49	1.45135	11.82	1.79651
P49722	Psma2	0	not	not	0.77	0.16	0.04	0.23	not	0.26	Proteasome subunit alpha type-2 OS=Mus musculus OX=10090 GN=Psma2 PE=1 SV=3	1	3	0.11	2	14.48	0.517333	14.1	0.5115	14.53	0.515952	14.09	0.521858	14.69	0.640942	14.56	0.506744	14.22	0.511472	14.25	0.518217	14.66	0.511584	14.43	0.532017	14.74	0.509574	14.5	0.521259	14.35	0.507794	14.6	0.538896	14.87	0.527675				proteasomal protein catabolic process, proteasomal ubiquitin-independent protein catabolic process, proteasome-mediated ubiquitin-dependent protein catabolic process
P55258	Rab8a	0	not	not	0.81	0.43	-0.04	-0.13	not	0.61	Cluster of Ras-related protein Rab-8A OS=Mus musculus OX=10090 GN=Rab8a PE=1 SV=2 (P55258)	1	3	0.13	3	15.18	1.01586	15.17	1.04146	14.96	1.31998	15.18	1.10423	15.85	1.24002	15.23	1.10823	15.15	1.07792	15.22	1.03594	15.21	1.15889	15.34	1.1015	15.22	1.08947	15.12	0.935023	15.09	1.16165	14.99	1.20119	15.27	1.39629		Rab protein signal transduction, positive regulation of cell projection organization, positive regulation of corticotropin secretion, regulation of autophagy, regulation of exocytosis, regulation of long-term neuronal synaptic plasticity, regulation of protein localization, regulation of protein transport		Golgi vesicle fusion to target membrane, Rab protein signal transduction, adherens junction organization, autophagy, axonogenesis, cellular response to insulin stimulus, cilium assembly, neurotransmitter receptor transport, endosome to postsynaptic membrane, protein import into peroxisome membrane, protein localization to plasma membrane, protein secretion, vesicle docking involved in exocytosis
Q91W59	Rbms1	0	not	not	0.8	0.58	0.04	-0.07	not	0.71	RNA-binding motif, single-stranded-interacting protein 1 OS=Mus musculus OX=10090 GN=Rbms1 PE=1 SV=1	1	3	0.074	2	13.47	0.509873	13.5	0.510059	13.97	0.613093	13.45	0.514562	13.69	0.565205	13.84	0.514487	13.7	0.518615	13.36	0.520085	13.45	0.536212	13.92	0.546498	13.71	0.519668	13.67	0.51411	13.26	0.527894	13.62	0.525836	13.44	0.516751				DNA replication
A0A5F8MPB9	Rdx	0	not	not	0.65	0.97	-0.04	-0.01	not	0.97	Radixin OS=Mus musculus OX=10090 GN=Rdx PE=1 SV=1	1	10	0.28	13	15.81	0.522207	15.8	0.501447	15.53	0.512388	15.74	0.511694	15.5	0.639829	15.82	0.524645	15.59	0.523269	15.49	0.55268	15.74	0.506587	15.51	0.540066	16.16	0.524581	15.94	0.504323	15.19	0.520332	15.87	0.515414	15.18	0.705717
P60867	Rps20	0	not	not	0.79	0.2	-0.04	-0.19	not	0.42	40S ribosomal protein S20 OS=Mus musculus OX=10090 GN=Rps20 PE=1 SV=1	1	1	0.13	1	17.79	0	17.77	0	17.84	0	17.76	0	17.22	0	17.67	0	17.37	0	17.57	0	17.49	0	18.05	0	17.45	0	17.54	0	17.43	0	17.29	0	17.73	0				translation
A0A0R4IZW9	Sdf2	0	not	not	0.78	0.56	-0.04	0.08	not	0.72	Stromal cell-derived factor 2 OS=Mus musculus OX=10090 GN=Sdf2 PE=1 SV=1	1	3	0.21	3	15.56	0.520129	15.57	0.505768	15.69	0.554985	15.44	0.53962	15.89	0.737537	15.08	0.862306	15.75	0.485801	15.63	0.497082	15.73	0.527189	15.73	0.567434	15.49	0.521581	15.56	0.50049	15.97	0.52119	15.58	0.579135	15.92	0.71023
Q8VHE0	Sec63	0	not	not	0.87	0.67	0.04	-0.13	not	0.76	Translocation protein SEC63 homolog OS=Mus musculus OX=10090 GN=Sec63 PE=1 SV=4	1	6	0.097	5	13.83	0.599767	13.65	0.561874	13.43	0.603534	13.86	0.526099	14.87	0.579146	13.98	0.521022	14.04	0.524631	14.02	0.526684	13.88	0.519075	13.92	0.532208	13.59	0.590153	13.76	0.653178	13.87	0.547097	13.47	0.650251	14.31	0.650693
P10852	Slc3a2	0	not	not	0.76	0.051	-0.04	-0.51	not	0.039	4F2 cell-surface antigen heavy chain OS=Mus musculus OX=10090 GN=Slc3a2 PE=1 SV=1	1	13	0.39	11	13.7	0.770529	13.63	0.697888	13.15	0.747157	13.6	0.721425	13.5	1.85545	13.57	0.79312	13.67	0.787784	13.44	0.666425	13.52	0.828765	13.18	1.31912	13.41	0.707454	13.23	0.667618	12.75	0.711287	13.29	0.75512	12.33	1.98154
P62307	Snrpf	0	not	not	0.93	0.74	0.04	-0.14	not	0.87	Small nuclear ribonucleoprotein F OS=Mus musculus OX=10090 GN=Snrpf PE=1 SV=1	1	1	0.15	1	13.32	0	13.24	0	13.11	0	13.36	0	11.54	0	12.58	0	13.38	0	13.02	0	13.03	0	12.72	0	12.92	0	12.98	0	13.04	0	13.06	0	11.85	0				mRNA splicing, via spliceosome, spliceosomal snRNP assembly
Q6P8X1	Snx6	0	not	not	0.62	0.037	0.04	0.34	not	0.023	Sorting nexin-6 OS=Mus musculus OX=10090 GN=Snx6 PE=1 SV=2	1	1	0.02	1	16.51	0	16.29	0	16.63	0	16.42	0	16.37	0	16.6	0	16.53	0	16.39	0	16.48	0	16.41	0	17.12	0	16.91	0	16.45	0	16.91	0	16.56	0		negative regulation of transcription, DNA-templated, negative regulation of transforming growth factor beta receptor signaling pathway		cellular response to epidermal growth factor stimulus
Q9CY50	Ssr1	0	not	not	0.87	0.66	0.04	0.12	not	0.86	Translocon-associated protein subunit alpha OS=Mus musculus OX=10090 GN=Ssr1 PE=1 SV=1	1	2	0.091	2	15.81	0.480906	15.76	0.488155	15.32	0.482067	15.7	0.485498	16.59	0.545368	15.81	0.479389	16.11	0.489332	15.76	0.47902	15.77	0.488892	15.92	0.496629	15.66	0.497693	15.8	0.479164	16.15	0.485939	15.7	0.501902	16.47	0.488497
Q9DBR1	Xrn2	0	not	not	0.72	0.3	-0.04	0.16	not	0.39	5'-3' exoribonuclease 2 OS=Mus musculus OX=10090 GN=Xrn2 PE=1 SV=1	1	6	0.11	6	14.45	0.569121	14.43	0.58168	14.51	0.556541	14.47	0.596943	14.38	1.1059	14.1	0.52171	14.35	0.630509	14.43	0.592703	14.36	0.597398	14.79	0.513099	14.41	0.539126	14.58	0.528166	15.17	0.528079	14.46	0.566883	14.43	1.55205				DNA catabolic process, exonucleolytic, DNA recombination, DNA repair, DNA-templated transcription, termination, RNA metabolic process, RNA phosphodiester bond hydrolysis, exonucleolytic, mRNA processing, microtubule-based process, neuron differentiation
Q9R0X4	Acot9	MitoCarta3.0	not	not	0.84	0.59	0.05	-0.14	not	0.67	Acyl-coenzyme A thioesterase 9, mitochondrial OS=Mus musculus OX=10090 GN=Acot9 PE=1 SV=1	1	6	0.18	6	14.94	0.530813	14.8	0.577014	13.9	0.582545	14.95	0.526173	15.03	0.957969	14.81	0.50745	14.92	0.565437	14.93	0.53084	14.74	0.530681	14.45	0.557423	14.2	0.532168	14.45	0.529545	14.87	0.504337	14.53	0.526678	14.89	0.701676				acyl-CoA metabolic process
P50247	Ahcy	0	not	not	0.91	0.36	-0.05	0.39	not	0.38	Adenosylhomocysteinase OS=Mus musculus OX=10090 GN=Ahcy PE=1 SV=3	1	6	0.18	5	14.03	0.630448	14.21	0.55911	15.26	0.616716	14.07	0.588038	12.83	2.13057	14.18	0.579943	13.88	0.62383	14.01	0.531575	14.22	0.606752	13.88	0.631254	14.66	0.528236	14.46	0.551556	14.48	0.512036	14.57	0.54763	14.16	0.800575				S-adenosylhomocysteine catabolic process, one-carbon metabolic process
O54774	Ap3d1	0	not	not	0.77	0.63	-0.05	0.09	not	0.69	AP-3 complex subunit delta-1 OS=Mus musculus OX=10090 GN=Ap3d1 PE=1 SV=1	1	3	0.043	3	15.04	0.534326	14.85	0.488884	15.61	0.508834	14.93	0.495785	14.95	0.508073	15.14	0.489699	15.01	0.504739	14.82	0.487882	14.96	0.49329	15.23	0.513363	15.48	0.490211	15.21	0.502379	14.78	0.581452	15.35	0.595203	15.03	0.509872		positive regulation of NK T cell differentiation, regulation of sequestering of zinc ion		anterograde axonal transport, anterograde synaptic vesicle transport, endosome to melanosome transport, synaptic vesicle budding from endosome, synaptic vesicle membrane organization
E9QMI7	Asap1	0	not	not	0.76	0.055	0.05	0.46	not	0.049	Arf-GAP with SH3 domain, ANK repeat and PH domain-containing protein 1 OS=Mus musculus OX=10090 GN=Asap1 PE=1 SV=2	1	1	0.018	1	12.31	0	12.23	0	12.6	0	12.22	0	12.96	0	12.45	0	12.25	0	12.51	0	12.7	0	12.67	0	12.71	0	12.75	0	12.95	0	12.73	0	13.5	0
Q61024	Asns	0	not	not	0.83	0.3	-0.05	-0.25	not	0.42	Asparagine synthetase [glutamine-hydrolyzing] OS=Mus musculus OX=10090 GN=Asns PE=1 SV=3	1	4	0.11	4	15.96	0.486489	15.96	0.491817	16.45	0.487685	15.86	0.503209	15.28	0.537306	16.12	0.505854	15.65	0.516822	15.77	0.489863	15.89	0.528034	15.84	0.560778	15.8	0.520416	15.94	0.588422	15.28	0.501265	15.81	0.48524	15.41	0.612375		negative regulation of apoptotic process, positive regulation of mitotic cell cycle		L-asparagine biosynthetic process, cellular response to glucose starvation, cellular response to hormone stimulus, glutamine metabolic process
Q9CY64	Blvra	0	not	not	0.78	0.061	0.05	0.41	not	0.073	Biliverdin reductase A OS=Mus musculus OX=10090 GN=Blvra PE=1 SV=1	1	2	0.095	2	13.68	0.536231	13.51	0.504009	14.24	0.504444	13.55	0.528637	13.27	0.549917	14.05	0.544015	13.55	0.638336	13.58	0.608812	13.54	0.516308	13.79	0.512242	14.2	0.546781	14.09	0.548592	13.72	0.524228	14.26	0.541964	14	0.635409				heme catabolic process
A0A087WQS2	Bzw1	0	not	not	0.65	0.6	-0.05	0.05	not	0.61	Basic leucine zipper and W2 domain-containing protein 1 OS=Mus musculus OX=10090 GN=Bzw1 PE=1 SV=1	1	6	0.22	5	14.74	0.495329	14.86	0.542278	15.13	0.494371	14.8	0.592945	14.72	0.558022	15	0.529471	14.93	0.528242	14.74	0.539849	14.76	0.515264	14.58	0.563108	15.06	0.494805	14.72	0.528614	14.84	0.542304	14.93	0.50082	14.95	0.674459
H3BKG0	Cav1	0	not	not	0.77	0.039	0.05	0.77	not	0.025	Cluster of Caveolin-1 OS=Mus musculus OX=10090 GN=Cav1 PE=1 SV=1 (H3BKG0)	1	2	0.35	3	16.34	0.498512	16.26	0.599394	15.76	0.652397	16.36	0.62164	15.76	1.51568	15.95	0.56678	16.44	0.535908	16.21	0.561711	16.26	0.531611	15.88	0.48327	17.15	0.493516	17.3	0.479783	16.71	0.508413	17.33	0.484968	15.84	1.0433
G3UYR5	Ciao1	0	not	not	0.77	0.36	-0.05	0.19	not	0.35	Probable cytosolic iron-sulfur protein assembly protein CIAO1 OS=Mus musculus OX=10090 GN=Ciao1 PE=1 SV=1	0.98	1	0.09	1	12.27	0	12.18	0	12.84	0	12.33	0	11.9	0	12.3	0	12.17	0	12.36	0	12.33	0	12.12	0	12.72	0	12.77	0	12.08	0	12.6	0	12.33	0
O88543	Cops3	0	not	not	0.85	0.055	0.05	0.4	not	0.17	COP9 signalosome complex subunit 3 OS=Mus musculus OX=10090 GN=Cops3 PE=1 SV=3	1	4	0.12	3	13.03	0.566049	13.27	0.516844	13.44	0.52396	13.11	0.518013	12.57	0.869928	13.54	0.532463	13.18	0.563859	13.28	0.599605	13.26	0.527243	12.39	1.62564	13.84	0.551697	13.27	0.643596	13.5	0.558707	13.53	0.520941	13.29	0.927509				protein deneddylation, ubiquitin-dependent protein catabolic process
Q921M7	Cyrib	0	not	not	0.74	0.69	-0.05	-0.08	not	0.89	Cluster of CYFIP-related Rac1 interactor B OS=Mus musculus OX=10090 GN=Cyrib PE=1 SV=1 (Q921M7)	1	2	0.093	2	15.8	0.481698	15.96	0.483894	16.28	0.507702	15.84	0.482091	15.48	0.812546	16.01	0.496713	15.83	0.49068	15.73	0.485557	15.77	0.47951	15.8	0.4933	16.06	0.526173	15.93	0.478853	15.47	0.492391	16.1	0.545992	15.41	0.740114		positive regulation of T cell mediated cytotoxicity, positive regulation of interferon-gamma production, positive regulation of memory T cell activation
E9Q586	Dctn1	0	not	not	0.44	0.025	0.05	0.15	not	0.063	Dynactin subunit 1 OS=Mus musculus OX=10090 GN=Dctn1 PE=1 SV=1	1	11	0.15	10	13.98	0.543336	13.94	0.555948	14.04	0.54645	13.88	0.578468	14.05	0.707677	14.19	0.547187	13.98	0.553679	14.04	0.558209	13.99	0.541028	13.9	0.594081	14.19	0.538195	14.07	0.572817	14.06	0.564095	14.03	0.566139	14.27	0.736602
Q3UGC7	Eif3j1	0	not	Homozygous vs Control is different	0.47	0.033	0.05	-0.22	FDR<0.05	0.0088	Eukaryotic translation initiation factor 3 subunit J-A OS=Mus musculus OX=10090 GN=Eif3j1 PE=2 SV=1	1	5	0.26	5	16.42	0.508518	16.39	0.492199	16.52	0.520737	16.38	0.504171	16.21	0.753133	16.48	0.503998	16.34	0.505341	16.37	0.516629	16.45	0.509274	16.51	0.55907	16.12	0.572984	16.27	0.555023	15.95	0.554801	16.34	0.498198	16.15	0.666777				formation of cytoplasmic translation initiation complex
O55135	Eif6	0	not	Homozygous vs Control is different	0.42	0.0084	0.05	0.23	FDR<0.05	0.0098	Eukaryotic translation initiation factor 6 OS=Mus musculus OX=10090 GN=Eif6 PE=1 SV=2	1	4	0.41	4	15.58	0.498712	15.65	0.562881	15.73	0.499361	15.56	0.504187	15.8	0.504324	15.73	0.608326	15.66	0.498251	15.64	0.487221	15.68	0.539659	15.88	0.524459	16.08	0.499588	15.89	0.498852	15.8	0.513838	15.86	0.531253	15.84	0.531249		gene silencing by miRNA, miRNA mediated inhibition of translation, positive regulation of translation, regulation of fatty acid biosynthetic process, regulation of glycolytic process, regulation of megakaryocyte differentiation, regulation of reactive oxygen species metabolic process		assembly of large subunit precursor of preribosome, gene silencing by miRNA, mature ribosome assembly, miRNA mediated inhibition of translation, translational initiation
P62869	Elob	0	not	not	0.82	0.91	0.05	0.03	not	0.97	Elongin-B OS=Mus musculus OX=10090 GN=Elob PE=1 SV=1	1	1	0.1	1	17.05	0	17.25	0	17.92	0	17.05	0	16.63	0	17.34	0	17.01	0	17.33	0	17.23	0	17.25	0	17.17	0	16.87	0	17.25	0	17.34	0	17.41	0		positive regulation of transcription from RNA polymerase II promoter		protein ubiquitination, transcription elongation from RNA polymerase II promoter
Q9Z2H5	Epb41l1	0	not	not	0.81	0.3	-0.05	0.31	not	0.3	Band 4.1-like protein 1 OS=Mus musculus OX=10090 GN=Epb41l1 PE=1 SV=2	1	1	0.027	1	13.04	0	12.92	0	13.56	0	13.03	0	13.89	0	13.52	0	13.2	0	13.04	0	13.12	0	13.3	0	13.67	0	13.65	0	13.63	0	12.88	0	14.16	0				actomyosin structure organization, cortical actin cytoskeleton organization
Q3TJZ6	Fam98a	0	not	not	0.62	0.22	-0.05	-0.14	not	0.4	Protein FAM98A OS=Mus musculus OX=10090 GN=Fam98a PE=1 SV=1	1	2	0.097	3	12.48	0.558587	12.42	0.545066	12.74	0.717077	12.33	0.576686	12.46	0.706894	12.51	0.559276	12.32	0.615162	12.66	0.563925	12.44	0.547694	12.27	0.594056	12.55	0.633081	12.1	0.548558	12.44	0.653915	12.21	0.555326	12.42	0.545323		positive regulation of cell proliferation, positive regulation of gene expression, positive regulation of ruffle assembly		protein methylation
Q3SXD3	Hddc2	0	not	not	0.74	0.51	-0.05	-0.08	not	0.78	5'-deoxynucleotidase HDDC2 OS=Mus musculus OX=10090 GN=Hddc2 PE=1 SV=1	0.97	1	0.055	1	13.73	0	13.46	0	14.03	0	13.53	0	13.4	0	13.52	0	13.43	0	13.85	0	13.62	0	13.5	0	13.47	0	13.6	0	13.45	0	13.55	0	13.68	0				dUMP biosynthetic process, dephosphorylation, pyrimidine deoxyribonucleotide salvage
F6RPJ9	Ide	MitoCarta3.0	not	not	0.78	0.56	0.05	-0.13	not	0.61	Insulin-degrading enzyme (Fragment) OS=Mus musculus OX=10090 GN=Ide PE=1 SV=1	1	2	0.027	2	15.9	0.478674	16.07	0.488946	16.63	0.478275	16.13	0.478942	15.58	0.477752	16.39	0.496058	15.99	0.50235	16.14	0.481166	16.18	0.477357	15.89	0.541382	15.94	0.485936	15.65	0.497625	15.79	0.509363	16.38	0.47957	15.93	0.542909
Q9D1R2	Kti12	0	not	not	0.8	0.65	0.05	0.09	not	0.9	Protein KTI12 homolog OS=Mus musculus OX=10090 GN=Kti12 PE=1 SV=1	0.94	1	0.074	1	13.15	0	12.94	0	13.52	0	13.11	0	13.47	0	13.18	0	13	0	13.23	0	13.15	0	13.89	0	13.39	0	13.07	0	13.23	0	13.07	0	13.87	0
Q8BMJ2	Lars1	0	not	not	0.69	0.5	0.05	-0.09	not	0.45	Leucine--tRNA ligase, cytoplasmic OS=Mus musculus OX=10090 GN=Lars1 PE=1 SV=2	1	18	0.2	15	14.68	0.534174	14.66	0.560074	15.01	0.521527	14.75	0.586499	14.28	0.962016	14.89	0.552888	14.71	0.536798	14.62	0.525777	14.74	0.51473	14.69	0.630142	14.78	0.527012	14.58	0.519191	14.47	0.538601	14.66	0.528581	14.43	0.743576		negative regulation of autophagy, positive regulation of GTPase activity, positive regulation of TORC1 signaling, regulation of cell size		cellular response to leucine, cellular response to leucine starvation, glutaminyl-tRNA aminoacylation, leucyl-tRNA aminoacylation, regulation of cell size
Q8K273	Mmgt1	0	not	not	0.75	0.17	0.05	-0.22	not	0.17	Membrane magnesium transporter 1 OS=Mus musculus OX=10090 GN=Mmgt1 PE=1 SV=1	0.98	1	0.18	1	13.99	0	13.7	0	13.98	0	14.03	0	14.35	0	14.37	0	13.98	0	14.06	0	14.03	0	13.82	0	13.86	0	13.91	0	13.39	0	13.97	0	13.81	0
Q8CCP0	Nemf	0	not	not	0.82	0.26	-0.05	0.12	not	0.64	Nuclear export mediator factor Nemf OS=Mus musculus OX=10090 GN=Nemf PE=1 SV=2	1	1	0.011	1	12.17	0	12.16	0	12.29	0	12.24	0	12.5	0	12.62	0	12.26	0	12.67	0	11.92	0	11.65	0	12.15	0	12.62	0	12.46	0	12.41	0	12.32	0		rescue of stalled ribosome		rescue of stalled ribosome, ribosome-associated ubiquitin-dependent protein catabolic process
Q6P5H2	Nes	0	not	Homozygous vs Control is different	0.78	< 0.0001	0.05	-1.52	FDR<0.05	< 0.0001	Nestin OS=Mus musculus OX=10090 GN=Nes PE=1 SV=1	1	23	0.18	20	14.62	0.624986	14.54	0.621541	14.3	0.616325	14.77	0.658667	15.34	1.18501	14.56	0.600963	14.73	0.625717	14.79	0.667137	14.72	0.614806	15.05	0.687994	13	1.02804	13.11	0.859758	13.37	0.823869	13.16	0.891676	13.32	0.895718		negative regulation of neuron apoptotic process, positive regulation of intermediate filament depolymerization, positive regulation of neural precursor cell proliferation		cell projection morphogenesis
A0A286YD12	Nln	MitoCarta3.0	not	not	0.87	0.73	-0.05	-0.09	not	0.95	Neurolysin, mitochondrial OS=Mus musculus OX=10090 GN=Nln PE=1 SV=1	1	3	0.089	3	12.71	0.926256	11.66	1.36066	12.31	1.17054	11.7	1.35651	12.09	1.33663	12.26	1.26237	12.18	1.0839	12.5	1.21542	12.09	1.09134	11.18	0.870714	11.47	1.13064	12.55	1.08121	11.84	1.33743	12.25	1.06567	11.89	1.20182
Q80U93	Nup214	0	not	not	0.76	0.57	-0.05	0.12	not	0.63	Nuclear pore complex protein Nup214 OS=Mus musculus OX=10090 GN=Nup214 PE=1 SV=2	1	4	0.043	4	14.96	0.512837	15.04	0.497882	15.32	0.498473	15.14	0.489236	15.7	0.508077	15.06	0.504575	15.07	0.501298	15.19	0.491407	15.08	0.51247	15.51	0.497791	15.13	0.487848	15.22	0.488533	15.58	0.502378	15.03	0.488318	15.77	0.496929		regulation of cell cycle, regulation of nucleocytoplasmic transport		mitotic cell cycle
Q7TQI3	Otub1	0	not	not	0.81	0.27	-0.05	0.25	not	0.26	Ubiquitin thioesterase OTUB1 OS=Mus musculus OX=10090 GN=Otub1 PE=1 SV=2	1	7	0.44	7	13.42	0.575828	13.43	0.561822	14.35	0.662154	13.47	0.561782	13.31	1.13084	13.78	0.568638	13.42	0.582752	13.59	0.555583	13.64	0.527228	13.29	0.676875	14.08	0.606113	13.88	0.560437	13.57	0.527037	13.9	0.603215	13.79	0.766703		negative regulation of double-strand break repair, negative regulation of histone H2A K63-linked ubiquitination		DNA repair, cellular response to DNA damage stimulus, cellular response to interleukin-1, protein K48-linked deubiquitination, protein deubiquitination
O70591	Pfdn2	0	not	not	0.74	0.021	-0.05	-0.45	not	0.018	Prefoldin subunit 2 OS=Mus musculus OX=10090 GN=Pfdn2 PE=1 SV=2	1	1	0.071	1	17.3	0	17.41	0	17.33	0	17.54	0	16.77	0	17.08	0	17.16	0	17.38	0	17.44	0	17.02	0	16.91	0	16.87	0	16.73	0	17.04	0	16.54	0		positive regulation of cytoskeleton organization		protein folding
Q9R0Q7	Ptges3	0	not	not	0.88	0.98	-0.05	0.01	not	0.98	Prostaglandin E synthase 3 OS=Mus musculus OX=10090 GN=Ptges3 PE=1 SV=1	1	2	0.16	2	15.8	0.480584	15.79	0.49484	16.06	0.484199	15.62	0.48546	14.47	0.722928	15.82	0.498458	15.42	0.49337	15.61	0.499852	15.59	0.492822	15.05	0.598617	16.06	0.482814	15.83	0.480047	15.28	0.484036	15.93	0.56796	14.68	0.638343		glucocorticoid receptor signaling pathway, negative regulation of cell death, positive regulation of gene expression, positive regulation of phosphorylation, positive regulation of telomerase activity, protein stabilization, telomere maintenance via telomerase		chaperone mediated protein folding requiring cofactor, chaperone-mediated protein complex assembly, glucocorticoid receptor signaling pathway, glycogen biosynthetic process, prostaglandin biosynthetic process, telomerase holoenzyme complex assembly, telomere maintenance via telomerase
Q9ERU9	Ranbp2	0	not	not	0.84	0.66	-0.05	0.14	not	0.75	E3 SUMO-protein ligase RanBP2 OS=Mus musculus OX=10090 GN=Ranbp2 PE=1 SV=2	1	12	0.065	12	13.78	0.626833	13.83	0.550669	13.71	0.578749	13.79	0.552282	14.9	0.681853	13.77	0.613509	13.89	0.575506	14.02	0.544488	13.89	0.551241	14.2	0.567197	13.75	0.572813	13.86	0.545473	14.51	0.586736	13.85	0.576603	14.72	0.710669		positive regulation of GTPase activity, positive regulation of glucokinase activity, regulation of gluconeogenesis		protein folding, protein peptidyl-prolyl isomerization, protein sumoylation
Q99JI6	Rap1b	0	not	not	0.59	0.24	-0.05	-0.21	not	0.33	Ras-related protein Rap-1b OS=Mus musculus OX=10090 GN=Rap1b PE=1 SV=2	1	7	0.41	5	15.83	0.51548	16.07	0.524122	15.77	0.525951	15.84	0.544306	16.04	0.622404	15.97	0.510851	15.86	0.495767	15.78	0.518187	15.71	0.508664	16.01	0.507625	16.02	0.496011	15.91	0.525516	15.26	0.579771	15.92	0.520347	15.36	0.609609		Rap protein signal transduction, negative regulation of synaptic vesicle exocytosis, positive regulation of ERK1 and ERK2 cascade, regulation of cell junction assembly, regulation of establishment of cell polarity, small GTPase mediated signal transduction		Rap protein signal transduction, cellular response to cAMP, cellular response to drug, cellular response to gonadotropin-releasing hormone, establishment of endothelial barrier, small GTPase mediated signal transduction
Q9CR57	Rpl14	0	not	not	0.3	0.042	-0.05	-0.19	not	0.04	60S ribosomal protein L14 OS=Mus musculus OX=10090 GN=Rpl14 PE=1 SV=3	1	2	0.12	2	17.06	0.488485	17.11	0.476654	17.18	0.478486	17.01	0.476282	16.94	0.485129	17.01	0.489702	16.93	0.47607	17	0.475913	17.08	0.488508	17.02	0.476029	16.93	0.505063	16.71	0.486285	17.08	0.47589	16.73	0.48718	16.89	0.488687				rRNA processing, translation
A2AA71	Sec24a	0	not	not	0.78	0.18	0.05	0.2	not	0.33	Protein transport protein Sec24A OS=Mus musculus OX=10090 GN=Sec24a PE=1 SV=1	1	1	0.014	1	13.93	0	13.91	0	14.26	0	13.81	0	13.44	0	14.15	0	13.85	0	13.92	0	14.05	0	13.62	0	14.18	0	14.1	0	13.93	0	14.08	0	14.07	0
A0A0J9YTY0	Septin11	0	not	not	0.29	0.062	0.05	0.3	not	0.05	Cluster of Septin-11 OS=Mus musculus OX=10090 GN=Septin11 PE=1 SV=1 (A0A0J9YTY0)	1	12	0.38	13	14.44	0.549333	14.47	0.540946	14.48	0.546562	14.37	0.596004	14.31	0.64183	14.52	0.62426	14.54	0.590498	14.38	0.623255	14.44	0.624038	14.43	0.591814	15.03	0.627339	14.82	0.737646	14.33	0.629076	14.9	0.649287	14.47	0.584963				cell differentiation, cilium assembly, mitotic cytokinesis, septin ring assembly
Q9Z127	Slc7a5	0	not	not	0.72	0.31	0.05	0.14	not	0.5	Large neutral amino acids transporter small subunit 1 OS=Mus musculus OX=10090 GN=Slc7a5 PE=1 SV=2	1	4	0.059	3	13.81	0.546978	13.56	0.544358	13.44	0.529156	13.77	0.540103	14.07	0.517142	13.85	0.519294	13.73	0.544405	13.89	0.561053	13.55	0.559376	13.85	0.536847	13.95	0.679337	14.01	0.546341	13.69	0.512888	13.94	0.551994	13.74	0.559088				cell differentiation
Q9Z0H3	Smarcb1	0	not	not	0.78	0.14	0.05	0.34	not	0.14	SWI/SNF-related matrix-associated actin-dependent regulator of chromatin subfamily B member 1 OS=Mus musculus OX=10090 GN=Smarcb1 PE=1 SV=1	1	1	0.042	1	13.35	0	13.66	0	13.2	0	13.42	0	14.2	0	13.66	0	13.52	0	13.57	0	13.67	0	13.66	0	13.8	0	13.67	0	14.11	0	13.73	0	14.22	0		negative regulation of cell proliferation, negative regulation of histone H3-K9 dimethylation, negative regulation of histone H3-K9 trimethylation, positive regulation by host of viral transcription, positive regulation of glucose mediated signaling pathway, positive regulation of histone H3-K9 acetylation, positive regulation of histone H4 acetylation, positive regulation of sequence-specific DN…		ATP-dependent chromatin remodeling, RNA polymerase I transcriptional preinitiation complex assembly, cell cycle, cell differentiation, chromatin remodeling, nucleosome disassembly, single stranded viral RNA replication via double stranded DNA intermediate
Q91YJ2	Snx4	0	not	not	0.89	0.14	-0.05	0.3	not	0.44	Sorting nexin-4 OS=Mus musculus OX=10090 GN=Snx4 PE=1 SV=1	0.95	1	0.031	1	10.65	0	11.38	0	10.72	0	11.15	0	11.46	0	11.84	0	11.63	0	10.74	0	10.54	0	10.39	0	11.21	0	11.43	0	11.45	0	11.19	0	11.6	0		positive regulation of histamine secretion by mast cell
Q9ERG2	Strn3	0	not	not	0.84	0.33	0.05	-0.28	not	0.33	Striatin-3 OS=Mus musculus OX=10090 GN=Strn3 PE=1 SV=1	1	1	0.016	1	13.76	0	14.04	0	14.5	0	14.19	0	15.16	0	14.4	0	14.21	0	14.27	0	14.39	0	14.65	0	14.11	0	14.2	0	13.62	0	14	0	14.33	0		negative regulation of intracellular estrogen receptor signaling pathway, negative regulation of transcription from RNA polymerase II promoter, negative regulation of transcription, DNA-templated, positive regulation of transcription from RNA polymerase II promoter
Q60770	Stxbp3	0	not	not	0.86	0.59	0.05	-0.23	not	0.71	Syntaxin-binding protein 3 OS=Mus musculus OX=10090 GN=Stxbp3 PE=1 SV=1	1	5	0.15	5	13.79	0.671558	13.98	0.69732	13.56	0.606433	13.78	0.653472	12.62	1.60613	13.84	0.655537	13.88	0.738896	13.55	0.563441	13.77	0.633356	12.96	1.39828	13.86	0.652943	13.68	0.790455	13.2	0.59167	13.77	0.774211	12.07	1.58896	platelet aggregation	cellular glucose homeostasis, insulin secretion, negative regulation of calcium ion-dependent exocytosis, negative regulation of glucose import, platelet aggregation		cellular glucose homeostasis, cellular response to interferon-gamma, exocytosis, insulin secretion, neutrophil degranulation, platelet aggregation, protein heterooligomerization, protein to membrane docking, vesicle docking involved in exocytosis
D3Z2J6	Tmx2	0	not	not	0.9	0.83	0.05	-0.08	not	0.94	Thioredoxin-related transmembrane protein 2 OS=Mus musculus OX=10090 GN=Tmx2 PE=1 SV=1	1	1	0.062	1	15.9	0	15.87	0	15.22	0	16.2	0	16.4	0	16.07	0	16.38	0	16.3	0	16.25	0	14.82	0	14.97	0	15.32	0	16.5	0	15.83	0	16.55	0
Q91W90	Txndc5	0	not	not	0.28	0.05	0.05	0.19	not	0.047	Thioredoxin domain-containing protein 5 OS=Mus musculus OX=10090 GN=Txndc5 PE=1 SV=2	1	6	0.22	5	14.48	0.507111	14.67	0.522095	14.65	0.516637	14.7	0.500304	14.55	0.631292	14.63	0.497996	14.65	0.524174	14.74	0.570634	14.62	0.51328	14.67	0.622752	14.62	0.500228	14.79	0.590187	15.01	0.503367	14.67	0.518509	14.91	0.746784		cell redox homeostasis		cell redox homeostasis
Q9CPX8	Uqcr11	MitoCarta3.0	not	not	0.9	0.17	-0.05	-0.54	not	0.26	Cytochrome b-c1 complex subunit 10 OS=Mus musculus OX=10090 GN=Uqcr11 PE=1 SV=1	0.98	1	0.21	1	16.97	0	16.74	0	15.06	0	16.81	0	16.1	0	16.55	0	16.59	0	16.28	0	16.51	0	15.47	0	15.86	0	15.71	0	16.04	0	15.71	0	15.68	0				electron transport chain
O88532	Zfr	0	not	not	0.84	0.15	-0.05	0.37	not	0.2	Zinc finger RNA-binding protein OS=Mus musculus OX=10090 GN=Zfr PE=1 SV=2	0.99	1	0.013	1	12.68	0	12.87	0	13.48	0	12.93	0	13.62	0	12.78	0	12.87	0	12.94	0	12.98	0	13.75	0	13.42	0	13.36	0	13.62	0	13.08	0	13.94	0
Q3TXX3	Zfyve27	0	not	not	0.82	0.12	-0.05	-0.43	not	0.21	Protrudin OS=Mus musculus OX=10090 GN=Zfyve27 PE=1 SV=2	0.99	1	0.034	1	16.04	0	16.01	0	15.63	0	16.14	0	16.37	0	16.17	0	16.15	0	16.24	0	16.1	0	15.28	0	15.24	0	15.29	0	16.17	0	15.22	0	16.12	0		neurotrophin TRK receptor signaling pathway, positive regulation of axon extension		endoplasmic reticulum tubular network formation, neuron projection development, neurotrophin TRK receptor signaling pathway, positive regulation of axon extension, protein localization to plasma membrane
A0A0G2JDE3	Adgrl2	0	not	not	0.79	0.07	0.06	0.44	not	0.12	Adhesion G protein-coupled receptor L2 OS=Mus musculus OX=10090 GN=Adgrl2 PE=1 SV=1	1	2	0.02	2	12.05	0.562462	12	0.658374	11.76	0.673927	12.04	0.583798	12.63	0.55913	12.02	0.573362	12.1	0.554637	12.21	0.662397	11.75	0.594463	12.7	0.565321	12.64	0.572398	12.53	0.553564	12.55	0.559714	12.01	0.658703	12.98	0.552375
Q91W96	Anapc4	0	not	not	0.74	0.27	-0.06	0.2	not	0.28	Anaphase-promoting complex subunit 4 OS=Mus musculus OX=10090 GN=Anapc4 PE=1 SV=1	0.98	1	0.027	1	14.19	0	13.84	0	14.26	0	14.17	0	14.74	0	13.88	0	14.18	0	14.16	0	14.15	0	14.54	0	14.09	0	14.5	0	14.47	0	14.54	0	14.62	0		positive regulation of mitotic metaphase/anaphase transition		anaphase-promoting complex-dependent catabolic process, cell cycle, cell division, protein K11-linked ubiquitination
O88848	Arl6	0	not	not	0.62	0.33	-0.06	0.16	not	0.3	ADP-ribosylation factor-like protein 6 OS=Mus musculus OX=10090 GN=Arl6 PE=1 SV=1	1	1	0.1	1	14.74	0	15.09	0	14.85	0	14.68	0	15.09	0	14.91	0	14.72	0	14.65	0	14.98	0	14.92	0	15.36	0	14.94	0	14.59	0	15.19	0	15.19	0		Ras protein signal transduction, Wnt signaling pathway, regulation of smoothened signaling pathway		Ras protein signal transduction, Wnt signaling pathway, cilium assembly, fat cell differentiation, protein ADP-ribosylation, protein polymerization, protein transport from ciliary membrane to plasma membrane
Q9CQQ7	Atp5pb	MitoCarta3.0	not	not	0.82	0.29	-0.06	-0.33	not	0.44	ATP synthase F(0) complex subunit B1, mitochondrial OS=Mus musculus OX=10090 GN=Atp5pb PE=1 SV=1	1	6	0.31	6	16.52	0.500426	16.22	0.499804	15.42	0.651854	16.24	0.542162	16.72	0.536061	16.02	0.546178	16.43	0.519494	16.35	0.512248	16.3	0.497593	15.71	0.551188	15.33	0.513192	15.84	0.568247	16.17	0.607719	15.67	0.54641	16.45	0.562368				ATP synthesis coupled proton transport
E9QM77	Atxn2	0	not	not	0.52	0.088	0.06	-0.14	not	0.075	Ataxin-2 OS=Mus musculus OX=10090 GN=Atxn2 PE=1 SV=1	1	3	0.025	2	13.41	0.60605	13.53	0.539593	13.69	0.541911	13.47	0.536725	13.39	0.559939	13.65	0.593296	13.65	0.542442	13.29	0.547036	13.6	0.585181	13.59	0.585836	13.33	0.532549	13.36	0.555597	13.51	0.602967	13.2	0.566036	13.37	0.592379
P60766	Cdc42	0	not	not	0.54	0.6	0.06	-0.09	not	0.59	Cell division control protein 42 homolog OS=Mus musculus OX=10090 GN=Cdc42 PE=1 SV=2	1	5	0.32	5	15.55	0.544426	15.72	0.514785	15.92	0.506934	15.7	0.49561	15.89	0.495462	16.04	0.492112	15.88	0.500177	15.64	0.500905	15.71	0.504171	15.83	0.58041	16.04	0.495941	15.78	0.501486	15.36	0.596755	15.89	0.53722	15.27	0.507905	cell-cell adhesion	Cdc42 protein signal transduction, Rho protein signal transduction, positive regulation of DNA replication, positive regulation of JNK cascade, positive regulation of MAPK cascade, positive regulation of catalytic activity, positive regulation of cytokinesis, positive regulation of epithelial cell proliferation involved in lung morphogenesis, positive regulation of filopodium assembly, positive r…		Cdc42 protein signal transduction, Golgi organization, actin cytoskeleton organization, actin filament branching, actin filament organization, adherens junction organization, cell junction assembly, cell projection assembly, cellular response to interferon-gamma, dendritic cell migration, dendritic spine morphogenesis, establishment of epithelial cell apical/basal polarity, establishment or maint…
Q8BMK4	Ckap4	0	not	not	0.72	0.12	0.06	0.35	not	0.15	Cytoskeleton-associated protein 4 OS=Mus musculus OX=10090 GN=Ckap4 PE=1 SV=2	1	22	0.44	17	15.43	0.542933	15.31	0.537976	15.03	0.56876	15.45	0.52292	15.99	0.773115	15.22	0.869757	15.62	0.542393	15.62	0.540238	15.59	0.570898	15.48	0.542357	15.49	0.530976	15.68	0.53383	16.05	0.569858	15.59	0.546938	16.17	0.800789
Q8VBZ3	Clptm1	0	not	not	0.72	0.16	0.06	-0.29	not	0.11	Cleft lip and palate transmembrane protein 1 homolog OS=Mus musculus OX=10090 GN=Clptm1 PE=1 SV=1	1	4	0.071	3	14.32	0.525721	14.04	0.540246	13.94	0.530326	14.17	0.551724	14.78	0.737333	14.15	0.504494	14.44	0.534645	14.36	0.559489	14.23	0.513779	14.36	0.503462	13.65	0.560314	13.85	0.529259	14.17	0.544736	13.84	0.51257	14.29	0.725977		regulation of T cell differentiation in thymus		cell differentiation
A0A1W2P729	Cnpy2	0	not	not	0.74	0.57	-0.06	0.1	not	0.63	Protein canopy homolog 2 (Fragment) OS=Mus musculus OX=10090 GN=Cnpy2 PE=1 SV=1	1	1	0.096	1	14.04	0	13.82	0	13.64	0	14.21	0	14.38	0	13.86	0	14.17	0	13.88	0	13.67	0	14.22	0	13.93	0	13.91	0	14.31	0	13.96	0	14.49	0
Q9D164	Fxyd6	0	not	Homozygous vs Control is different	0.76	0.0019	0.06	-1.04	FDR<0.05	0.00011	FXYD domain-containing ion transport regulator 6 OS=Mus musculus OX=10090 GN=Fxyd6 PE=1 SV=2	1	2	0.27	2	14.27	0.544729	13.97	0.559291	13.87	0.592923	13.97	0.522694	14.96	0.596155	14.37	0.612909	14.15	0.727323	14.24	0.531573	14.26	0.694126	14.33	0.562294	12.85	0.504687	13.38	0.497233	12.92	1.36946	13.32	0.513045	13.34	1.12459		regulation of sodium ion transmembrane transporter activity
P97379	G3bp2	0	not	not	0.56	0.0076	-0.06	-0.26	not	0.038	Ras GTPase-activating protein-binding protein 2 OS=Mus musculus OX=10090 GN=G3bp2 PE=1 SV=2	1	4	0.19	4	16.08	0.528791	15.94	0.571568	16.1	0.532784	15.93	0.595602	15.74	1.23778	15.94	0.552055	15.71	0.673526	15.83	0.575474	15.78	0.527325	16.2	0.539785	15.71	0.554982	15.68	0.541959	15.69	0.511335	15.81	0.51243	15.59	1.46324		small GTPase mediated signal transduction		small GTPase mediated signal transduction, stress granule assembly
E9PVM7	Gstm5	0	not	not	0.86	0.35	-0.06	0.38	not	0.37	Glutathione S-transferase (Fragment) OS=Mus musculus OX=10090 GN=Gstm5 PE=1 SV=1	1	1	0.074	1	16.43	0	16.43	0	17.36	0	16.32	0	15.19	0	16.61	0	16.12	0	16.2	0	16.48	0	15.99	0	17.29	0	16.52	0	16.49	0	16.98	0	16.36	0
P14719	Il1rl1	0	not	not	0.78	0.78	0.06	0.06	not	0.93	Interleukin-1 receptor-like 1 OS=Mus musculus OX=10090 GN=Il1rl1 PE=1 SV=2	1	1	0.023	1	12.86	0	13.04	0	13.15	0	13.22	0	14.05	0	13.31	0	13.46	0	13.26	0	13.3	0	13.28	0	13.41	0	13.07	0	13.33	0	13.38	0	13.43	0		cytokine-mediated signaling pathway, negative regulation of T-helper 1 type immune response, negative regulation of cell proliferation, negative regulation of interferon-gamma production, positive regulation of chemokine secretion, positive regulation of inflammatory response, positive regulation of interleukin-5 production, positive regulation of macrophage activation		cytokine-mediated signaling pathway
P27046	Man2a1	0	not	not	0.69	0.091	-0.06	0.48	not	0.054	Alpha-mannosidase 2 OS=Mus musculus OX=10090 GN=Man2a1 PE=1 SV=2	1	1	0.0087	1	17.19	0	17.06	0	17.16	0	16.91	0	17.64	0	16.84	0	17.06	0	17.19	0	17.17	0	17.4	0	17.27	0	17.57	0	17.9	0	17.23	0	18.41	0		positive regulation of neurogenesis		N-glycan processing, mitochondrion organization, positive regulation of neurogenesis, protein deglycosylation, protein glycosylation, vacuole organization
Q9D0K2	Oxct1	MitoCarta3.0	not	not	0.84	0.39	-0.06	-0.28	not	0.53	Succinyl-CoA:3-ketoacid coenzyme A transferase 1, mitochondrial OS=Mus musculus OX=10090 GN=Oxct1 PE=1 SV=1	1	10	0.31	9	15.34	0.544287	15.16	0.567494	14.68	0.675242	15.34	0.527419	16.36	0.594956	15.22	0.51457	15.31	0.541444	15.45	0.543259	15.25	0.517179	15.36	0.537571	14.86	0.569805	14.8	0.561127	15.31	0.526661	14.96	0.540554	15.54	0.585449		positive regulation of insulin secretion involved in cellular response to glucose stimulus		cellular ketone body metabolic process, ketone body catabolic process, ketone catabolic process
Q60715	P4ha1	0	not	not	0.62	0.83	0.06	-0.03	not	0.75	Prolyl 4-hydroxylase subunit alpha-1 OS=Mus musculus OX=10090 GN=P4ha1 PE=1 SV=2	1	10	0.27	7	13.44	0.596349	13.52	0.725439	13.19	0.816004	13.53	0.624489	13.87	0.92576	13.37	0.820901	13.61	0.712842	13.68	0.657008	13.55	0.633187	13.65	0.770829	13.32	0.662856	13.56	0.765035	13.65	0.644743	13.15	0.773012	13.7	0.823023				collagen fibril organization, peptidyl-proline hydroxylation to 4-hydroxy-L-proline
Q811Q9	Pcyt1b	0	not	Homozygous vs Control is different	0.78	0.033	-0.06	0.59	FDR<0.05	0.0089	Choline-phosphate cytidylyltransferase B OS=Mus musculus OX=10090 GN=Pcyt1b PE=1 SV=2	0.98	1	0.057	1	13.67	0	13.68	0	13.96	0	13.4	0	12.71	0	13.34	0	13.5	0	13.43	0	13.51	0	13.33	0	13.97	0	14.09	0	13.89	0	14.04	0	14.38	0				CDP-choline pathway
Q3UHX2	Pdap1	0	not	Homozygous vs Control is different	0.41	0.00063	-0.06	0.26	FDR<0.05	0.00057	28 kDa heat- and acid-stable phosphoprotein OS=Mus musculus OX=10090 GN=Pdap1 PE=1 SV=1	1	3	0.27	3	13.13	0.553794	13.2	0.549072	13.32	0.552859	13.21	0.531904	13.27	0.52953	13.21	0.523424	13.22	0.526435	13.03	0.54566	13.04	0.610558	13.34	0.557899	13.52	0.582555	13.52	0.524639	13.43	0.538492	13.39	0.598066	13.59	0.549685		platelet-derived growth factor receptor signaling pathway		platelet-derived growth factor receptor signaling pathway
Q7M6Y3	Picalm	0	not	not	0.6	0.018	-0.06	-0.29	not	0.018	Phosphatidylinositol-binding clathrin assembly protein OS=Mus musculus OX=10090 GN=Picalm PE=1 SV=1	1	9	0.22	8	15	0.523502	15.08	0.535948	15.12	0.523771	15.09	0.548572	15.49	0.73	15.16	0.54837	15.08	0.534247	14.93	0.521462	15.06	0.543884	15.27	0.522178	14.82	0.548243	14.78	0.528692	14.82	0.546852	14.84	0.552724	15.05	0.67733		iron ion homeostasis, modulation of age-related behavioral decline, negative regulation of gene expression, negative regulation of metalloendopeptidase activity involved in amyloid precursor protein catabolic process, negative regulation of protein localization to cell surface, negative regulation of protein localization to plasma membrane, negative regulation of receptor-mediated endocytosis, po…		axonogenesis, cargo loading into vesicle, clathrin coat assembly, dendrite morphogenesis, membrane bending, membrane budding, positive regulation of axonogenesis, positive regulation of dendrite extension, receptor internalization, regulation of vesicle size, synaptic vesicle maturation
Q8C8U0	Ppfibp1	0	not	not	0.71	0.045	-0.06	0.44	not	0.038	Cluster of Liprin-beta-1 OS=Mus musculus OX=10090 GN=Ppfibp1 PE=1 SV=3 (Q8C8U0)	1	1	0.042	2	15.55	0	15.87	0	15.64	0	16.07	0	15.97	0	16.14	0	16.01	0	15.54	0	15.56	0	15.54	0	16.75	0	16.44	0	15.84	0	16.05	0	16.19	0
P26350	Ptma	0	not	not	0.94	0.58	0.06	0.46	not	0.75	Prothymosin alpha OS=Mus musculus OX=10090 GN=Ptma PE=1 SV=2	1	5	0.23	4	15.5	0.542286	15.78	0.53781	17.24	0.653395	15.62	0.541454	12.46	2.64082	15.34	0.583145	15.18	0.56501	15.39	0.519902	15.67	0.516206	15.34	0.534626	15.86	0.746944	15.79	0.721791	15.7	0.744076	16.04	0.566169	15.51	0.524642				histone exchange
A0A0R4J080	Ptpn14	0	not	not	0.73	0.074	-0.06	0.43	not	0.061	Tyrosine-protein phosphatase non-receptor type OS=Mus musculus OX=10090 GN=Ptpn14 PE=1 SV=1	0.98	1	0.029	1	14.28	0	14.42	0	14.31	0	14.47	0	14.78	0	14.67	0	14.01	0	14.61	0	14.48	0	14.2	0	14.98	0	15.04	0	14.13	0	15.09	0	15.18	0
O08848	RO60	0	not	not	0.73	0.4	0.06	-0.13	not	0.45	60 kDa SS-A/Ro ribonucleoprotein OS=Mus musculus OX=10090 GN=RO60 PE=1 SV=1	1	1	0.037	1	14.22	0	14.24	0	14.36	0	13.83	0	13.67	0	14.4	0	14.25	0	14.18	0	14.1	0	13.71	0	14.03	0	14.01	0	14.04	0	13.71	0	13.86	0		smoothened signaling pathway		cilium assembly, smoothened signaling pathway
P99027	Rplp2	0	not	Homozygous vs Control is different	0.7	0.019	-0.06	-0.47	FDR<0.05	0.01	60S acidic ribosomal protein P2 OS=Mus musculus OX=10090 GN=Rplp2 PE=1 SV=3	1	8	0.74	7	16.18	0.516049	16.26	0.511572	16.47	0.539856	16.32	0.508099	15.59	0.785925	16.06	0.594598	16.05	0.530222	16.07	0.545849	16.02	0.514903	16.31	0.764434	15.69	0.529885	15.62	0.543889	15.65	0.731888	15.61	0.543102	15.9	0.508361				translational elongation
Q9Z315	Sart1	0	not	not	0.81	0.42	-0.06	0.25	not	0.44	U4/U6.U5 tri-snRNP-associated protein 1 OS=Mus musculus OX=10090 GN=Sart1 PE=1 SV=1	1	2	0.031	2	12.7	0.578704	12.6	0.672327	12.75	0.554361	12.6	0.625838	13.75	0.732211	13.04	0.617457	12.76	0.581974	12.6	0.569961	12.84	0.572491	12.87	0.580936	12.82	0.565512	12.84	0.592211	13.53	0.570123	12.77	0.575436	13.7	0.568061		positive regulation of cytotoxic T cell differentiation		mRNA cis splicing, via spliceosome, mRNA splicing, via spliceosome, maturation of 5S rRNA
A0A286YDI8	Sec24c	0	not	not	0.79	0.054	-0.06	0.47	not	0.042	Sec24-related gene family, member C (S. cerevisiae) OS=Mus musculus OX=10090 GN=Sec24c PE=1 SV=1	1	1	0.015	1	11.3	0	11.15	0	12.1	0	11.29	0	11.88	0	11.41	0	11.47	0	11.81	0	11.04	0	11.68	0	12.02	0	11.82	0	12.06	0	11.85	0	12.33	0
Q9CQS8	Sec61b	0	not	not	0.81	0.98	-0.06	-0.01	not	0.97	Protein transport protein Sec61 subunit beta OS=Mus musculus OX=10090 GN=Sec61b PE=1 SV=3	1	2	0.27	2	14.72	0.531915	14.51	0.508753	14.34	0.520078	14.54	0.508564	15.6	0.509072	14.46	0.536346	14.74	0.509286	14.77	0.524175	14.59	0.550727	14.85	0.509827	14.19	0.530069	14.62	0.557354	15.05	0.5092	14.49	0.521665	15.33	0.513197				retrograde protein transport, ER to cytosol, ubiquitin-dependent ERAD pathway
A2AKV9	Slc25a51	MitoCarta3.0	not	not	0.82	0.8	-0.06	-0.07	not	0.95	Solute carrier family 25 member 51 (Fragment) OS=Mus musculus OX=10090 GN=Slc25a51 PE=1 SV=8	0.93	1	0.093	1	14.83	0	14.76	0	13.91	0	14.87	0	15.44	0	14.75	0	14.81	0	14.68	0	14.95	0	14.32	0	14.54	0	14.6	0	14.72	0	14.54	0	15.07	0
Q9CQI7	Snrpb2	0	not	not	0.8	0.13	-0.06	0.43	not	0.1	U2 small nuclear ribonucleoprotein B'' OS=Mus musculus OX=10090 GN=Snrpb2 PE=1 SV=1	1	1	0.084	2	13.65	0	13.65	0	13.67	0	14.07	0	12.95	0	13.19	0	13.5	0	13.94	0	13.56	0	13.53	0	13.83	0	14.02	0	14.71	0	13.74	0	13.85	0				mRNA splicing, via spliceosome
E9Q4F4	Snrpe	0	not	not	0.59	0.94	0.06	-0.01	not	0.84	Small nuclear ribonucleoprotein E OS=Mus musculus OX=10090 GN=Snrpe PE=1 SV=1	1	2	0.4	2	13.94	0.499903	14.25	0.499825	14.18	0.501361	14.15	0.518983	13.62	0.830743	14.07	0.498972	14.04	0.503843	14.06	0.613867	14.14	0.525484	14.14	0.500234	14.03	0.57092	13.88	0.518598	14.45	0.504114	14.07	0.503603	13.64	0.696654
P62309	Snrpg	0	not	not	0.69	0.039	0.06	0.3	not	0.12	Small nuclear ribonucleoprotein G OS=Mus musculus OX=10090 GN=Snrpg PE=1 SV=1	1	1	0.16	1	14.25	0	14.25	0	14.24	0	14.19	0	13.84	0	13.97	0	14.24	0	14.07	0	14.13	0	14.66	0	14.59	0	14.26	0	14.61	0	14.62	0	14.2	0				mRNA splicing, via spliceosome, spliceosomal snRNP assembly
O70493	Snx12	0	not	not	0.72	0.12	0.06	0.27	not	0.18	Sorting nexin-12 OS=Mus musculus OX=10090 GN=Snx12 PE=1 SV=1	1	2	0.14	2	13.74	0.501051	13.64	0.572558	14.06	0.588588	13.71	0.501538	14.36	1.53194	14.05	0.501445	13.83	0.502146	13.83	0.517162	13.85	0.51451	14.25	0.581165	14.21	0.54104	13.97	0.621105	14.06	0.548019	14.25	0.623827	14.35	0.538789		negative regulation of early endosome to late endosome transport, negative regulation of gene expression, negative regulation of protein catabolic process, negative regulation of protein processing, negative regulation of protein transport, regulation of endocytosis
Q8CIV2	Tmem259	0	not	not	0.89	0.43	0.06	0.43	not	0.58	Membralin OS=Mus musculus OX=10090 GN=Tmem259 PE=1 SV=2	0.98	1	0.031	1	14.26	0	13.95	0	14.81	0	14.12	0	16.3	0	14.49	0	14.84	0	14.59	0	14.91	0	14.93	0	14.88	0	14.56	0	15.37	0	14.65	0	16.12	0		negative regulation of neuron death, positive regulation of ERAD pathway		response to endoplasmic reticulum stress
A2AUD5	Tpd52l2	0	not	not	0.81	0.14	0.06	0.38	not	0.2	Tumor protein D54 OS=Mus musculus OX=10090 GN=Tpd52l2 PE=1 SV=1	1	1	0.048	1	12.63	0	12.39	0	13.54	0	12.78	0	12.37	0	12.84	0	12.65	0	12.92	0	12.45	0	13.15	0	13.22	0	13	0	12.91	0	13.04	0	13.44	0
Q9D2N9	Vps33a	0	not	not	0.51	0.12	-0.06	0.16	not	0.086	Vacuolar protein sorting-associated protein 33A OS=Mus musculus OX=10090 GN=Vps33a PE=1 SV=2	0.99	1	0.05	1	13.62	0	13.76	0	13.61	0	13.72	0	13.41	0	13.57	0	13.73	0	13.52	0	13.66	0	13.33	0	13.55	0	13.83	0	13.75	0	13.95	0	13.82	0		regulation of developmental pigmentation, regulation of lysosomal lumen pH		autophagosome maturation, melanosome localization, platelet formation, regulation of lysosomal lumen pH, vesicle docking involved in exocytosis
P28271	Aco1	0	not	not	0.61	0.28	0.07	0.23	not	0.42	Cytoplasmic aconitate hydratase OS=Mus musculus OX=10090 GN=Aco1 PE=1 SV=3	1	1	0.019	1	15.71	0	15.72	0	15.71	0	15.67	0	15.1	0	15.81	0	15.59	0	15.7	0	15.78	0	15.41	0	15.88	0	16.12	0	15.58	0	16.13	0	15.34	0		cellular iron ion homeostasis, regulation of gene expression, regulation of translation		cellular iron ion homeostasis, citrate metabolic process, tricarboxylic acid cycle
P10518	Alad	0	not	not	0.81	0.24	-0.07	0.34	not	0.27	Delta-aminolevulinic acid dehydratase OS=Mus musculus OX=10090 GN=Alad PE=1 SV=1	1	5	0.26	4	15.35	0.493461	15.57	0.493113	15.98	0.799365	15.2	0.53766	14.6	1.12275	15.77	0.5609	15.04	0.576475	15.3	0.504872	15.44	0.505081	14.81	0.542128	16.02	0.595734	15.68	0.521034	15.52	0.51672	15.97	0.515533	15.24	0.594223		negative regulation of proteasomal protein catabolic process		cellular response to interleukin-4, cellular response to lead ion, heme biosynthetic process, protein homooligomerization, protoporphyrinogen IX biosynthetic process
P84078	Arf1	0	not	not	0.85	0.65	-0.07	0.19	not	0.76	Cluster of ADP-ribosylation factor 1 OS=Mus musculus OX=10090 GN=Arf1 PE=1 SV=2 (P84078)	1	8	0.64	14	13.83	1.01481	13.9	1.11533	14.87	1.25842	13.75	1.04617	12.89	1.72053	13.83	1.14323	13.55	1.11478	13.54	0.952795	13.73	1.12427	14.28	1.28676	14.46	1.09443	14.54	1.00463	13.51	1.05174	14.28	1.16799	13.38	1.5401		activation of phospholipase D activity, cellular copper ion homeostasis, epidermal growth factor receptor signaling pathway, long term synaptic depression, negative regulation of apoptotic process, positive regulation of ER to Golgi vesicle-mediated transport, positive regulation of calcium ion-dependent exocytosis, positive regulation of catalytic activity, positive regulation of dendritic spine…		actin filament organization, cell migration, cellular copper ion homeostasis, cellular response to virus, dendritic spine development, dendritic spine organization, epidermal growth factor receptor signaling pathway, establishment or maintenance of epithelial cell apical/basal polarity, lysosomal membrane organization, mitotic cleavage furrow ingression, positive regulation of dendritic spine dev…
H3BJ40	Arhgef2	0	not	Homozygous vs Control is different	0.45	0.0056	0.07	-0.35	FDR<0.05	0.00058	Guanine nucleotide exchange factor H1 OS=Mus musculus OX=10090 GN=Arhgef2 PE=1 SV=1	1	4	0.071	4	15.19	0.504036	15.34	0.494141	15.42	0.498384	15.4	0.508746	15.02	0.577031	15.26	0.516207	15.29	0.540898	15.37	0.534521	15.31	0.510782	15.48	0.498248	15	0.558354	15.08	0.494339	14.82	0.595021	14.79	0.64877	14.94	0.666292
F7CUQ1	Bak1	MitoCarta3.0	not	not	0.77	0.26	0.07	-0.29	not	0.22	Bcl-2 homologous antagonist/killer OS=Mus musculus OX=10090 GN=Bak1 PE=1 SV=2	1	1	0.075	1	13.86	0	13.62	0	13.24	0	13.8	0	14.57	0	13.84	0	13.8	0	14.12	0	13.69	0	13.99	0	13.36	0	13.32	0	13.79	0	13.47	0	13.72	0
Q3TMW1	Ccdc102a	0	not	not	0.81	0.006	0.07	0.63	not	0.023	Coiled-coil domain-containing protein 102A OS=Mus musculus OX=10090 GN=Ccdc102a PE=1 SV=2	0.98	1	0.016	1	15.52	0	15.64	0	14.89	0	15.61	0	15.87	0	14.81	0	15.8	0	15.77	0	15.53	0	15.96	0	16.25	0	16.15	0	16.15	0	16.17	0	15.97	0
A0A1D5RLQ9	Cdc42bpa	0	not	not	0.42	0.63	-0.07	0.04	not	0.34	Non-specific serine/threonine protein kinase OS=Mus musculus OX=10090 GN=Cdc42bpa PE=1 SV=1	1	1	0.0063	1	15.46	0	15.66	0	15.53	0	15.6	0	15.89	0	15.56	0	15.65	0	15.64	0	15.44	0	15.51	0	15.56	0	15.77	0	15.71	0	15.61	0	15.71	0
D3Z0L4	Chchd3	MitoCarta3.0	not	not	0.77	0.46	-0.07	-0.24	not	0.64	MICOS complex subunit Mic19 (Fragment) OS=Mus musculus OX=10090 GN=Chchd3 PE=1 SV=1	1	2	0.12	2	14.94	0.487549	14.53	0.506596	13.84	0.583108	14.71	0.530819	15.34	0.487638	14.54	0.497892	14.63	0.493565	14.68	0.487878	14.59	0.506201	14.55	0.499048	13.9	0.489637	14.3	0.487662	14.73	0.48975	14.24	0.494616	14.98	0.488945
Q9D7S9	Chmp5	0	not	not	0.59	0.064	0.07	0.28	not	0.097	Charged multivesicular body protein 5 OS=Mus musculus OX=10090 GN=Chmp5 PE=1 SV=1	1	2	0.17	2	14.61	0.569359	14.56	0.543439	15.06	0.537761	14.45	0.531376	14.44	0.739249	14.68	0.488616	14.63	0.500274	14.64	0.488076	14.57	0.504773	14.98	0.612493	15.05	0.525429	14.75	0.509298	14.79	0.495897	14.89	0.512384	15.04	0.626491		regulation of centrosome duplication, regulation of mitotic spindle assembly, regulation of receptor recycling		cellular response to lipopolysaccharide, cellular response to muramyl dipeptide, lysosome organization, mitotic metaphase plate congression, multivesicular body-lysosome fusion, nucleus organization, viral budding
Q8BMS4	Coq3	MitoCarta3.0	not	not	0.72	0.53	0.07	-0.12	not	0.52	Ubiquinone biosynthesis O-methyltransferase, mitochondrial OS=Mus musculus OX=10090 GN=Coq3 PE=1 SV=1	1	1	0.043	1	12.91	0	12.71	0	12.75	0	12.81	0	13.62	0	13.12	0	12.96	0	13.21	0	12.8	0	13.02	0	12.71	0	12.7	0	12.96	0	12.77	0	13.05	0		regulation of ubiquinone biosynthetic process		glycerol metabolic process, ubiquinone biosynthetic process
P70698	Ctps1	0	not	not	0.62	0.28	0.07	0.2	not	0.4	Cluster of CTP synthase 1 OS=Mus musculus OX=10090 GN=Ctps1 PE=1 SV=2 (P70698)	1	2	0.071	3	14.6	0.570217	14.56	0.493104	14.49	0.623616	14.62	0.493717	15.17	0.795289	14.74	0.629882	14.65	0.531788	14.9	0.52883	14.78	0.513569	14.68	0.55414	14.86	0.592613	14.79	0.493713	14.53	0.525224	14.96	0.541532	15.3	0.537227				de novo' CTP biosynthetic process, B cell proliferation, CTP biosynthetic process, T cell proliferation, glutamine metabolic process, pyrimidine nucleobase biosynthetic process
H7BWY4	Dlg1	0	not	not	0.8	0.51	0.07	-0.17	not	0.6	Cluster of Disks large homolog 1 OS=Mus musculus OX=10090 GN=Dlg1 PE=1 SV=1 (H7BWY4)	1	1	0.16	6	14.17	0	13.99	0	13.55	0	13.5	0	14.54	0	14.16	0	14.07	0	13.69	0	13.7	0	14.45	0	13.89	0	13.95	0	13.17	0	13.97	0	13.91	0
Q8BH95	Echs1	MitoCarta3.0	not	not	0.74	0.31	0.07	-0.22	not	0.28	Enoyl-CoA hydratase, mitochondrial OS=Mus musculus OX=10090 GN=Echs1 PE=1 SV=1	1	2	0.1	2	14.34	0.642507	13.84	0.566406	13.67	0.55273	14.14	0.564169	14.66	0.524655	13.99	0.52457	14.41	0.521009	14.36	0.565056	14.25	0.533525	13.98	0.770573	13.72	0.648157	13.97	0.52098	13.94	0.532161	13.71	0.521409	14.22	0.520614				fatty acid beta-oxidation
P70213	Fv1	0	not	not	0.66	0.5	0.07	0.13	not	0.74	Friend virus susceptibility protein 1 OS=Mus musculus OX=10090 GN=Fv1 PE=4 SV=1	1	1	0.031	1	10.95	0	11.49	0	11.47	0	11.52	0	11.06	0	11.27	0	11.36	0	11.63	0	11.41	0	11.15	0	11.41	0	11.6	0	11.81	0	11.1	0	11.19	0				defense response to virus, response to virus
E9QKR0	Gnb2	0	not	not	0.7	0.46	-0.07	-0.12	not	0.74	Cluster of Guanine nucleotide-binding protein G(I)/G(S)/G(T) subunit beta-2 OS=Mus musculus OX=10090 GN=Gnb2 PE=1 SV=1 (E9QKR0)	1	10	0.39	12	13.52	0.866592	13.45	0.882061	13.41	0.734858	13.35	0.765982	14.05	0.987247	13.54	0.693314	13.35	0.751285	13.35	0.711934	13.32	0.729534	13.9	0.709502	13.68	0.687164	13.6	0.798714	13.17	0.722182	13.41	0.728457	13.33	1.7757		G-protein coupled receptor signaling pathway, phospholipase C-activating G-protein coupled receptor signaling pathway, phototransduction, visible light, positive regulation of cytosolic calcium ion concentration		G-protein coupled receptor signaling pathway, cardiac muscle cell apoptotic process, cellular response to hypoxia, phospholipase C-activating G-protein coupled receptor signaling pathway, phototransduction, visible light, positive regulation of cytosolic calcium ion concentration, protein heterotrimerization
D3YWT1	Hnrnph3	0	not	not	0.67	0.73	-0.07	0.08	not	0.74	Heterogeneous nuclear ribonucleoprotein H3 OS=Mus musculus OX=10090 GN=Hnrnph3 PE=1 SV=1	0.98	1	0.039	1	12.45	0	12.41	0	11.99	0	12.66	0	11.85	0	12.17	0	12.34	0	12.22	0	12.23	0	12.05	0	11.67	0	12.48	0	12.6	0	12.46	0	12.55	0
Q8R3H7	Hs2st1	0	not	not	0.74	0.28	-0.07	-0.33	not	0.38	Heparan sulfate 2-O-sulfotransferase 1 OS=Mus musculus OX=10090 GN=Hs2st1 PE=1 SV=2	1	2	0.096	2	14.34	0.559493	14.66	0.492897	14.17	0.500306	14.41	0.556044	15.25	0.59218	14.37	0.49007	14.58	0.526797	14.31	0.622038	14.47	0.492138	14.74	0.5006	13.77	0.494231	14.04	0.510453	14.62	0.492355	13.9	0.501329	14.85	0.520079				heparan sulfate proteoglycan biosynthetic process, enzymatic modification, heparan sulfate proteoglycan biosynthetic process, polysaccharide chain biosynthetic process, heparin metabolic process
P70404	Idh3g	MitoCarta3.0	not	not	0.83	0.15	0.07	-0.67	not	0.098	Isocitrate dehydrogenase [NAD] subunit gamma 1, mitochondrial OS=Mus musculus OX=10090 GN=Idh3g PE=1 SV=1	1	1	0.059	1	15.2	0	14.99	0	14.06	0	15.28	0	16.1	0	15.12	0	15.11	0	15.45	0	15.17	0	15.15	0	14.09	0	13.85	0	15.01	0	14.23	0	15.12	0		negative regulation of growth		2-oxoglutarate metabolic process, NADH metabolic process, isocitrate metabolic process, tricarboxylic acid cycle
E9Q2Y3	Ikbkg	0	not	not	0.73	0.063	-0.07	0.3	not	0.11	NF-kappa-B essential modulator OS=Mus musculus OX=10090 GN=Ikbkg PE=1 SV=1	1	1	0.031	1	12.24	0	11.89	0	12.27	0	12.1	0	12.55	0	12.72	0	12.13	0	12.1	0	11.78	0	11.97	0	12.49	0	12.82	0	12.3	0	12.45	0	12.48	0
Q00560	Il6st	0	not	Homozygous vs Control is different	0.57	0.013	-0.07	0.5	FDR<0.05	0.0043	Interleukin-6 receptor subunit beta OS=Mus musculus OX=10090 GN=Il6st PE=1 SV=2	1	1	0.013	1	14.56	0	14.36	0	14.65	0	14.53	0	14.25	0	14.64	0	14.58	0	14.2	0	14.32	0	14.28	0	15.44	0	14.84	0	14.73	0	15.11	0	14.71	0		ciliary neurotrophic factor-mediated signaling pathway, cytokine-mediated signaling pathway, interleukin-11-mediated signaling pathway, interleukin-27-mediated signaling pathway, interleukin-6-mediated signaling pathway, leukemia inhibitory factor signaling pathway, negative regulation of cytosolic calcium ion concentration, negative regulation of interleukin-6-mediated signaling pathway, oncosta…		ciliary neurotrophic factor-mediated signaling pathway, glycogen metabolic process, interleukin-11-mediated signaling pathway, interleukin-27-mediated signaling pathway, interleukin-6-mediated signaling pathway, leukemia inhibitory factor signaling pathway, negative regulation of cytosolic calcium ion concentration, oncostatin-M-mediated signaling pathway, positive regulation of astrocyte differe…
P24668	M6pr	0	not	not	0.59	0.27	0.07	0.15	not	0.48	Cation-dependent mannose-6-phosphate receptor OS=Mus musculus OX=10090 GN=M6pr PE=1 SV=1	1	3	0.12	2	12.65	0.549476	12.54	0.573255	12.77	0.593534	12.7	0.542168	12.25	0.621168	12.57	0.556763	12.51	0.58348	12.76	0.570436	12.51	0.548168	12.89	0.554528	12.57	0.566372	12.92	0.54892	12.76	0.542789	12.49	0.542707	12.92	0.595632				secretion of lysosomal enzymes
B1ARU4	Macf1	0	not	not	0.28	0.22	0.07	-0.1	not	0.079	Cluster of Microtubule-actin cross-linking factor 1 OS=Mus musculus OX=10090 GN=Macf1 PE=1 SV=1 (B1ARU4)	1	2	0.054	8	14.47	0.930533	14.45	0.78209	14.21	0.711007	14.47	0.846829	14.43	0.820386	14.48	0.759133	14.54	0.991747	14.48	0.973077	14.54	0.86578	14.34	0.936232	14.26	0.747065	14.47	0.919556	14.33	0.74663	14.35	0.854185	14.12	0.616901
Q9EQI8	Mrpl46	MitoCarta3.0	not	not	0.8	0.82	0.07	-0.07	not	0.87	39S ribosomal protein L46, mitochondrial OS=Mus musculus OX=10090 GN=Mrpl46 PE=1 SV=1	1	1	0.071	1	15.93	0	16.09	0	14.94	0	14.99	0	15.51	0	15.77	0	15.96	0	15.38	0	15.53	0	15.18	0	15.06	0	14.91	0	15.69	0	15.54	0	15.91	0
A0A494B9A6	Msln	0	not	not	0.7	0.018	-0.07	0.41	not	0.016	Mesothelin OS=Mus musculus OX=10090 GN=Msln PE=1 SV=1	1	4	0.14	4	14.25	0.585494	14.19	0.51584	14.39	0.571072	14.11	0.547931	14.81	0.681405	14.31	0.589205	14.32	0.526754	14.03	0.530001	14.06	0.512497	14.69	0.529187	14.88	0.513988	14.67	0.544478	14.54	0.574057	14.84	0.558492	14.88	0.706206
O35682	Myadm	0	not	not	0.82	0.039	-0.07	-0.78	not	0.07	Myeloid-associated differentiation marker OS=Mus musculus OX=10090 GN=Myadm PE=1 SV=2	1	4	0.13	3	11.88	1.39067	11.96	1.08579	11.89	1.14808	11.23	1.29635	12.21	1.51659	11.68	1.41565	12.21	1.22487	12.46	0.931868	11.44	1.32245	11.02	2.20999	12.01	1.32568	10.99	1.16705	10.56	1.13153	11.2	1.21887	10.49	1.0601		negative regulation of actin filament polymerization, negative regulation of gene expression, negative regulation of heterotypic cell-cell adhesion, negative regulation of protein kinase C signaling, negative regulation of protein phosphorylation, positive regulation of cell migration, positive regulation of substrate adhesion-dependent cell spreading		establishment of endothelial barrier, membrane raft organization, negative regulation of actin filament polymerization, protein localization to plasma membrane
A2A7K5	Mycbp	0	not	Homozygous vs Control is different	0.8	0.00028	-0.07	-1.59	FDR<0.05	< 0.0001	c-Myc-binding protein OS=Mus musculus OX=10090 GN=Mycbp PE=1 SV=1	1	1	0.14	1	15.9	0	15.94	0	16.34	0	16.18	0	14.97	0	15.79	0	15.89	0	15.44	0	15.9	0	15.99	0	13.9	0	14.41	0	14.46	0	14.4	0	14.22	0
Q9CPT4	Mydgf	0	not	not	0.52	0.14	0.07	-0.15	not	0.1	Myeloid-derived growth factor OS=Mus musculus OX=10090 GN=Mydgf PE=1 SV=1	1	2	0.12	2	16.8	0.506499	17.1	0.486388	17.12	0.486142	17.03	0.490774	16.76	0.502125	16.91	0.485946	16.99	0.485727	17.17	0.487132	16.86	0.530712	17.24	0.488515	16.76	0.485567	16.67	0.489244	16.81	0.485676	16.88	0.513123	16.95	0.504446		negative regulation of apoptotic process, positive regulation of MAPK cascade, positive regulation of angiogenesis, positive regulation of endothelial cell proliferation, positive regulation of phosphatidylinositol 3-kinase signaling, positive regulation of protein kinase B signaling, positive regulation of transcription from RNA polymerase II promoter		apoptotic process
A0A0A6YY47	Ncam1	0	not	Homozygous vs Control is different	0.31	0.0017	0.07	-1.63	FDR<0.05	< 0.0001	Neural cell adhesion molecule 1 OS=Mus musculus OX=10090 GN=Ncam1 PE=1 SV=1	1	18	0.31	16	15.54	0.573317	15.65	0.5743	15.34	0.583683	15.58	0.644372	15.54	0.995189	15.66	0.541853	15.72	0.600139	15.51	0.563823	15.51	0.601897	15.63	0.595512	14.67	0.582145	14.14	1.13263	13.14	1.04662	14.54	0.598971	13	1.43551
Q99LY9	Ndufs5	MitoCarta3.0	not	not	0.77	0.82	0.07	0.06	not	0.95	NADH dehydrogenase [ubiquinone] iron-sulfur protein 5 OS=Mus musculus OX=10090 GN=Ndufs5 PE=1 SV=3	1	1	0.094	1	12.86	0	12.6	0	11.79	0	12.82	0	13.03	0	12.34	0	12.56	0	12.84	0	12.94	0	12.79	0	12.05	0	12.91	0	12.89	0	12.85	0	12.71	0				mitochondrial respiratory chain complex I assembly
P60670	Nploc4	0	not	Homozygous vs Control is different	0.29	0.0019	0.07	0.34	FDR<0.05	0.00068	Nuclear protein localization protein 4 homolog OS=Mus musculus OX=10090 GN=Nploc4 PE=1 SV=3	1	4	0.086	4	15.48	0.515793	15.49	0.492804	15.48	0.497125	15.62	0.493598	15.29	0.508999	15.64	0.510328	15.5	0.49445	15.58	0.493576	15.57	0.498861	15.44	0.497243	15.71	0.505414	15.75	0.489048	15.92	0.524892	15.74	0.501245	15.97	0.500057		negative regulation of RIG-I signaling pathway, negative regulation of type I interferon production		Golgi organization, retrograde protein transport, ER to cytosol, ubiquitin-dependent ERAD pathway, ubiquitin-dependent protein catabolic process
E9Q7G0	Numa1	0	not	not	0.77	0.14	-0.07	0.48	not	0.099	Nuclear mitotic apparatus protein 1 OS=Mus musculus OX=10090 GN=Numa1 PE=1 SV=1	1	11	0.083	11	14.21	0.545375	14.1	0.539592	14.01	0.537922	14.31	0.537365	15.17	0.570101	13.95	0.593367	14.3	0.577531	14.37	0.522598	14.22	0.59146	14.6	0.538723	14.38	0.528805	14.62	0.523447	15.21	0.717816	14.56	0.526397	15.42	0.712773		positive regulation of BMP signaling pathway, positive regulation of chromosome segregation, positive regulation of chromosome separation, positive regulation of hair follicle development, positive regulation of intracellular transport, positive regulation of keratinocyte differentiation, positive regulation of microtubule polymerization, positive regulation of mitotic spindle elongation, positiv…		anastral spindle assembly, astral microtubule organization, cell division, chromosome segregation, establishment of mitotic spindle orientation, meiotic cell cycle, microtubule bundle formation
A0A1B0GSX7	Nup98	0	not	not	0.62	0.28	0.07	0.24	not	0.39	Nuclear pore complex protein Nup96 OS=Mus musculus OX=10090 GN=Nup98 PE=1 SV=1	1	4	0.041	4	13.53	0.555326	13.31	0.538436	13.41	0.539124	13.6	0.532777	14.11	0.655827	13.55	0.56838	13.71	0.539346	13.76	0.533118	13.67	0.577161	13.61	0.712146	13.56	0.554552	13.59	0.529958	14.07	0.570584	13.61	0.533497	14.33	0.600735
A0A0R4J034	Pdxdc1	0	not	not	0.81	0.47	-0.07	0.19	not	0.49	Pyridoxal-dependent decarboxylase domain-containing protein 1 OS=Mus musculus OX=10090 GN=Pdxdc1 PE=1 SV=1	1	4	0.065	3	14.12	0.533674	14.21	0.592207	15.4	0.536897	14.38	0.515068	13.98	0.518656	14.36	0.519766	14.15	0.521086	14.33	0.497012	14.23	0.515262	14.68	0.530321	14.62	0.498682	14.57	0.51423	14.63	0.505626	14.58	0.503004	14.66	0.508254
Q9CWW6	Pin4	0	not	not	0.63	0.1	-0.07	0.21	not	0.065	Peptidyl-prolyl cis-trans isomerase NIMA-interacting 4 OS=Mus musculus OX=10090 GN=Pin4 PE=1 SV=1	1	1	0.092	1	13.94	0	13.92	0	13.98	0	13.92	0	13.4	0	13.99	0	13.69	0	13.85	0	13.59	0	13.71	0	14.18	0	14.04	0	13.97	0	14.04	0	13.99	0				protein peptidyl-prolyl isomerization, rRNA processing
Q9JIZ9	Plscr3	MitoCarta3.0	not	not	0.72	0.38	-0.07	0.23	not	0.36	Phospholipid scramblase 3 OS=Mus musculus OX=10090 GN=Plscr3 PE=1 SV=1	0.98	1	0.068	1	17.12	0	17.54	0	17.03	0	17.5	0	17.97	0	17.56	0	17.53	0	17.19	0	17.26	0	17.28	0	17.98	0	17.95	0	16.96	0	17.8	0	17.64	0		cholesterol homeostasis, glucose homeostasis, phospholipid scrambling		apoptotic process, cellular response to lipopolysaccharide, phospholipid scrambling
Q62086	Pon2	0	not	not	0.87	0.14	-0.07	-0.8	not	0.17	Serum paraoxonase/arylesterase 2 OS=Mus musculus OX=10090 GN=Pon2 PE=1 SV=2	0.97	1	0.048	1	13.72	0	13.76	0	13.17	0	13.51	0	15.24	0	14.05	0	14.02	0	13.99	0	14.12	0	12.86	0	12.44	0	12.58	0	13.23	0	12.92	0	14.25	0				aromatic compound catabolic process
Q8BVQ5	Ppme1	0	not	not	0.75	0.037	0.07	-0.35	not	0.12	Protein phosphatase methylesterase 1 OS=Mus musculus OX=10090 GN=Ppme1 PE=1 SV=5	0.99	1	0.039	1	12.81	0	13.36	0	13.39	0	13.16	0	12.94	0	13.74	0	13.24	0	13.41	0	13.13	0	12.51	0	12.94	0	12.63	0	12.56	0	13.01	0	12.75	0				protein demethylation
A2AER8	Pqbp1	0	not	not	0.79	0.052	-0.07	0.72	not	0.037	Polyglutamine tract-binding protein 1 (Fragment) OS=Mus musculus OX=10090 GN=Pqbp1 PE=1 SV=1	1	1	0.11	1	11.72	0	12.26	0	11.84	0	12	0	12.79	0	11.79	0	11.66	0	11.96	0	12.17	0	12.66	0	12.39	0	12.79	0	13.4	0	12.19	0	13.42	0
Q5SWN2	Rpa1	0	not	not	0.65	0.094	-0.07	0.24	not	0.059	Replication protein A subunit OS=Mus musculus OX=10090 GN=Rpa1 PE=1 SV=2	1	3	0.078	3	13.77	0.510888	13.8	0.508689	14.17	0.50389	13.61	0.554756	13.41	0.509267	13.65	0.519805	13.51	0.50962	13.65	0.550119	13.63	0.512074	13.98	0.603711	13.97	0.53086	14.08	0.540887	13.99	0.507851	13.95	0.512528	13.98	0.519911
A0A0R4J233	Septin10	0	not	not	0.45	0.099	-0.07	-0.18	not	0.27	Septin-10 OS=Mus musculus OX=10090 GN=Septin10 PE=1 SV=1	1	3	0.11	2	13.28	0.623386	13.31	0.570978	13.31	0.524702	13.14	0.551545	13.43	0.587399	13.38	0.525309	13.29	0.562071	12.93	0.53051	13.16	0.554684	13.35	0.572598	12.97	0.547018	12.95	0.535014	13.32	0.527338	13.04	0.553086	13.32	0.548597
Q91WC0	Setd3	0	not	not	0.58	0.46	-0.07	-0.1	not	0.73	Actin-histidine N-methyltransferase OS=Mus musculus OX=10090 GN=Setd3 PE=1 SV=1	1	1	0.017	1	15.78	0	15.98	0	16.03	0	15.73	0	16.15	0	15.71	0	15.91	0	15.87	0	15.65	0	16.18	0	15.64	0	15.85	0	15.75	0	15.68	0	16.24	0		positive regulation of muscle cell differentiation, positive regulation of transcription from RNA polymerase II promoter, positive regulation of transcription, DNA-templated		histone H3-K36 methylation, histone H3-K4 methylation, peptidyl-lysine dimethylation, peptidyl-lysine monomethylation, peptidyl-lysine trimethylation
Q9EPR5	Sorcs2	0	not	Homozygous vs Control is different	0.35	0.026	0.07	-0.22	FDR<0.05	0.0095	VPS10 domain-containing receptor SorCS2 OS=Mus musculus OX=10090 GN=Sorcs2 PE=1 SV=2	1	1	0.0086	1	14.23	0	14.15	0	14.26	0	14.18	0	14.04	0	14.2	0	14.41	0	14.28	0	14.24	0	14.06	0	14.05	0	14.11	0	13.76	0	13.8	0	14.04	0
Q58A65	Spag9	0	not	Homozygous vs Control is different	0.49	0.00015	0.07	0.36	FDR<0.05	0.0027	C-Jun-amino-terminal kinase-interacting protein 4 OS=Mus musculus OX=10090 GN=Spag9 PE=1 SV=2	1	1	0.0068	1	15.64	0	15.74	0	15.56	0	15.57	0	15.76	0	15.96	0	15.7	0	15.88	0	15.65	0	15.45	0	16	0	15.95	0	15.95	0	16.05	0	16.14	0		activation of JUN kinase activity, activation of MAPK activity, positive regulation of MAPK cascade, positive regulation of cell migration, positive regulation of neuron differentiation		activation of JUN kinase activity, positive regulation of neuron differentiation, protein homooligomerization, striated muscle cell differentiation
P14576	Srp54	0	not	not	0.49	0.13	-0.07	-0.17	not	0.19	Signal recognition particle 54 kDa protein OS=Mus musculus OX=10090 GN=Srp54 PE=1 SV=2	1	2	0.048	2	15.51	0.479588	15.39	0.479392	15.32	0.479789	15.5	0.491798	15.82	0.480744	15.56	0.482025	15.46	0.510096	15.37	0.479559	15.46	0.486496	15.37	0.487232	15.29	0.484111	15.3	0.491201	15.34	0.479707	15.26	0.491613	15.52	0.479611
A2A8V8	Srrm1	0	not	not	0.87	0.29	-0.07	0.51	not	0.34	Cluster of Serine/arginine repetitive matrix protein 1 OS=Mus musculus OX=10090 GN=Srrm1 PE=1 SV=1 (A2A8V8)	1	1	0.03	2	11.82	0	11.36	0	11.28	0	11.92	0	13.03	0	11.22	0	11.98	0	12.13	0	11.37	0	12.38	0	12.09	0	11.61	0	13.41	0	12.09	0	12.74	0
A2AFF6	Stag2	0	not	not	0.71	0.14	0.07	0.38	not	0.18	Cohesin subunit SA-2 OS=Mus musculus OX=10090 GN=Stag2 PE=1 SV=1	1	2	0.032	2	14.57	0.521042	14.5	0.499214	14.59	0.563315	14.67	0.499378	15.43	0.718934	14.68	0.591916	14.94	0.539578	14.63	0.579216	14.77	0.498439	15.11	0.6084	14.91	0.589811	14.86	0.545264	15.51	0.650418	14.85	0.499907	15.56	0.763248
P54116	Stom	MitoCarta3.0	not	Homozygous vs Control is different	0.6	0.016	0.07	-0.47	FDR<0.05	0.003	Stomatin OS=Mus musculus OX=10090 GN=Stom PE=1 SV=3	1	3	0.18	3	15.56	0.630746	15.54	0.577851	15.09	0.518848	15.4	0.731397	14.97	0.908793	15.38	0.517994	15.58	0.558447	15.37	0.551551	15.25	0.602932	15.33	0.48151	14.79	0.508548	15	0.485162	14.99	0.529314	14.93	0.520884	14.49	1.48623		positive regulation by host of viral genome replication, positive regulation of protein targeting to membrane, positive regulation of viral process, regulation of acid-sensing ion channel activity, regulation of ion transmembrane transport		protein homooligomerization
P83887	Tubg1	0	not	not	0.7	0.062	0.07	0.43	not	0.061	Tubulin gamma-1 chain OS=Mus musculus OX=10090 GN=Tubg1 PE=1 SV=1	1	4	0.14	3	10.66	0.773667	10.84	0.813846	10.99	0.861989	10.52	0.822744	10.15	1.7128	10.96	0.840183	10.76	0.808273	10.62	0.790426	10.61	0.906925	10.53	2.05718	10.85	0.766938	10.74	0.878219	10.98	1.21659	11.28	1.40781	11.45	1.15382		regulation of mitotic nuclear division		cytoplasmic microtubule organization, meiotic spindle organization, microtubule nucleation, microtubule-based process, mitotic cell cycle, mitotic sister chromatid segregation, mitotic spindle organization
A2A4Z1	Ube2c	0	not	not	0.65	0.68	-0.07	0.08	not	0.65	Ubiquitin-conjugating enzyme E2 C OS=Mus musculus OX=10090 GN=Ube2c PE=1 SV=1	0.99	1	0.076	1	13.31	0	13.2	0	13.89	0	13.8	0	13.44	0	13.55	0	13.49	0	13.17	0	13.5	0	13.56	0	13.5	0	13.88	0	13.29	0	13.88	0	13.47	0
P61082	Ube2m	0	not	not	0.74	0.87	0.07	-0.03	not	0.83	NEDD8-conjugating enzyme Ubc12 OS=Mus musculus OX=10090 GN=Ube2m PE=1 SV=1	1	1	0.087	1	15.74	0	15.42	0	16.04	0	15.54	0	14.84	0	15.75	0	15.35	0	15.69	0	15.5	0	15.67	0	15.63	0	15.57	0	15.41	0	15.54	0	15.27	0		positive regulation of neuron apoptotic process		protein neddylation, protein ubiquitination
Q9QZM0	Ubqln2	0	not	not	0.71	0.9	0.07	0.02	not	0.92	Ubiquilin-2 OS=Mus musculus OX=10090 GN=Ubqln2 PE=1 SV=2	1	2	0.056	2	12.42	0.669687	12.55	0.551363	12.79	0.565315	12.76	0.565231	12.07	0.676875	12.89	0.598466	12.34	0.614118	12.81	0.543562	12.25	0.580322	12.65	0.584325	12.72	0.557485	12.41	0.563192	12.19	0.545511	12.53	0.545848	12.85	0.580853		negative regulation of G-protein coupled receptor internalization, negative regulation of clathrin-dependent endocytosis, positive regulation of ER-associated ubiquitin-dependent protein catabolic process, regulation of autophagosome assembly		autophagy, ubiquitin-dependent ERAD pathway
A0A1L1SV73	Usp47	0	not	not	0.74	0.42	0.07	0.14	not	0.72	Ubiquitin carboxyl-terminal hydrolase 47 OS=Mus musculus OX=10090 GN=Usp47 PE=1 SV=1	1	1	0.0065	1	14.54	0	14.67	0	14.99	0	14.16	0	14.82	0	15.05	0	14.85	0	14.5	0	14.82	0	14.29	0	14.5	0	14.96	0	14.66	0	14.79	0	14.99	0
P61759	Vbp1	0	not	not	0.83	0.46	0.07	0.22	not	0.72	Prefoldin subunit 3 OS=Mus musculus OX=10090 GN=Vbp1 PE=1 SV=2	1	2	0.16	2	14.81	0.499023	15.15	0.56252	15.15	0.502136	14.86	0.558185	13.82	1.06232	14.17	0.779519	15.21	0.527798	14.92	0.505822	15.05	0.494867	14.78	0.562972	15.35	0.632596	15.15	0.496625	14.87	0.494136	14.96	0.552083	14.55	0.615217				microtubule-based process, protein folding, tubulin complex assembly
A0A087WQN7	Xrn1	0	not	not	0.69	0.53	-0.07	-0.15	not	0.74	5'-3' exoribonuclease 1 OS=Mus musculus OX=10090 GN=Xrn1 PE=1 SV=1	1	1	0.0081	1	12.71	0	13.01	0	12.73	0	12.78	0	13.63	0	12.98	0	12.95	0	12.82	0	12.69	0	13.05	0	12.87	0	12.59	0	12.65	0	12.63	0	13.37	0
E9Q1K3	Add1	0	not	not	0.83	0.065	0.08	0.43	not	0.31	Alpha-adducin OS=Mus musculus OX=10090 GN=Add1 PE=1 SV=1	1	1	0.027	1	12.6	0	11.83	0	12.74	0	12.05	0	12.51	0	12.43	0	12.1	0	12.23	0	11.84	0	13.51	0	12.64	0	12.86	0	12.44	0	13.03	0	12.92	0
B1AV14	Apool	MitoCarta3.0	not	not	0.62	0.43	0.08	-0.15	not	0.37	MICOS complex subunit OS=Mus musculus OX=10090 GN=Apool PE=1 SV=1	1	2	0.21	2	13.77	0.537474	13.51	0.505902	13.26	0.51588	13.55	0.516659	14.12	0.507818	13.64	0.526577	13.89	0.505383	13.92	0.510065	13.7	0.514577	13.48	0.521994	13.25	0.536297	13.45	0.514754	13.63	0.507063	13.3	0.507345	13.84	0.520786
Q9DBJ3	Baiap2l1	0	not	Homozygous vs Control is different	0.63	< 0.0001	-0.08	2.52	FDR<0.05	< 0.0001	Brain-specific angiogenesis inhibitor 1-associated protein 2-like protein 1 OS=Mus musculus OX=10090 GN=Baiap2l1 PE=1 SV=1	0.99	1	0.037	1	14.97	0	14.89	0	14.9	0	14.86	0	15.58	0	14.63	0	14.97	0	15.05	0	15.2	0	14.92	0	17.63	0	17.53	0	17.48	0	17.55	0	17.61	0		positive regulation of actin cytoskeleton reorganization, positive regulation of actin filament polymerization, regulation of insulin receptor signaling pathway		actin crosslink formation, actin filament bundle assembly, plasma membrane organization, positive regulation of actin filament polymerization
A0A0A6YWK4	Brox	0	not	not	0.74	0.76	0.08	-0.08	not	0.76	BRO1 domain-containing protein BROX (Fragment) OS=Mus musculus OX=10090 GN=Brox PE=1 SV=1	0.98	2	0.27	1	13.87	0.506247	14	0.510031	14.69	0.528848	13.97	0.513315	13.27	0.529807	14.24	0.501873	13.83	0.510607	13.83	0.50987	14.23	0.501513	14.09	0.510544	14.03	0.519816	14.05	0.51391	13.69	0.531681	14.04	0.539508	13.6	0.530068
A0A3B2W812	Cd2ap	0	not	not	0.65	0.34	-0.08	-0.19	not	0.63	CD2-associated protein OS=Mus musculus OX=10090 GN=Cd2ap PE=1 SV=1	1	2	0.055	2	13.76	0.50233	13.99	0.508309	13.83	0.501018	14.18	0.528248	13.93	0.817113	14.09	0.501022	14.03	0.522417	13.27	0.542745	13.97	0.539049	13.94	0.576646	13.45	0.916112	13.8	0.504579	13.77	0.703319	13.37	0.662351	14.35	0.699582
Q8WTY4	Ciapin1	0	not	not	0.81	0.56	-0.08	0.2	not	0.59	Anamorsin OS=Mus musculus OX=10090 GN=Ciapin1 PE=1 SV=1	1	1	0.039	1	12.26	0	12.66	0	13.47	0	12.75	0	11.62	0	12.48	0	12.5	0	12.26	0	12.62	0	12.52	0	12.81	0	13.08	0	12.68	0	12.8	0	12.37	0		negative regulation of apoptotic process		apoptotic process, electron transport chain, iron-sulfur cluster assembly
A0A0R4J0U7	Commd5	0	not	not	0.72	0.54	0.08	0.15	not	0.76	COMM domain-containing protein 5 OS=Mus musculus OX=10090 GN=Commd5 PE=1 SV=1	0.98	1	0.071	1	16.31	0	16.14	0	16.38	0	16.24	0	15.34	0	16.41	0	16.25	0	15.99	0	16.18	0	15.98	0	16.56	0	16.35	0	15.96	0	16.43	0	15.87	0
P61202	Cops2	0	not	not	0.53	0.022	0.08	0.36	not	0.026	COP9 signalosome complex subunit 2 OS=Mus musculus OX=10090 GN=Cops2 PE=1 SV=1	1	4	0.11	3	14.4	0.539698	14.16	0.569173	14.64	0.538709	14.23	0.585199	14	1.03759	14.41	0.538821	14.52	0.558106	14.25	0.565567	14.5	0.534407	14.17	0.544164	14.75	0.528084	14.75	0.526118	14.56	0.538984	14.71	0.561466	14.43	0.907227		negative regulation of nucleic acid-templated transcription, negative regulation of transcription from RNA polymerase II promoter, negative regulation of transcription, DNA-templated		neuron differentiation, protein deneddylation, protein phosphorylation, skeletal muscle cell differentiation
Q3TYS2	Cybc1	0	not	not	0.55	0.84	0.08	0.03	not	0.8	Cytochrome b-245 chaperone 1 OS=Mus musculus OX=10090 GN=Cybc1 PE=1 SV=2	1	1	0.059	1	12.86	0	12.75	0	12.46	0	12.4	0	12.89	0	12.77	0	12.78	0	12.71	0	12.49	0	13.05	0	12.51	0	12.71	0	12.55	0	12.81	0	12.92	0
Q8BMF4	Dlat	MitoCarta3.0	not	not	0.7	0.2	0.08	-0.35	not	0.13	Dihydrolipoyllysine-residue acetyltransferase component of pyruvate dehydrogenase complex, mitochondrial OS=Mus musculus OX=10090 GN=Dlat PE=1 SV=2	1	4	0.086	4	16.32	0.524981	16.17	0.529237	15.38	0.577573	16.29	0.506529	16.56	0.582151	16.09	0.520606	16.35	0.560989	16.36	0.541286	16.17	0.509365	16.17	0.541174	15.36	0.599173	15.64	0.506641	16.15	0.521979	15.7	0.535761	16.12	0.529641				acetyl-CoA biosynthetic process from pyruvate, mitochondrial acetyl-CoA biosynthetic process from pyruvate, tricarboxylic acid cycle
Q6ZWX6	Eif2s1	0	not	Homozygous vs Control is different	0.23	0.00045	0.08	-0.27	FDR<0.05	< 0.0001	Eukaryotic translation initiation factor 2 subunit 1 OS=Mus musculus OX=10090 GN=Eif2s1 PE=1 SV=3	1	11	0.43	10	13.67	0.574218	13.68	0.555105	13.81	0.546154	13.64	0.578853	13.53	0.762466	13.83	0.547833	13.6	0.583987	13.72	0.560533	13.78	0.58509	13.78	0.6367	13.43	0.536631	13.4	0.566427	13.37	0.566701	13.35	0.5635	13.42	0.85283		negative regulation of guanyl-nucleotide exchange factor activity, negative regulation of translational initiation in response to stress, positive regulation of neuron death, positive regulation of type B pancreatic cell apoptotic process, regulation of translational initiation in response to stress		cellular response to UV, cellular response to amino acid starvation, cellular response to heat, cellular response to oxidative stress, negative regulation of translational initiation in response to stress, protein autophosphorylation, regulation of translational initiation in response to stress, response to manganese-induced endoplasmic reticulum stress, stress granule assembly, translation, tran…
Q9DCH4	Eif3f	0	not	not	0.38	0.74	-0.08	0.05	not	0.56	Eukaryotic translation initiation factor 3 subunit F OS=Mus musculus OX=10090 GN=Eif3f PE=1 SV=2	1	5	0.23	5	14.34	0.567533	14.52	0.576711	14.66	0.525711	14.49	0.580649	14.81	0.803993	14.42	0.539043	14.43	0.52986	14.38	0.584963	14.56	0.532284	14.59	0.605405	14.63	0.507619	14.39	0.545856	14.53	0.562896	14.43	0.519772	15.07	0.63758				IRES-dependent viral translational initiation, formation of cytoplasmic translation initiation complex, protein deubiquitination, translational initiation
Q9CZX9	Emc4	0	not	not	0.72	0.33	0.08	-0.29	not	0.31	ER membrane protein complex subunit 4 OS=Mus musculus OX=10090 GN=Emc4 PE=1 SV=1	1	1	0.087	1	13.28	0	13.07	0	13.01	0	13.6	0	14.05	0	13.29	0	13.5	0	13.69	0	13.21	0	13.74	0	12.69	0	12.74	0	13.47	0	12.98	0	13.69	0				apoptotic process, protein folding in endoplasmic reticulum
A7YY80	Epb41l3	0	not	not	0.8	0.43	-0.08	-0.25	not	0.64	Cluster of 130kDa Protein 4.1B MEF cell isoform OS=Mus musculus OX=10090 GN=Epb41l3 PE=1 SV=1 (A7YY80)	1	1	0.16	8	12.51	0	13.24	0	12.77	0	13.18	0	14.18	0	13.42	0	13.08	0	12.81	0	12.87	0	13.29	0	13.14	0	13	0	12.86	0	13.03	0	12.6	0
H3BK65	Eps15	0	not	not	0.67	0.073	0.08	0.31	not	0.16	Epidermal growth factor receptor substrate 15 OS=Mus musculus OX=10090 GN=Eps15 PE=1 SV=1	1	1	0.02	1	16.05	0	15.79	0	15.68	0	15.84	0	16.46	0	16.32	0	15.97	0	15.71	0	15.92	0	16.3	0	16.49	0	16.23	0	16.23	0	16.11	0	16.32	0
Q8BFR4	Gns	0	not	not	0.79	0.47	-0.08	0.29	not	0.5	N-acetylglucosamine-6-sulfatase OS=Mus musculus OX=10090 GN=Gns PE=1 SV=1	0.99	1	0.051	1	13.86	0	13.11	0	13.03	0	13.82	0	12.23	0	12.89	0	13.19	0	13.15	0	13	0	13.41	0	13.74	0	13.77	0	12.57	0	13.96	0	13.47	0				keratan sulfate catabolic process
Q64521	Gpd2	MitoCarta3.0	not	Homozygous vs Control is different	0.53	0.015	-0.08	-0.37	FDR<0.05	0.0087	Glycerol-3-phosphate dehydrogenase, mitochondrial OS=Mus musculus OX=10090 GN=Gpd2 PE=1 SV=2	1	14	0.23	13	14.38	0.58739	14.26	0.534833	13.73	0.653171	14.29	0.576999	14.17	0.763614	13.95	0.560854	14.2	0.558512	14.1	0.552409	14.1	0.56534	14.09	0.601553	13.71	0.645275	13.72	0.571234	13.84	0.52441	13.78	0.569405	13.92	0.695182				NADH metabolic process, glycerol catabolic process, glycerol-3-phosphate catabolic process
B1AT92	Grb2	0	not	not	0.33	0.72	-0.08	0.04	not	0.45	Adapter protein GRB2 OS=Mus musculus OX=10090 GN=Grb2 PE=1 SV=1	1	1	0.069	1	13.78	0	14.16	0	13.95	0	13.94	0	13.81	0	13.94	0	13.82	0	13.73	0	13.8	0	13.93	0	14.26	0	13.92	0	13.73	0	14.01	0	13.92	0
Q8R050	Gspt1	0	not	not	0.66	0.16	0.08	0.55	not	0.18	Eukaryotic peptide chain release factor GTP-binding subunit ERF3A OS=Mus musculus OX=10090 GN=Gspt1 PE=1 SV=2	1	2	0.05	2	10.05	1.20295	10.02	1.21141	10.12	1.17032	9.82	1.16822	9.31	1.22661	10.02	1.18557	10.12	1.21208	9.65	1.15115	9.92	1.17185	10.01	1.18587	10.06	1.15777	9.96	1.15691	10.16	1.19187	11.7	2.35946	10.19	1.15145		nuclear-transcribed mRNA catabolic process, nonsense-mediated decay		cytoplasmic translational termination, nuclear-transcribed mRNA catabolic process, nonsense-mediated decay, protein methylation, translation
P53702	Hccs	MitoCarta3.0	not	not	0.77	0.14	0.08	0.34	not	0.33	Cytochrome c-type heme lyase OS=Mus musculus OX=10090 GN=Hccs PE=1 SV=2	1	1	0.048	1	13.21	0	12.77	0	12.96	0	12.61	0	13.65	0	12.96	0	13.13	0	12.95	0	12.74	0	13.82	0	13.23	0	13.26	0	13.32	0	13.37	0	13.72	0				cytochrome c-heme linkage
O70252	Hmox2	0	not	not	0.79	0.67	-0.08	0.17	not	0.76	Heme oxygenase 2 OS=Mus musculus OX=10090 GN=Hmox2 PE=1 SV=1	1	1	0.073	1	14.71	0	14.11	0	14.49	0	14.52	0	15.66	0	14.25	0	14.98	0	14.86	0	14.26	0	14.72	0	14.03	0	14.66	0	15.18	0	14.68	0	15.81	0		iron ion homeostasis		heme catabolic process, heme oxidation
O88736	Hsd17b7	0	not	not	0.96	0.9	-0.08	-0.2	not	0.99	3-keto-steroid reductase/17-beta-hydroxysteroid dehydrogenase 7 OS=Mus musculus OX=10090 GN=Hsd17b7 PE=1 SV=1	1	1	0.051	1	11.17	0	11.03	0	Value missing	0	10.65	0	10.11	0	10.59	0	10.15	0	10.93	0	10.27	0	Value missing	0	Value missing	0	10.27	0	10.57	0	10.09	0	10.95	0		estrogen biosynthetic process		estrogen biosynthetic process
A2AFQ2	Hsd17b10	MitoCarta3.0	not	not	0.75	0.23	-0.08	0.36	not	0.17	3-hydroxyacyl-CoA dehydrogenase type-2 OS=Mus musculus OX=10090 GN=Hsd17b10 PE=1 SV=1	1	9	0.47	7	15.71	0.501381	15.59	0.507848	14.59	0.611606	15.53	0.510351	16.08	0.549386	15.41	0.510281	15.57	0.515729	15.53	0.524198	15.3	0.521285	15.28	0.565493	15.58	0.494643	15.75	0.500132	16.07	0.49737	15.65	0.491966	16.26	0.519994
P11499	Hsp90ab1	0	not	not	0.8	0.49	-0.08	-0.22	not	0.71	Heat shock protein HSP 90-beta OS=Mus musculus OX=10090 GN=Hsp90ab1 PE=1 SV=3	1	20	0.44	23	15.04	0.608061	14.99	0.717758	15.95	0.643831	15.09	0.66678	14.17	1.05172	15.17	0.803944	14.91	0.654857	15.05	0.617548	15.21	0.631756	14.49	0.751109	15.13	0.635106	14.82	0.650522	14.6	0.819372	15.07	0.612743	14.5	1.13733	virion attachment to host cell	negative regulation of apoptotic process, negative regulation of cell cycle arrest, negative regulation of complement-dependent cytotoxicity, negative regulation of neuron apoptotic process, negative regulation of proteasomal protein catabolic process, negative regulation of proteasomal ubiquitin-dependent protein catabolic process, negative regulation of protein metabolic process, negative regul…		axon extension, cellular response to drug, cellular response to interleukin-4, cellular response to organic cyclic compound, central nervous system neuron axonogenesis, chaperone-mediated protein complex assembly, establishment of cell polarity, positive regulation of cell size, protein folding, supramolecular fiber organization, telomerase holoenzyme complex assembly, telomere maintenance via te…
Q9R002	Ifi202	0	not	not	0.63	0.013	-0.08	-0.47	not	0.026	Interferon-activable protein 202 OS=Mus musculus OX=10090 GN=Ifi202 PE=1 SV=3	0.99	1	0.022	1	17.8	0	17.6	0	17.53	0	17.74	0	18.05	0	17.22	0	17.72	0	17.67	0	17.75	0	17.99	0	17.37	0	17.21	0	17.14	0	17.68	0	17	0		negative regulation of cysteine-type endopeptidase activity involved in apoptotic process, negative regulation of innate immune response		cellular response to interferon-beta
Q9Z1M8	Ik	0	not	not	0.74	0.29	-0.08	0.33	not	0.28	Protein Red OS=Mus musculus OX=10090 GN=Ik PE=1 SV=2	1	3	0.068	3	13.87	0.508958	13.77	0.501708	13.96	0.497158	13.88	0.499285	14.81	0.516732	13.8	0.498397	13.81	0.53922	14.1	0.525028	13.85	0.504528	14.36	0.553165	13.96	0.530971	14.28	0.508102	14.68	0.50803	13.93	0.52297	15.08	0.528098		mitotic spindle assembly checkpoint		mRNA splicing, via spliceosome, mitotic cell cycle, mitotic spindle assembly checkpoint
A0A3B2WDB3	Lclat1	0	not	not	0.54	0.11	-0.08	-0.4	not	0.11	Lysocardiolipin acyltransferase 1 (Fragment) OS=Mus musculus OX=10090 GN=Lclat1 PE=1 SV=1	1	2	0.059	1	14.11	0.495797	14.22	0.496637	13.95	0.536843	14.38	0.50438	14.65	0.495932	14.07	0.496526	14.12	0.49584	14.31	0.496031	14.18	0.498839	14.22	0.496635	13.44	0.528719	13.68	0.504993	14.17	0.509034	13.58	0.501349	14.43	0.49915
A0A0R4J0I9	Lrp1	0	not	not	0.37	0.46	-0.08	-0.07	not	0.64	Prolow-density lipoprotein receptor-related protein 1 OS=Mus musculus OX=10090 GN=Lrp1 PE=1 SV=1	1	13	0.045	13	13.99	0.577429	13.96	0.567776	13.83	0.540909	13.88	0.593785	14.15	0.755632	13.75	0.632208	13.87	0.544545	13.84	0.559549	13.86	0.580216	14.11	0.63693	13.75	0.58763	13.84	0.626922	13.84	0.550155	13.85	0.542986	14.18	0.6561
Q05CX5	Luc7l2	0	not	not	0.39	0.073	-0.08	0.47	not	0.033	Luc7l2 protein OS=Mus musculus OX=10090 GN=Luc7l2 PE=1 SV=1	1	2	0.12	3	12.24	0.556059	12.07	0.556966	12.28	0.554771	12.22	0.553519	12.33	0.551689	12.01	0.613681	12.14	0.569612	11.96	0.706125	12.42	0.567019	12.2	0.653155	12.13	0.660347	12.47	0.556885	13.28	0.620825	12.44	0.551334	13.14	0.728658
D3Z6W1	Map6	0	not	not	0.67	0.21	0.08	-0.23	not	0.21	Microtubule-associated protein 6 OS=Mus musculus OX=10090 GN=Map6 PE=1 SV=1	1	2	0.065	2	14.79	0.514483	14.82	0.59342	14.93	0.566083	14.82	0.632451	14.22	0.59203	14.65	0.620346	14.48	0.581213	14.74	0.522544	14.92	0.489969	15.17	0.532481	14.68	0.563138	14.54	0.649486	14.11	0.491746	14.72	0.503738	14.4	0.487916
Q8BI84	Mia3	0	not	Homozygous vs Control is different	0.42	0.033	-0.08	0.27	FDR<0.05	0.0078	Transport and Golgi organization protein 1 homolog OS=Mus musculus OX=10090 GN=Mia3 PE=1 SV=2	1	1	0.0073	1	14.68	0	14.63	0	14.49	0	14.48	0	14.92	0	14.57	0	14.71	0	14.46	0	14.45	0	14.63	0	14.91	0	14.9	0	14.67	0	15.02	0	15.08	0		negative regulation of cell migration, negative regulation of leukocyte cell-cell adhesion, negative regulation of lymphocyte migration, positive regulation of bone mineralization, positive regulation of leukocyte migration		cargo loading into COPII-coated vesicle, cell migration involved in sprouting angiogenesis, chondrocyte development, collagen fibril organization, endoplasmic reticulum organization, exocytosis, protein secretion
Q8BSH9	Nap1l1	0	not	not	0.83	0.26	-0.08	-0.42	not	0.45	Nucleosome assembly protein 1-like 1 OS=Mus musculus OX=10090 GN=Nap1l1 PE=1 SV=1	1	7	0.38	7	15.66	0.754027	15.66	0.764059	16.39	0.712442	15.52	0.573182	14.87	0.837857	16.02	0.592558	15.62	0.572455	15.45	0.575954	15.95	0.769997	14.68	1.8936	15.71	0.600201	15.36	0.71703	15.13	0.75406	15.51	0.5508	14.31	1.98428
A2AS98	Nckap1	0	not	not	0.48	0.047	0.08	0.2	not	0.21	Nck-associated protein 1 OS=Mus musculus OX=10090 GN=Nckap1 PE=1 SV=1	1	3	0.034	3	13.35	0.520049	13.35	0.593738	13.5	0.539284	13.4	0.553666	13.47	0.678763	13.79	0.517893	13.35	0.533382	13.24	0.591218	13.63	0.512978	13.44	0.523355	13.8	0.530551	13.74	0.520305	13.35	0.517629	13.54	0.539288	13.62	0.661469
Q9CQ75	Ndufa2	MitoCarta3.0	not	not	0.79	0.96	-0.08	0.02	not	0.93	NADH dehydrogenase [ubiquinone] 1 alpha subcomplex subunit 2 OS=Mus musculus OX=10090 GN=Ndufa2 PE=1 SV=3	1	1	0.14	1	14.01	0	13.95	0	13.3	0	13.76	0	14.9	0	13.99	0	13.71	0	13.95	0	13.78	0	14.11	0	13.69	0	13.82	0	14.09	0	13.75	0	14.64	0				mitochondrial respiratory chain complex I assembly
P33215	Nedd1	0	not	not	0.61	0.79	-0.08	0.07	not	0.8	Protein NEDD1 OS=Mus musculus OX=10090 GN=Nedd1 PE=1 SV=2	1	1	0.024	1	12	0	11.89	0	11.8	0	11.46	0	11.44	0	11.82	0	11.4	0	11.36	0	11.89	0	11.71	0	12.33	0	11.62	0	11.04	0	11.78	0	12.17	0		regulation of establishment of protein localization		cell cycle, cell division, microtubule depolymerization, microtubule polymerization or depolymerization
Q6ZQH8	Nup188	0	not	not	0.53	0.5	0.08	0.16	not	0.74	Nucleoporin NUP188 OS=Mus musculus OX=10090 GN=Nup188 PE=1 SV=2	0.99	1	0.0097	1	11.76	0	11.86	0	11.76	0	12.01	0	12.11	0	11.76	0	12.32	0	11.75	0	12.04	0	12.04	0	12.26	0	12.23	0	12.17	0	11.24	0	12.38	0				glomerular visceral epithelial cell migration
P29758	Oat	MitoCarta3.0	not	not	0.74	0.38	-0.08	-0.3	not	0.52	Ornithine aminotransferase, mitochondrial OS=Mus musculus OX=10090 GN=Oat PE=1 SV=1	1	8	0.31	6	13.49	0.741146	13.75	1.6181	12.78	0.747698	13.37	0.81217	14.18	1.01494	13.31	0.726063	13.5	0.805446	13.54	0.741828	13.39	0.759618	13.42	0.742486	12.69	0.759773	13.03	0.713886	13.64	0.769339	12.86	0.712988	13.85	0.973466				L-proline biosynthetic process, arginine catabolic process to glutamate, arginine catabolic process to proline via ornithine, protein hexamerization
Q9D0B6	Pbdc1	0	not	Homozygous vs Control is different	0.6	0.028	-0.08	0.41	FDR<0.05	0.0068	Protein PBDC1 OS=Mus musculus OX=10090 GN=Pbdc1 PE=1 SV=1	1	2	0.13	2	14.4	0.558885	14.64	0.496498	15.05	0.640276	14.26	0.499786	14.61	1.05108	14.61	0.48723	14.39	0.491828	14.57	0.552708	14.37	0.487529	14.63	0.526366	15.02	0.542275	14.99	0.55136	14.9	0.492745	14.83	0.656051	15.27	0.631235
Q8R3B1	Plcd1	0	not	not	0.75	0.17	0.08	0.4	not	0.2	1-phosphatidylinositol 4,5-bisphosphate phosphodiesterase delta-1 OS=Mus musculus OX=10090 GN=Plcd1 PE=1 SV=2	1	1	0.034	1	14.52	0	14.91	0	14.73	0	14.77	0	13.62	0	14.47	0	14.67	0	14.75	0	14.56	0	14.49	0	15.04	0	15.14	0	14.83	0	15.07	0	14.46	0		G-protein coupled receptor signaling pathway, intracellular signal transduction, positive regulation of cytosolic calcium ion concentration involved in phospholipase C-activating G-protein coupled signaling pathway, positive regulation of inositol trisphosphate biosynthetic process, positive regulation of norepinephrine secretion, regulation of cell proliferation, regulation of phospholipase C ac…		G-protein coupled receptor signaling pathway, intracellular signal transduction, positive regulation of cytosolic calcium ion concentration involved in phospholipase C-activating G-protein coupled signaling pathway
Q9R1Q7	Plp2	0	not	not	0.73	0.007	0.08	-0.45	not	0.036	Proteolipid protein 2 OS=Mus musculus OX=10090 GN=Plp2 PE=1 SV=1	1	1	0.086	1	14.43	0	14.39	0	14.24	0	14	0	14.06	0	14.6	0	14.54	0	14.14	0	13.58	0	14.63	0	14.07	0	13.62	0	13.9	0	13.59	0	13.68	0
Q9Z2M7	Pmm2	0	not	not	0.83	0.69	-0.08	0.17	not	0.76	Phosphomannomutase 2 OS=Mus musculus OX=10090 GN=Pmm2 PE=1 SV=1	1	1	0.033	1	13.22	0	13.15	0	14.26	0	12.7	0	12.21	0	13.32	0	12.66	0	13.05	0	12.96	0	13.17	0	13.77	0	13.6	0	12.67	0	13.31	0	13.02	0				GDP-mannose biosynthetic process, protein N-linked glycosylation
G5E8R4	Ppp6r3	0	not	not	0.56	0.14	-0.08	0.23	not	0.085	Serine/threonine-protein phosphatase 6 regulatory subunit 3 OS=Mus musculus OX=10090 GN=Ppp6r3 PE=1 SV=1	1	2	0.04	2	13	0.53662	13.28	0.617361	13.63	0.518096	13.15	0.590867	13.14	0.56399	13.37	0.627337	13.25	0.516275	12.96	0.518872	13.04	0.58604	13.19	0.683761	13.51	0.564415	13.14	0.519497	13.51	0.530419	13.47	0.598674	13.71	0.530303
B1AXW5	Prdx1	0	not	not	0.81	0.045	0.08	0.84	not	0.031	Cluster of Peroxiredoxin-1 (Fragment) OS=Mus musculus OX=10090 GN=Prdx1 PE=1 SV=8 (B1AXW5)	1	3	0.28	4	14.86	0.621187	15.16	0.584932	15.52	0.492112	15.05	0.625644	13.59	1.20596	15.18	0.538015	14.9	0.579294	14.9	0.548584	15.07	0.553928	14.56	0.551951	16	0.520917	15.67	0.524292	15.72	0.504303	15.78	0.525926	15.21	1.40967
O08807	Prdx4	MitoCarta3.0	not	not	0.6	0.7	-0.08	-0.06	not	0.88	Peroxiredoxin-4 OS=Mus musculus OX=10090 GN=Prdx4 PE=1 SV=1	1	1	0.084	1	12.58	0	12.86	0	12.6	0	12.91	0	12.82	0	12.51	0	12.52	0	12.44	0	13.1	0	12.82	0	12.32	0	12.61	0	12.85	0	12.51	0	13.17	0		cell redox homeostasis, negative regulation of male germ cell proliferation		4-hydroxyproline metabolic process, cell redox homeostasis, cellular oxidant detoxification, extracellular matrix organization, hydrogen peroxide catabolic process, protein maturation by protein folding
Q9QYS9	Qki	0	not	not	0.55	0.18	-0.08	-0.24	not	0.31	Protein quaking OS=Mus musculus OX=10090 GN=Qki PE=1 SV=1	1	2	0.091	2	15.68	0.490983	15.9	0.480507	16.16	0.542278	16.01	0.49753	15.98	0.490816	15.78	0.478941	15.75	0.480054	15.79	0.496975	15.8	0.485745	16.23	0.479803	15.39	0.507212	15.58	0.501113	15.97	0.480412	15.48	0.49203	16.12	0.480187		mRNA stabilization, negative regulation of cardiac muscle cell apoptotic process, positive regulation of gene expression, positive regulation of neuron projection development, positive regulation of oligodendrocyte differentiation, regulation of translation		RNA splicing, axon ensheathment, long-chain fatty acid biosynthetic process, mRNA processing, muscle cell differentiation, myelination, positive regulation of neuron projection development, positive regulation of oligodendrocyte differentiation, spermatid development, vasculogenesis
Q8VH51	Rbm39	0	not	not	0.61	0.26	0.08	-0.25	not	0.22	RNA-binding protein 39 OS=Mus musculus OX=10090 GN=Rbm39 PE=1 SV=2	1	1	0.032	1	13.18	0	12.8	0	12.61	0	13.2	0	13.11	0	12.92	0	12.91	0	13	0	13.06	0	13.39	0	12.8	0	12.43	0	13.19	0	12.28	0	12.96	0		positive regulation of nucleic acid-templated transcription		RNA splicing, mRNA processing, transcription, DNA-templated
Q6PFB2	Rcc1	0	not	not	0.63	0.61	-0.08	0.09	not	0.59	Rcc1 protein OS=Mus musculus OX=10090 GN=Rcc1 PE=1 SV=1	1	3	0.15	3	13.94	0.557743	13.93	0.521407	13.99	0.536015	14.01	0.525982	14.59	0.86583	13.71	0.508181	13.89	0.505676	14.11	0.546091	14.05	0.541307	14.3	0.504946	13.97	0.533634	14.13	0.548536	14.49	0.587418	13.93	0.519636	14.39	0.842492
Q9D1R9	Rpl34	0	not	not	0.65	0.78	-0.08	0.06	not	0.68	60S ribosomal protein L34 OS=Mus musculus OX=10090 GN=Rpl34 PE=1 SV=2	1	3	0.22	3	16.43	0.479621	16.63	0.477524	16.87	0.607527	16.54	0.493334	15.84	0.952857	16.41	0.561051	16.37	0.478834	16.49	0.490412	16.37	0.497829	16.26	0.488815	16.59	0.665633	16.57	0.556721	16.49	0.502665	16.69	0.58955	16.25	0.835066				translation
P14206	Rpsa	0	not	not	0.8	0.46	-0.08	-0.27	not	0.64	40S ribosomal protein SA OS=Mus musculus OX=10090 GN=Rpsa PE=1 SV=4	1	10	0.49	9	16.03	0.678766	16.04	0.781789	16.34	0.650703	16.16	0.837616	14.63	2.61506	15.73	0.747336	15.75	0.725958	15.85	0.656031	15.85	0.682097	15.61	0.552562	15.87	0.663259	15.75	0.67491	15.7	0.548461	15.55	0.559614	14.98	2.67074	cell-cell adhesion			endonucleolytic cleavage in ITS1 to separate SSU-rRNA from 5.8S rRNA and LSU-rRNA from tricistronic rRNA transcript (SSU-rRNA, 5.8S rRNA, LSU-rRNA), endonucleolytic cleavage to generate mature 3'-end of SSU-rRNA from (SSU-rRNA, 5.8S rRNA, LSU-rRNA), epithelial cell differentiation, ribosomal small subunit assembly, translation
Q9CQK7	Rwdd1	0	not	not	0.81	0.08	0.08	0.66	not	0.1	RWD domain-containing protein 1 OS=Mus musculus OX=10090 GN=Rwdd1 PE=1 SV=1	1	1	0.11	1	13.36	0	13.45	0	14.17	0	12.96	0	12.38	0	13.96	0	13.28	0	13.09	0	13.44	0	12.97	0	14.3	0	13.86	0	13.56	0	14.18	0	13.69	0		androgen receptor signaling pathway, positive regulation of androgen receptor activity		androgen receptor signaling pathway, cell aging, cellular response to oxidative stress, cellular response to testosterone stimulus, cytoplasmic translation
Q60520	Sin3a	0	not	not	0.76	0.62	-0.08	0.14	not	0.66	Paired amphipathic helix protein Sin3a OS=Mus musculus OX=10090 GN=Sin3a PE=1 SV=3	0.99	1	0.019	1	12.08	0	11.92	0	12.62	0	12.43	0	13.12	0	12.17	0	12.46	0	12.6	0	12	0	12.56	0	12.49	0	12.59	0	13.08	0	12.12	0	12.58	0		activation of innate immune response, cellular response to glucose stimulus, negative regulation of apoptotic process, negative regulation of circadian rhythm, negative regulation of histone H3-K27 acetylation, negative regulation of protein localization to nucleus, negative regulation of transcription from RNA polymerase II promoter, negative regulation of transcription regulatory region DNA bin…		DNA replication, cellular response to dopamine, cellular response to glucose stimulus, hematopoietic progenitor cell differentiation, histone deacetylation, protein deacetylation, regulation of transcription from RNA polymerase II promoter in response to oxidative stress
Q6NZR5	Skiv2l	0	not	not	0.68	0.31	-0.08	0.17	not	0.39	Superkiller viralicidic activity 2-like (S. cerevisiae) OS=Mus musculus OX=10090 GN=Skiv2l PE=1 SV=1	0.99	1	0.01	1	13.52	0	13.62	0	13.91	0	13.64	0	14.07	0	13.61	0	13.6	0	13.54	0	13.36	0	14.26	0	13.71	0	13.68	0	13.95	0	13.92	0	14.38	0		nuclear-transcribed mRNA catabolic process, 3'-5' exonucleolytic nonsense-mediated decay		nuclear-transcribed mRNA catabolic process, 3'-5' exonucleolytic nonsense-mediated decay
Q9WTX5	Skp1	0	not	not	0.81	0.9	-0.08	-0.05	not	0.97	S-phase kinase-associated protein 1 OS=Mus musculus OX=10090 GN=Skp1 PE=1 SV=3	1	4	0.44	4	13.22	0.658704	13.31	0.814479	13.71	0.746062	13.29	0.656211	12.1	1.33035	13.39	0.628404	13.19	0.669522	13.2	0.588014	13.2	0.654951	12.25	1.20906	12.74	1.53676	13.54	0.623899	13.27	0.696973	13.47	0.627715	12.39	1.52536		maintenance of protein location in nucleus		SCF-dependent proteasomal ubiquitin-dependent protein catabolic process, histone H2A monoubiquitination, maintenance of protein location in nucleus, protein ubiquitination
D3YXA7	Slc50a1	0	not	not	0.75	0.2	-0.08	-0.21	not	0.64	Solute carrier family 50 member 1 OS=Mus musculus OX=10090 GN=Slc50a1 PE=1 SV=1	0.94	1	0.16	1	13.18	0	13.07	0	12.92	0	13	0	13.36	0	13.05	0	13.58	0	12.72	0	13.43	0	12.32	0	12.97	0	12.79	0	13.32	0	12.84	0	12.52	0
Q91VH2	Snx9	0	not	not	0.35	0.07	0.08	-0.23	not	0.019	Sorting nexin-9 OS=Mus musculus OX=10090 GN=Snx9 PE=1 SV=1	1	6	0.18	5	13.47	0.551661	13.52	0.558534	13.21	0.536007	13.56	0.517858	13.64	0.642546	13.73	0.56153	13.48	0.529037	13.6	0.538627	13.51	0.548135	13.5	0.574695	13.44	0.528829	13.45	0.542831	13.05	0.551427	13.17	0.57752	13.17	0.685331		positive regulation of GTPase activity, positive regulation of membrane protein ectodomain proteolysis, positive regulation of protein kinase activity, positive regulation of protein oligomerization		cleavage furrow formation, lipid tube assembly, mitotic cytokinesis, plasma membrane tubulation
E9Q740	Srp72	0	not	not	0.35	0.6	-0.08	0.02	not	0.32	Signal recognition particle subunit SRP72 OS=Mus musculus OX=10090 GN=Srp72 PE=1 SV=1	1	3	0.064	3	13.37	0.550694	13.43	0.514823	13.57	0.518317	13.47	0.526331	13.49	0.540451	13.44	0.559732	13.52	0.572635	13.2	0.544023	13.53	0.522329	13.26	0.524542	13.48	0.519051	13.45	0.559605	13.44	0.57374	13.56	0.551716	13.51	0.71446
Q9DBG7	Srpra	0	not	not	0.79	0.79	-0.08	0.09	not	0.84	Signal recognition particle receptor subunit alpha OS=Mus musculus OX=10090 GN=Srpra PE=1 SV=1	1	4	0.088	4	14.69	0.505211	14.64	0.548657	14.29	0.648258	14.68	0.555172	15.85	0.554306	14.88	0.534972	14.73	0.551826	14.75	0.517869	14.46	0.578372	14.95	0.542211	14.57	0.521492	14.77	0.586054	15.03	0.550527	14.63	0.56125	15.58	0.52886
Q9Z0V8	Timm17a	MitoCarta3.0	not	not	0.76	0.053	-0.08	-0.6	not	0.044	Mitochondrial import inner membrane translocase subunit Tim17-A OS=Mus musculus OX=10090 GN=Timm17a PE=1 SV=1	1	2	0.32	2	14.84	0.489203	14.85	0.490879	14.09	0.49351	15.02	0.495826	15.5	0.487184	14.84	0.541332	14.75	0.504052	14.89	0.487309	14.96	0.542618	14.46	0.509621	14.04	0.498205	14.09	0.607381	14.5	0.489292	14	0.486403	14.68	0.657317		positive regulation of protein processing		protein import into mitochondrial matrix
Q9CQN3	Tomm6	MitoCarta3.0	not	not	0.8	0.74	-0.08	-0.13	not	0.92	Mitochondrial import receptor subunit TOM6 homolog OS=Mus musculus OX=10090 GN=Tomm6 PE=3 SV=1	0.98	1	0.19	1	14.74	0	14.32	0	13.88	0	14.62	0	15.74	0	14.46	0	14.61	0	14.81	0	14.6	0	14.42	0	14.22	0	14.42	0	14.92	0	13.88	0	15.19	0
Q91V04	Tram1	0	not	not	0.81	0.36	-0.08	-0.35	not	0.51	Translocating chain-associated membrane protein 1 OS=Mus musculus OX=10090 GN=Tram1 PE=1 SV=3	0.98	1	0.032	1	16.51	0	16.42	0	16.05	0	16.2	0	17.74	0	16.4	0	16.71	0	16.36	0	16.3	0	16.76	0	15.99	0	16.25	0	16	0	15.95	0	17.01	0
Q8CCJ3	Ufl1	0	not	not	0.67	0.95	0.08	0.01	not	0.92	E3 UFM1-protein ligase 1 OS=Mus musculus OX=10090 GN=Ufl1 PE=1 SV=2	1	2	0.025	1	13.75	0.556615	13.61	0.507877	13.3	0.505484	13.91	0.529243	14.01	0.520393	13.7	0.554188	14.11	0.510484	13.96	0.511844	13.8	0.510338	13.39	0.650934	13.16	0.569365	13.74	0.533286	13.98	0.509307	13.6	0.512975	14.16	0.510771		negative regulation of NF-kappaB transcription factor activity, negative regulation of apoptotic process, negative regulation of protein ubiquitination, positive regulation of glial cell proliferation, positive regulation of protein binding, regulation of gene expression, regulation of intracellular estrogen receptor signaling pathway, regulation of proteasomal ubiquitin-dependent protein catabol…		positive regulation of glial cell proliferation, protein K69-linked ufmylation, protein ufmylation, response to endoplasmic reticulum stress
Q99K23	Ufsp2	0	not	not	0.64	0.74	0.08	-0.05	not	0.64	Ufm1-specific protease 2 OS=Mus musculus OX=10090 GN=Ufsp2 PE=1 SV=1	1	1	0.043	1	13.88	0	13.89	0	13.93	0	13.98	0	14.64	0	14.12	0	14.17	0	13.92	0	14.37	0	14.12	0	13.96	0	14.13	0	14.04	0	13.88	0	14.04	0		regulation of intracellular estrogen receptor signaling pathway
E9Q4X2	Uggt2	0	not	not	0.72	0.19	0.08	-0.29	not	0.21	UDP-glucose glycoprotein glucosyltransferase 2 OS=Mus musculus OX=10090 GN=Uggt2 PE=1 SV=1	1	1	0.0093	1	15.41	0	15.38	0	15.22	0	15.35	0	16.12	0	15.79	0	15.95	0	15.66	0	15.47	0	15.03	0	14.95	0	15	0	15.26	0	15.16	0	15.66	0				ER-associated misfolded protein catabolic process, UDP-glucosylation, protein N-linked glycosylation via asparagine
A0A0A6YWX1	Usp19	0	not	not	0.69	0.19	-0.08	0.13	not	0.45	Ubiquitin carboxyl-terminal hydrolase 19 OS=Mus musculus OX=10090 GN=Usp19 PE=1 SV=1	1	1	0.014	1	14.73	0	15.07	0	14.86	0	14.99	0	14.76	0	14.96	0	15.23	0	14.76	0	14.92	0	14.17	0	14.9	0	14.91	0	14.94	0	15.11	0	15.22	0
P40336	Vps26a	0	not	not	0.41	0.15	-0.08	0.2	not	0.11	Vacuolar protein sorting-associated protein 26A OS=Mus musculus OX=10090 GN=Vps26a PE=1 SV=1	1	2	0.095	2	12.19	0.55215	12.3	0.556816	12.24	0.555931	12.16	0.59856	12.24	0.55342	12.33	0.554607	12.28	0.613627	12.07	0.618182	12.21	0.552699	11.84	0.565594	12.47	0.557797	12.51	0.566177	11.94	0.581003	12.61	0.614336	12.62	0.55235
Q91VY9	Znf622	0	not	not	0.54	0.36	-0.08	0.12	not	0.21	Zinc finger protein 622 OS=Mus musculus OX=10090 GN=Znf622 PE=1 SV=1	1	1	0.021	1	14.04	0	14.42	0	14.09	0	13.94	0	13.71	0	13.87	0	13.99	0	13.93	0	13.91	0	14.11	0	14.32	0	14.17	0	14.1	0	14.04	0	14.18	0		intrinsic apoptotic signaling pathway in response to oxidative stress, positive regulation of JNK cascade, positive regulation of MAPK cascade, positive regulation of apoptotic process, positive regulation of kinase activity		intrinsic apoptotic signaling pathway in response to oxidative stress
A0A0A0MQD4	9530068E07Rik	0	not	not	0.58	0.62	-0.09	0.06	not	0.56	RIKEN cDNA 9530068E07 gene OS=Mus musculus OX=10090 GN=9530068E07Rik PE=1 SV=1	1	1	0.052	1	12.24	0	12.28	0	12.39	0	12.37	0	12.79	0	12.41	0	12.5	0	11.93	0	12.24	0	12.56	0	12.44	0	12.55	0	12.61	0	12.22	0	12.57	0
P55096	Abcd3	MitoCarta3.0	not	not	0.75	0.56	-0.09	-0.23	not	0.77	ATP-binding cassette sub-family D member 3 OS=Mus musculus OX=10090 GN=Abcd3 PE=1 SV=2	1	2	0.044	2	14.9	0.508549	14.96	0.584638	14.68	0.501437	15.23	0.501656	16.26	0.624904	15.03	0.513504	14.97	0.644739	15.21	0.503944	14.97	0.55712	15.37	0.560446	14.29	0.545461	14.82	0.500922	15.24	0.508117	14.78	0.519783	15.77	0.539637				fatty acid beta-oxidation, fatty acid biosynthetic process, peroxisome organization, very long-chain fatty acid catabolic process
Q8QZT1	Acat1	MitoCarta3.0	not	not	0.7	0.61	-0.09	-0.12	not	0.8	Acetyl-CoA acetyltransferase, mitochondrial OS=Mus musculus OX=10090 GN=Acat1 PE=1 SV=1	1	7	0.25	7	15.54	0.509415	15.26	0.551001	14.59	0.643033	15.43	0.509825	15.97	0.658337	15.14	0.573247	15.31	0.564022	15.35	0.526494	15.22	0.610099	15.3	0.616467	15.16	0.56791	15.19	0.636056	15.42	0.593872	15.21	0.524746	15.19	1.73523				acetyl-CoA biosynthetic process, acetyl-CoA catabolic process, coenzyme A biosynthetic process, coenzyme A metabolic process, fatty acid beta-oxidation, isoleucine catabolic process, ketone body catabolic process, propionyl-CoA biosynthetic process, protein homooligomerization
Q9D358	Acp1	0	not	not	0.61	0.56	0.09	-0.09	not	0.57	Cluster of Low molecular weight phosphotyrosine protein phosphatase OS=Mus musculus OX=10090 GN=Acp1 PE=1 SV=3 (Q9D358)	1	1	0.18	2	11.67	0	11.18	0	11.27	0	11.36	0	11.15	0	10.89	0	11.36	0	11.62	0	11.64	0	11.57	0	10.99	0	11.51	0	11.06	0	11.48	0	11.14	0				peptidyl-tyrosine dephosphorylation
Q8VDI9	Alg9	0	not	not	0.61	0.12	0.09	-0.3	not	0.088	Alpha-1,2-mannosyltransferase ALG9 OS=Mus musculus OX=10090 GN=Alg9 PE=2 SV=1	0.95	1	0.034	1	13.95	0	14.33	0	14.12	0	14.54	0	14.65	0	14.23	0	14.58	0	14.73	0	14.34	0	14.16	0	13.86	0	13.81	0	14.37	0	13.82	0	14.23	0				protein glycosylation
Q9JM76	Arpc3	0	not	not	0.33	0.37	0.09	0.09	not	0.52	Actin-related protein 2/3 complex subunit 3 OS=Mus musculus OX=10090 GN=Arpc3 PE=1 SV=3	1	3	0.21	3	14.77	0.514675	14.86	0.597212	14.61	0.506011	14.83	0.561887	15.05	0.896277	15.01	0.567973	14.78	0.534477	14.91	0.519249	14.85	0.604286	15.02	0.518082	14.81	0.503888	15.05	0.511557	14.74	0.586566	14.89	0.51551	15.1	0.62971		Arp2/3 complex-mediated actin nucleation		Arp2/3 complex-mediated actin nucleation, cellular response to nerve growth factor stimulus
Q6ZQ73	Cand2	0	not	Homozygous vs Control is different	0.63	0.0025	-0.09	0.69	FDR<0.05	0.00025	Cullin-associated NEDD8-dissociated protein 2 OS=Mus musculus OX=10090 GN=Cand2 PE=1 SV=2	1	2	0.03	2	15.14	0.485025	15.07	0.488532	15.65	0.576014	15.16	0.489901	14.66	0.805495	15.3	0.486302	14.9	0.488621	15.05	0.521237	14.95	0.486565	15.06	0.486702	15.75	0.517369	15.87	0.485079	15.8	0.48779	15.89	0.492204	15.85	0.497286				SCF complex assembly, protein ubiquitination
P61924	Copz1	0	not	not	0.74	0.45	0.09	0.19	not	0.66	Coatomer subunit zeta-1 OS=Mus musculus OX=10090 GN=Copz1 PE=1 SV=1	1	1	0.056	1	14.94	0	14.71	0	15.36	0	14.98	0	13.96	0	14.84	0	14.96	0	14.59	0	15	0	14.97	0	15.15	0	15.01	0	14.81	0	15.08	0	14.84	0
P26231	Ctnna1	0	not	Homozygous vs Control is different	0.52	0.0096	0.09	-0.51	FDR<0.05	0.001	Cluster of Catenin alpha-1 OS=Mus musculus OX=10090 GN=Ctnna1 PE=1 SV=1 (P26231)	1	19	0.29	15	14.83	0.583164	14.87	0.567413	14.6	0.569956	14.86	0.603355	15.39	1.09443	15.06	0.550624	15.06	0.579572	14.93	0.531088	14.88	0.550529	15.08	0.586008	14.52	0.556481	14.52	0.562607	14.13	0.582292	14.51	0.575504	14.31	0.909274	epithelial cell-cell adhesion	negative regulation of apoptotic process, negative regulation of cell motility, negative regulation of extrinsic apoptotic signaling pathway in absence of ligand, negative regulation of integrin-mediated signaling pathway, negative regulation of neuroblast proliferation, positive regulation of extrinsic apoptotic signaling pathway in absence of ligand, positive regulation of smoothened signaling …		actin filament organization, apical junction assembly, axon regeneration, cellular response to indole-3-methanol, establishment or maintenance of cell polarity, gap junction assembly, negative regulation of neuroblast proliferation, protein heterooligomerization
Q05D44	Eif5b	0	not	not	0.3	0.013	-0.09	-0.13	not	0.21	Eukaryotic translation initiation factor 5B OS=Mus musculus OX=10090 GN=Eif5b PE=1 SV=2	1	9	0.11	8	14.73	0.531311	14.79	0.546157	14.73	0.520345	14.78	0.529242	14.61	0.91102	14.73	0.536712	14.71	0.544965	14.68	0.574208	14.74	0.520331	14.34	0.716197	14.56	0.561949	14.54	0.566774	14.59	0.515717	14.67	0.537101	14.65	0.921824		regulation of translational initiation		translational initiation
P45878	Fkbp2	0	not	not	0.72	0.52	0.09	0.23	not	0.73	Peptidyl-prolyl cis-trans isomerase FKBP2 OS=Mus musculus OX=10090 GN=Fkbp2 PE=1 SV=1	1	1	0.2	1	13.87	0	13.79	0	13.76	0	14.04	0	15.04	0	14.07	0	14.15	0	14.26	0	14.5	0	13.98	0	14.06	0	13.89	0	14.68	0	13.92	0	15.1	0				protein peptidyl-prolyl isomerization
Q9Z247	Fkbp9	0	not	not	0.64	0.076	0.09	0.38	not	0.17	Peptidyl-prolyl cis-trans isomerase FKBP9 OS=Mus musculus OX=10090 GN=Fkbp9 PE=1 SV=1	1	2	0.037	1	14.29	0.539477	14.48	0.489869	13.82	0.591274	14.27	0.623673	14.39	0.647391	14.04	0.538931	14.59	0.509477	14.69	0.532313	13.96	0.507118	14.43	0.491722	14.32	0.489733	14.3	0.547033	14.97	0.491653	14.59	0.589581	14.95	0.503433				protein folding, protein peptidyl-prolyl isomerization
A1L3S7	Gatad2b	0	not	not	0.59	0.82	-0.09	0.06	not	0.8	Gatad2b protein OS=Mus musculus OX=10090 GN=Gatad2b PE=1 SV=1	1	2	0.043	1	12.65	0.546125	12.66	0.536945	12.73	0.552934	12.57	0.535625	13.36	0.590291	12.64	0.545719	12.73	0.546221	12.65	0.537102	12.51	0.594301	12.98	0.545587	12.46	0.556417	12.48	0.601997	13.15	0.535246	12.57	0.553835	13.62	0.535272
Q8K2A1	Gulp1	0	not	not	0.77	0.66	-0.09	0.18	not	0.72	PTB domain-containing engulfment adapter protein 1 OS=Mus musculus OX=10090 GN=Gulp1 PE=1 SV=1	0.99	1	0.036	1	13.66	0	13.79	0	13.48	0	13.68	0	14.99	0	13.88	0	13.62	0	13.81	0	13.71	0	14.17	0	13.7	0	14	0	13.63	0	13.94	0	15.26	0				apoptotic process, phagocytosis, engulfment
Q5SF07	Igf2bp2	0	not	Homozygous vs Control is different	0.051	0.0015	0.09	0.28	FDR<0.05	0.00075	Insulin-like growth factor 2 mRNA-binding protein 2 OS=Mus musculus OX=10090 GN=Igf2bp2 PE=1 SV=1	1	5	0.13	5	13.33	0.536483	13.25	0.587151	13.36	0.667703	13.43	0.548246	13.38	0.542692	13.55	0.583004	13.39	0.632419	13.43	0.532652	13.44	0.558177	13.4	0.534235	13.62	0.558151	13.44	0.537886	13.64	0.585595	13.71	0.53215	13.72	0.552964		regulation of translation
Q8VI75	Ipo4	0	not	not	0.63	0.085	-0.09	0.36	not	0.04	Importin-4 OS=Mus musculus OX=10090 GN=Ipo4 PE=1 SV=1	1	2	0.028	2	15.21	0.502597	15.5	0.483633	15.98	0.483323	15.29	0.48339	14.98	0.483575	15.53	0.558203	15.25	0.492059	15.39	0.483868	15.29	0.510078	15.03	0.484329	15.99	0.49349	15.58	0.48492	15.7	0.483516	15.87	0.483886	15.64	0.53644				DNA replication-dependent nucleosome assembly, DNA replication-independent nucleosome assembly
Q8BG40	Katnb1	0	not	not	0.68	0.085	-0.09	0.4	not	0.041	Katanin p80 WD40 repeat-containing subunit B1 OS=Mus musculus OX=10090 GN=Katnb1 PE=1 SV=1	1	1	0.038	1	13.08	0	12.8	0	13.32	0	13.32	0	12.28	0	13.17	0	12.76	0	12.81	0	12.94	0	12.68	0	13.55	0	13.17	0	13.32	0	13.38	0	13.4	0		negative regulation of microtubule depolymerization, positive regulation of cell death, positive regulation of microtubule depolymerization, positive regulation of neuron projection development		cell division, microtubule depolymerization, microtubule severing, mitotic chromosome movement towards spindle pole, positive regulation of neuron projection development
Q7TNS2	Micos10	MitoCarta3.0	not	not	0.41	0.0027	-0.09	-0.33	not	0.016	MICOS complex subunit Mic10 OS=Mus musculus OX=10090 GN=Micos10 PE=1 SV=1	1	1	0.42	1	13.91	0	13.78	0	13.9	0	14.05	0	13.79	0	13.55	0	13.95	0	13.67	0	14.06	0	13.73	0	13.33	0	13.64	0	13.54	0	13.59	0	13.67	0
Q64449	Mrc2	0	not	not	0.55	0.4	-0.09	-0.28	not	0.61	C-type mannose receptor 2 OS=Mus musculus OX=10090 GN=Mrc2 PE=1 SV=3	1	4	0.048	4	13.84	0.627767	13.84	0.799765	14.03	0.625462	13.93	0.604993	13.82	0.534204	13.29	1.44677	14.06	0.561901	13.75	0.637085	13.85	0.640737	14.06	0.679666	13.83	0.548283	13.83	0.738706	12.46	3.3218	13.58	0.523689	14.35	0.696372
P97300	Nptn	0	not	not	0.42	0.23	0.09	-0.19	not	0.12	Neuroplastin OS=Mus musculus OX=10090 GN=Nptn PE=1 SV=3	1	5	0.16	5	16.51	0.571495	16.64	0.544587	16.24	0.497335	16.57	0.512366	16.15	1.16996	16.43	0.537398	16.62	0.562295	16.5	0.542566	16.38	0.54178	16.64	0.528355	16.45	0.536707	16.39	0.539003	16.03	0.533049	16.4	0.553588	15.91	1.03772	homophilic cell adhesion via plasma membrane adhesion molecules	long-term synaptic potentiation, positive regulation of cytosolic calcium ion concentration, positive regulation of fibroblast growth factor receptor signaling pathway, positive regulation of long-term neuronal synaptic plasticity, positive regulation of neuron projection development, positive regulation of protein phosphorylation, regulation of receptor localization to synapse		axon guidance, dendrite self-avoidance, excitatory synapse assembly, positive regulation of cytosolic calcium ion concentration, positive regulation of long-term neuronal synaptic plasticity, positive regulation of neuron projection development, synapse organization
Q3B7Z2	Osbp	0	not	not	0.15	0.061	0.09	0.28	not	0.077	Oxysterol-binding protein 1 OS=Mus musculus OX=10090 GN=Osbp PE=1 SV=3	1	1	0.015	1	16.57	0	16.5	0	16.51	0	16.43	0	16.47	0	16.74	0	16.48	0	16.58	0	16.64	0	16.47	0	17.05	0	17	0	16.46	0	16.84	0	16.5	0		positive regulation of growth of symbiont in host
A2A813	Park7	MitoCarta3.0	not	not	0.67	0.21	0.09	0.28	not	0.29	Maillard deglycase OS=Mus musculus OX=10090 GN=Park7 PE=1 SV=1	1	3	0.27	3	14.72	0.523252	14.71	0.552164	15.54	0.622507	14.5	0.509177	14.57	0.682128	15.03	0.511404	14.76	0.551229	14.75	0.501287	14.92	0.560872	15.01	0.532511	15.28	0.587031	15.13	0.521303	14.91	0.498773	15.19	0.574129	14.93	0.785955
E9QPD7	Pcx	MitoCarta3.0	not	Homozygous vs Control is different	0.53	0.0076	-0.09	1.27	FDR<0.05	0.00087	Pyruvate carboxylase OS=Mus musculus OX=10090 GN=Pcx PE=1 SV=1	1	6	0.1	6	14.23	0.529052	14.16	0.539704	13.84	0.64997	14.28	0.557396	14.7	0.551481	14.25	0.504258	14.17	0.537611	14.06	0.621244	14.12	0.604463	14.14	0.528625	14.99	0.513686	15	0.546898	16.03	0.576385	14.97	0.557827	16.57	0.778129
Q9DBG5	Plin3	0	not	not	0.79	0.049	0.09	0.89	not	0.034	Perilipin-3 OS=Mus musculus OX=10090 GN=Plin3 PE=1 SV=1	1	3	0.11	3	14.35	0.520983	14.39	0.50103	15.49	0.503765	14.44	0.487713	13.47	0.895482	14.83	0.517775	14.33	0.49971	14.27	0.502948	14.47	0.493074	14.71	0.503163	15.69	0.542804	15.68	0.52215	14.73	0.511459	15.62	0.572129	14.88	0.501722
Q7TNL5	Ppp2r5d	0	not	not	0.58	0.71	0.09	-0.07	not	0.62	Cluster of Serine/threonine-protein phosphatase 2A 56 kDa regulatory subunit OS=Mus musculus OX=10090 GN=Ppp2r5d PE=1 SV=1 (Q7TNL5)	1	1	0.064	3	14.65	0	14.94	0	15.43	0	14.74	0	15.08	0	15.03	0	14.91	0	15.2	0	14.96	0	15.18	0	14.93	0	14.79	0	14.57	0	15.33	0	14.88	0		negative regulation of cell proliferation, regulation of phosphoprotein phosphatase activity, regulation of protein autophosphorylation, signal transduction		proteasome-mediated ubiquitin-dependent protein catabolic process, signal transduction
P05132	Prkaca	MitoCarta3.0	not	not	0.56	0.97	-0.09	-0.01	not	0.81	Cluster of cAMP-dependent protein kinase catalytic subunit alpha OS=Mus musculus OX=10090 GN=Prkaca PE=1 SV=3 (P05132)	1	4	0.11	6	15.65	0.796124	15.74	0.821929	16.12	0.825527	15.5	0.789496	15.26	0.688505	15.63	0.628225	15.49	0.568244	15.59	0.621348	15.7	0.692107	15.4	0.744223	16.03	0.64671	15.53	0.816468	15.36	0.682619	15.76	0.74775	15.56	1.00679		adenylate cyclase-modulating G-protein coupled receptor signaling pathway, cellular response to glucose stimulus, negative regulation of meiotic cell cycle, negative regulation of smoothened signaling pathway involved in dorsal/ventral neural tube patterning, positive regulation of cell cycle arrest, positive regulation of cell proliferation, positive regulation of protein export from nucleus, pr…		adenylate cyclase-modulating G-protein coupled receptor signaling pathway, cellular response to glucose stimulus, cellular response to heat, cellular response to parathyroid hormone stimulus, mRNA processing, peptidyl-serine phosphorylation, peptidyl-threonine phosphorylation, protein autophosphorylation, protein kinase A signaling, sperm capacitation
Q99K85	Psat1	0	not	not	0.86	0.73	-0.09	0.18	not	0.83	Phosphoserine aminotransferase OS=Mus musculus OX=10090 GN=Psat1 PE=1 SV=1	1	10	0.31	8	14.8	0.797594	14.85	0.710239	15.81	0.734365	14.89	0.684274	13.12	1.03717	14.86	1.17321	14.72	0.738298	14.43	1.10772	15	0.687801	14.03	1.00991	15.46	0.706268	15.12	0.651927	14.65	0.668059	15.11	1.02379	14.02	1.16585				L-serine biosynthetic process
P14685	Psmd3	0	not	not	0.45	0.0068	0.09	0.33	not	0.012	26S proteasome non-ATPase regulatory subunit 3 OS=Mus musculus OX=10090 GN=Psmd3 PE=1 SV=3	1	9	0.23	8	15.13	0.551656	15.17	0.554262	15.36	0.522773	15.26	0.556246	14.86	1.00643	15.43	0.561573	15.27	0.53878	15.12	0.541948	15.35	0.523021	15.04	0.546353	15.57	0.52339	15.55	0.508007	15.37	0.558083	15.51	0.511019	15.44	0.840778		regulation of catalytic activity, regulation of protein catabolic process		ubiquitin-dependent protein catabolic process
Q8BML9	Qars1	0	not	not	0.47	0.37	0.09	0.12	not	0.55	Cluster of Glutamine--tRNA ligase OS=Mus musculus OX=10090 GN=Qars1 PE=1 SV=1 (Q8BML9)	1	3	0.11	4	14.48	0.499627	14.46	0.490613	14.88	0.598511	14.63	0.489794	14.18	0.49005	14.77	0.495445	14.65	0.490915	14.57	0.488974	14.46	0.490413	14.65	0.510938	14.64	0.509725	14.84	0.529772	14.58	0.52611	14.66	0.493102	14.51	0.561152		negative regulation of apoptotic process, negative regulation of apoptotic signaling pathway, negative regulation of protein kinase activity, negative regulation of stress-activated MAPK cascade, negative regulation of transcription, DNA-templated		glutaminyl-tRNA aminoacylation
A0A494BAM2	Rcl1	0	not	not	0.81	0.66	-0.09	0.17	not	0.73	RNA 3'-terminal phosphate cyclase-like protein OS=Mus musculus OX=10090 GN=Rcl1 PE=1 SV=1	0.97	1	0.036	1	13.4	0	13.26	0	13.88	0	14.02	0	15.11	0	13.86	0	13.67	0	13.61	0	13.75	0	14.35	0	13.86	0	13.88	0	14.62	0	13.68	0	14.49	0
Q9D706	Rpap3	0	not	not	0.71	0.12	-0.09	0.25	not	0.32	RNA polymerase II-associated protein 3 OS=Mus musculus OX=10090 GN=Rpap3 PE=1 SV=1	0.94	1	0.024	1	13.54	0	13.71	0	13.58	0	13.23	0	13.4	0	13.51	0	13.36	0	13.07	0	12.85	0	14.2	0	13.52	0	13.62	0	13.74	0	13.63	0	14.18	0
Q91YQ5	Rpn1	0	not	not	0.67	0.65	0.09	0.13	not	0.84	Dolichyl-diphosphooligosaccharide--protein glycosyltransferase subunit 1 OS=Mus musculus OX=10090 GN=Rpn1 PE=1 SV=1	1	11	0.24	11	16.04	0.502067	15.94	0.511848	15.6	0.510617	16	0.517294	16.88	0.557333	16	0.516893	16.24	0.492007	16.23	0.506874	16.22	0.496931	16.24	0.502126	15.87	0.523913	16.01	0.498265	16.45	0.514446	16	0.499403	16.76	0.523861				protein N-linked glycosylation via asparagine
A0A1B0GRT5	Rras2	0	not	not	0.73	0.85	0.09	0.05	not	0.93	Ras-related protein R-Ras2 OS=Mus musculus OX=10090 GN=Rras2 PE=1 SV=1	1	1	0.058	1	16.05	0	15.86	0	15.5	0	15.65	0	16.78	0	16.06	0	16.09	0	15.85	0	15.85	0	16.44	0	16.32	0	15.78	0	15.59	0	16.27	0	16.13	0
A0A1L1SQG7	Ryr1	0	not	not	0.52	0.57	0.09	0.12	not	0.79	Ryanodine receptor 1 OS=Mus musculus OX=10090 GN=Ryr1 PE=1 SV=1	1	1	0.003	1	14.98	0	15.19	0	15.63	0	15.16	0	15.38	0	15.3	0	15.28	0	15.12	0	15.51	0	15.6	0	15.95	0	15.44	0	15.31	0	15.28	0	14.93	0
P70122	Sbds	0	not	not	0.44	0.59	0.09	0.08	not	0.73	Ribosome maturation protein SBDS OS=Mus musculus OX=10090 GN=Sbds PE=1 SV=4	1	3	0.18	3	14.5	0.508888	14.36	0.491938	13.97	0.741035	14.36	0.491808	14.57	0.631095	14.46	0.532841	14.37	0.58039	14.41	0.496252	14.39	0.488441	14.57	0.543732	14.31	0.508451	14.36	0.531216	14.26	0.557582	14.39	0.495644	14.87	0.563056				leukocyte chemotaxis, mature ribosome assembly, mitotic spindle organization, rRNA processing
Q80ZX0	Sec24b	0	not	not	0.62	0.24	-0.09	0.2	not	0.25	Sec24-related gene family, member B (S. cerevisiae) OS=Mus musculus OX=10090 GN=Sec24b PE=1 SV=1	1	1	0.018	1	14.87	0	14.97	0	15.3	0	14.93	0	15.39	0	15.08	0	14.93	0	15.45	0	14.86	0	14.71	0	15.31	0	15.19	0	15.16	0	15.06	0	15.76	0		regulation of cargo loading into COPII-coated vesicle, regulation of establishment of planar polarity involved in neural tube closure		auditory receptor cell morphogenesis, auditory receptor cell stereocilium organization, cargo loading into COPII-coated vesicle
E9Q9F5	Septin7	0	not	Homozygous vs Control is different	0.23	0.01	-0.09	0.32	FDR<0.05	0.0023	Septin-7 OS=Mus musculus OX=10090 GN=Septin7 PE=1 SV=2	1	10	0.23	7	13.91	0.514496	14.03	0.585209	13.96	0.511253	13.87	0.556293	14.02	0.79146	14.07	0.53286	13.81	0.536795	13.94	0.540583	13.78	0.533118	13.72	0.687933	14.52	0.512273	14.32	0.514264	14.01	0.5956	14.39	0.517622	14.14	0.731527
Q8QZY9	Sf3b4	0	not	not	0.8	0.23	0.09	0.48	not	0.28	Splicing factor 3B subunit 4 OS=Mus musculus OX=10090 GN=Sf3b4 PE=1 SV=1	1	3	0.087	2	13.77	0.63009	13.71	0.668145	13.64	0.578142	14.04	0.699569	12.15	4.01305	13.4	0.701641	13.4	0.737068	13.69	0.613037	13.71	0.716998	13.54	0.549463	13.92	0.677312	13.64	0.632034	14.3	0.609689	13.63	0.655315	14.2	0.772219		positive regulation of mRNA splicing, via spliceosome		RNA splicing, mRNA processing
Q9CR62	Slc25a11	MitoCarta3.0	not	not	0.72	0.64	-0.09	-0.13	not	0.83	Mitochondrial 2-oxoglutarate/malate carrier protein OS=Mus musculus OX=10090 GN=Slc25a11 PE=1 SV=3	1	9	0.28	5	15.63	0.506215	15.32	0.550073	14.39	0.577296	15.44	0.585555	15.67	0.886547	15.22	0.511632	15.26	0.546091	15.22	0.521075	15.29	0.539487	15.02	0.553236	14.89	0.535838	14.95	0.567729	15.32	0.500815	15.16	0.500045	15.49	0.978239
Q62376	Snrnp70	0	not	Homozygous vs Control is different	0.59	0.0056	0.09	0.74	FDR<0.05	0.002	U1 small nuclear ribonucleoprotein 70 kDa OS=Mus musculus OX=10090 GN=Snrnp70 PE=1 SV=2	1	2	0.045	2	15.34	0.65109	15.4	0.604488	15.76	0.477987	15.61	0.564763	16.14	0.853116	15.72	0.635766	15.52	0.489413	15.68	0.542796	15.82	0.521467	15.96	0.483988	16.13	0.838685	16.19	0.59136	16.73	0.54096	16.19	0.683814	16.69	0.605878		positive regulation of mRNA splicing, via spliceosome, regulation of RNA splicing		mRNA splicing, via spliceosome
Q99L47	St13	0	not	not	0.82	0.14	0.09	0.66	not	0.17	Hsc70-interacting protein OS=Mus musculus OX=10090 GN=St13 PE=1 SV=1	1	4	0.1	4	15.55	0.493986	15.7	0.516386	16.3	0.489337	15.55	0.490285	14.18	0.566411	15.98	0.494938	15.33	0.520295	15.59	0.496983	15.65	0.490671	15.17	0.490868	16.73	0.491017	16.17	0.492771	15.74	0.499374	16.33	0.488735	15.6	0.510133		negative regulation of protein refolding		chaperone mediated protein folding requiring cofactor, protein homotetramerization
Q9R0Q3	Tmed2	0	not	not	0.29	0.17	0.09	-0.2	not	0.084	Transmembrane emp24 domain-containing protein 2 OS=Mus musculus OX=10090 GN=Tmed2 PE=1 SV=1	1	3	0.2	3	16.3	0.657685	16.24	0.660676	16.35	0.582804	16.32	0.677631	16.09	1.45903	16.08	0.499307	16.46	0.611657	16.41	0.568395	16.39	0.586962	16.4	0.587577	15.82	0.481743	15.99	0.498382	16.52	0.520073	15.9	0.504903	16.05	1.33726		negative regulation of GTPase activity, positive regulation of gene expression		Golgi organization, protein localization to plasma membrane
Q3UDC3	Tom1	0	not	not	0.51	0.25	-0.09	0.11	not	0.29	Target of Myb protein 1 OS=Mus musculus OX=10090 GN=Tom1 PE=1 SV=1	1	2	0.078	2	13.12	0.526998	13.12	0.556753	12.96	0.706905	13.02	0.560137	13.26	0.527239	13.24	0.523897	13.24	0.544252	12.64	0.553376	12.87	0.537296	13.07	0.543574	13.06	0.524092	13.46	0.547388	13.16	0.570046	13.3	0.543282	13.06	0.574969
G3UX26	Vdac2	MitoCarta3.0	not	not	0.68	0.059	0.09	-0.44	not	0.018	Outer mitochondrial membrane protein porin 2 OS=Mus musculus OX=10090 GN=Vdac2 PE=1 SV=1	1	8	0.38	6	15.51	0.57762	15.29	0.531068	14.38	0.548249	15.33	0.536682	15.23	0.896888	15.18	0.536511	15.38	0.559082	15.28	0.550884	15.25	0.51472	15.11	0.540441	14.75	0.548894	14.69	0.534062	14.66	0.682931	14.75	0.669948	14.72	0.810973
Q8R151	Znfx1	0	not	not	0.69	0.66	0.09	-0.12	not	0.71	NFX1-type zinc finger-containing protein 1 OS=Mus musculus OX=10090 GN=Znfx1 PE=1 SV=3	1	1	0.0079	1	14.86	0	14.9	0	14.33	0	14.78	0	14.17	0	14.98	0	14.75	0	14.81	0	14.89	0	14.07	0	14.64	0	14.79	0	14.5	0	14.82	0	13.7	0		chromatin silencing at centromere, chromatin silencing by small RNA		chromatin silencing at centromere, chromatin silencing by small RNA
O35379	Abcc1	0	not	not	0.28	0.068	-0.1	-0.35	not	0.067	Multidrug resistance-associated protein 1 OS=Mus musculus OX=10090 GN=Abcc1 PE=1 SV=1	1	4	0.048	4	14.35	0.513642	14.31	0.562476	14.21	0.585882	14.29	0.542357	14.65	0.536012	14.21	0.512257	14.28	0.547728	14.25	0.51832	14.19	0.516303	14.4	0.501254	14.42	0.54571	14.15	0.56747	13.54	0.660297	14.1	0.587715	13.85	0.529543		negative regulation of cell death, negative regulation of neuron death, phospholipid translocation, positive regulation of cell migration, positive regulation of drug transmembrane export, sphingolipid translocation		cell chemotaxis, phospholipid translocation, sphingolipid translocation
O35598	Adam10	0	not	not	0.74	0.74	-0.1	-0.08	not	0.92	Disintegrin and metalloproteinase domain-containing protein 10 OS=Mus musculus OX=10090 GN=Adam10 PE=1 SV=2	1	1	0.02	1	12.68	0	12.71	0	12.84	0	12.78	0	13.76	0	12.93	0	12.96	0	12.34	0	12.56	0	13.5	0	12.75	0	12.71	0	12.84	0	12.65	0	13.41	0		Notch signaling pathway, negative regulation of cell adhesion, positive regulation of T cell chemotaxis, positive regulation of apoptotic process, positive regulation of cell growth, positive regulation of cell migration, positive regulation of cell proliferation, regulation of dendritic spine morphogenesis		Notch receptor processing, Notch signaling pathway, beta-amyloid formation, monocyte activation, protein phosphorylation, regulation of dendritic spine morphogenesis
P45377	Akr1b8	0	not	not	0.9	0.66	-0.1	0.38	not	0.77	Cluster of Aldose reductase-related protein 2 OS=Mus musculus OX=10090 GN=Akr1b8 PE=1 SV=2 (P45377)	1	1	0.089	2	16.31	0	16.42	0	17.64	0	16.44	0	13.23	0	16.32	0	15.98	0	15.73	0	16.09	0	15.44	0	17.04	0	16.86	0	16.06	0	16.97	0	15.03	0				daunorubicin metabolic process, doxorubicin metabolic process, farnesol catabolic process
Q3U367	Aldh9a1	MitoCarta3.0	not	Homozygous vs Control is different	0.6	0.0036	-0.1	0.64	FDR<0.05	0.00075	4-trimethylaminobutyraldehyde dehydrogenase OS=Mus musculus OX=10090 GN=Aldh9a1 PE=1 SV=1	1	1	0.023	1	14.6	0	14.72	0	15.12	0	14.78	0	15.4	0	15.01	0	14.83	0	14.55	0	14.65	0	15.08	0	15.46	0	15.55	0	15.51	0	15.53	0	15.77	0
P22892	Ap1g1	0	not	not	0.63	0.91	-0.1	-0.03	not	0.89	AP-1 complex subunit gamma-1 OS=Mus musculus OX=10090 GN=Ap1g1 PE=1 SV=3	1	4	0.066	3	16.32	0.543811	16.31	0.489607	16.8	0.503665	16.24	0.493381	15.57	0.848648	16.29	0.509125	16.13	0.555548	16.09	0.483724	16.11	0.48204	16.11	0.51572	16.55	0.606232	16.29	0.530552	16.11	0.621869	16.53	0.521044	15.6	0.886142		positive regulation of natural killer cell degranulation, positive regulation of natural killer cell mediated cytotoxicity		endosome to melanosome transport, microtubule cytoskeleton organization
P97370	Atp1b3	0	not	Homozygous vs Control is different	0.37	0.00083	-0.1	-0.47	FDR<0.05	0.00036	Sodium/potassium-transporting ATPase subunit beta-3 OS=Mus musculus OX=10090 GN=Atp1b3 PE=1 SV=1	1	5	0.34	5	17	0.502614	17.14	0.491138	16.64	0.518887	17.09	0.545438	17.05	0.798218	17.07	0.508807	16.94	0.493918	16.87	0.493743	16.76	0.488086	16.79	0.510854	16.57	0.522173	16.46	0.530238	16.51	0.548668	16.5	0.542387	16.51	0.619823		cellular potassium ion homeostasis, cellular sodium ion homeostasis, membrane repolarization, positive regulation of ATPase activity, positive regulation of potassium ion import, positive regulation of potassium ion transmembrane transporter activity, positive regulation of sodium ion export from cell, protein stabilization		cellular potassium ion homeostasis, cellular sodium ion homeostasis, potassium ion import across plasma membrane, protein localization to plasma membrane
Q9DB20	Atp5po	MitoCarta3.0	not	not	0.69	0.28	0.1	-0.27	not	0.19	ATP synthase subunit O, mitochondrial OS=Mus musculus OX=10090 GN=Atp5po PE=1 SV=1	1	6	0.32	5	16.49	0.569145	16.16	0.572013	15.25	0.68537	16.38	0.559839	16.4	1.02457	16.21	0.544175	16.31	0.531752	16.3	0.563536	16.32	0.531277	16.03	0.520713	15.83	0.56727	15.75	0.537451	15.97	0.553586	15.74	0.623878	16.02	0.855737				ATP metabolic process, mitochondrial ATP synthesis coupled proton transport
D3YYT0	Cdh2	0	not	Homozygous vs Control is different	0.66	0.011	0.1	-0.75	FDR<0.05	0.0015	Cadherin-2 OS=Mus musculus OX=10090 GN=Cdh2 PE=1 SV=1	1	7	0.14	6	14.92	0.51072	14.84	0.568991	14.65	0.543261	14.98	0.52443	15.89	0.606484	15.23	0.564743	15.09	0.576849	15.11	0.53101	15.02	0.571765	15.34	0.589676	14.44	0.589069	14.3	0.588752	14.01	0.636743	14.41	0.630961	14.35	0.785868
Q04857	Col6a1	0	not	Homozygous vs Control is different	0.54	0.00028	-0.1	1.77	FDR<0.05	< 0.0001	Collagen alpha-1(VI) chain OS=Mus musculus OX=10090 GN=Col6a1 PE=1 SV=1	1	5	0.095	5	12.74	0.694858	12.75	0.638933	12.87	0.587219	12.87	0.658486	13.44	0.941157	12.77	0.63521	12.87	0.569315	13.01	0.554113	12.57	0.651311	12.96	0.658157	14.3	0.587838	14.42	0.628493	15.03	0.700084	14.21	0.597493	15.56	0.844747	cell adhesion			cellular response to amino acid stimulus, endodermal cell differentiation, growth plate cartilage chondrocyte morphogenesis, protein heterotrimerization
Q8VBV7	Cops8	0	not	Homozygous vs Control is different	0.34	0.0051	0.1	0.32	FDR<0.05	0.0083	COP9 signalosome complex subunit 8 OS=Mus musculus OX=10090 GN=Cops8 PE=1 SV=1	1	2	0.11	2	15.69	0.494472	15.63	0.555244	16.07	0.491061	15.72	0.492389	15.73	1.07096	16.08	0.507873	15.68	0.552163	15.91	0.490486	15.86	0.522413	15.84	0.544226	16.2	0.526242	16.02	0.516116	16.1	0.49481	16.02	0.499066	16.13	0.524392		activation of NF-kappaB-inducing kinase activity, negative regulation of cell proliferation		COP9 signalosome assembly, activation of NF-kappaB-inducing kinase activity, protein deneddylation, protein phosphorylation
Q922B2	Dars1	0	not	not	0.36	0.92	0.1	0.01	not	0.54	Aspartate--tRNA ligase, cytoplasmic OS=Mus musculus OX=10090 GN=Dars1 PE=1 SV=2	1	12	0.28	9	15.24	0.514867	15.3	0.554767	15.4	0.512381	15.19	0.570559	14.95	0.755802	15.47	0.503942	15.26	0.542283	15.33	0.514859	15.44	0.534253	15.08	0.550181	15.33	0.502033	15.29	0.503404	15.09	0.529983	15.34	0.51009	15.08	0.729981				aspartyl-tRNA aminoacylation
A0A0J9YUE9	Dnm1	0	not	not	0.58	0.094	-0.1	0.34	not	0.045	Dynamin GTPase OS=Mus musculus OX=10090 GN=Dnm1 PE=1 SV=1	1	2	0.034	2	12.96	0.541003	12.93	0.671943	12.23	0.761794	12.71	0.573958	13.04	0.570981	12.78	0.676977	12.78	0.539383	12.85	0.539289	12.57	0.546131	12.4	0.542319	13.32	0.579734	13.25	0.557783	12.9	0.550551	13.26	0.567258	12.82	0.547666
A0A1B0GRZ8	Elmod2	0	not	not	0.7	0.73	0.1	0.09	not	0.9	ELMO domain-containing protein 2 (Fragment) OS=Mus musculus OX=10090 GN=Elmod2 PE=1 SV=1	0.99	1	0.069	1	11.79	0	12.31	0	11.99	0	11.56	0	12.7	0	11.94	0	12.06	0	12.02	0	12.07	0	12.76	0	11.56	0	12.35	0	12.22	0	12.15	0	12.53	0
Q80VD1	Fam98b	0	not	Homozygous vs Control is different	0.19	0.015	-0.1	0.21	FDR<0.05	0.0037	Protein FAM98B OS=Mus musculus OX=10090 GN=Fam98b PE=1 SV=1	1	5	0.22	6	14.4	0.526698	14.37	0.538135	14.42	0.522294	14.5	0.521797	14.26	0.703912	14.16	0.515945	14.27	0.614842	14.34	0.566988	14.17	0.567938	14.49	0.536959	14.49	0.509284	14.6	0.508726	14.63	0.537008	14.49	0.507649	14.8	0.845179		positive regulation of cell proliferation, positive regulation of gene expression		protein methylation
Q9JJ28	Flii	0	not	not	0.11	0.22	0.1	-0.08	not	0.038	Protein flightless-1 homolog OS=Mus musculus OX=10090 GN=Flii PE=1 SV=1	1	10	0.14	10	14.51	0.534308	14.54	0.55524	14.69	0.545746	14.54	0.529831	14.61	0.718165	14.83	0.543431	14.69	0.55464	14.62	0.547665	14.63	0.550152	14.59	0.688096	14.64	0.527832	14.48	0.547523	14.34	0.579826	14.5	0.521794	14.54	0.711911				actin cytoskeleton organization, actin filament severing
O08912	Galnt1	0	not	not	0.57	0.28	-0.1	-1.4	not	0.32	Polypeptide N-acetylgalactosaminyltransferase 1 OS=Mus musculus OX=10090 GN=Galnt1 PE=1 SV=1	0.98	1	0.029	1	10.76	0	11	0	11	0	10.7	0	11.66	0	11.02	0	10.84	0	10.84	0	10.96	0	10.93	0	Value missing	0	10.93	0	10.01	0	11.11	0	11.13	0				protein O-linked glycosylation via serine, protein O-linked glycosylation via threonine
P47856	Gfpt1	0	not	not	0.44	0.05	0.1	0.36	not	0.065	Glutamine--fructose-6-phosphate aminotransferase [isomerizing] 1 OS=Mus musculus OX=10090 GN=Gfpt1 PE=1 SV=3	1	5	0.11	4	13.1	0.628039	13.21	0.53556	13.52	0.544758	13.12	0.589667	13	0.753125	13.52	0.575284	13.09	0.580287	13.24	0.535705	13.39	0.560941	13.18	0.740379	13.8	0.609614	13.63	0.613974	13.09	0.71146	13.75	0.653174	13.47	0.56704		circadian regulation of gene expression, negative regulation of glycogen biosynthetic process		UDP-N-acetylglucosamine biosynthetic process, fructose 6-phosphate metabolic process, glutamine metabolic process, protein N-linked glycosylation, protein homotetramerization
Q8QZS1	Hibch	MitoCarta3.0	not	not	0.59	0.17	-0.1	-0.26	not	0.22	3-hydroxyisobutyryl-CoA hydrolase, mitochondrial OS=Mus musculus OX=10090 GN=Hibch PE=1 SV=1	1	1	0.031	1	12.43	0	12.76	0	13.08	0	13.3	0	13.27	0	12.88	0	12.81	0	12.8	0	12.97	0	12.91	0	12.64	0	12.67	0	12.68	0	12.7	0	12.86	0				fatty acid beta-oxidation, valine catabolic process
P38647	Hspa9	MitoCarta3.0	not	Homozygous vs Control is different	0.69	0.015	-0.1	-0.83	FDR<0.05	0.0064	Stress-70 protein, mitochondrial OS=Mus musculus OX=10090 GN=Hspa9 PE=1 SV=3	1	32	0.44	24	15.52	0.657601	15.29	0.730766	14.35	0.665087	15.38	0.754212	15.56	1.393	15.12	0.657727	15.16	0.663602	15.26	0.678109	15.23	0.633982	14.84	1.1287	13.93	1.06282	14.32	0.655583	14.83	0.678132	14.27	0.650775	14.59	1.9216		erythrocyte differentiation, negative regulation of cell death, negative regulation of erythrocyte differentiation, negative regulation of hematopoietic stem cell differentiation, negative regulation of hemopoiesis, regulation of erythrocyte differentiation		cellular response to heat, cellular response to unfolded protein, chaperone mediated protein folding requiring cofactor, erythrocyte differentiation, iron-sulfur cluster assembly, protein autophosphorylation, protein refolding
P0DOV2	Ifi204	0	not	not	0.52	0.49	-0.1	-0.11	not	0.71	Interferon-activable protein 204 OS=Mus musculus OX=10090 GN=Ifi204 PE=1 SV=1	0.98	1	0.021	1	14.08	0	13.94	0	14.24	0	14.25	0	13.64	0	13.9	0	13.83	0	13.96	0	13.74	0	14.25	0	13.79	0	14.29	0	13.82	0	13.9	0	13.83	0		intrinsic apoptotic signaling pathway in response to DNA damage by p53 class mediator, negative regulation of transcription from RNA polymerase II promoter, positive regulation of osteoblast differentiation, regulation of transcription from RNA polymerase II promoter		cellular response to interferon-alpha, cellular response to interferon-beta, intrinsic apoptotic signaling pathway in response to DNA damage by p53 class mediator
Q9JKF1	Iqgap1	0	not	not	0.48	0.72	0.1	0.07	not	0.83	Cluster of Ras GTPase-activating-like protein IQGAP1 OS=Mus musculus OX=10090 GN=Iqgap1 PE=1 SV=2 (Q9JKF1)	1	54	0.46	49	14.6	0.713371	14.57	0.75523	13.95	0.850361	14.55	0.704531	14.34	1.19793	14.63	0.636243	14.59	0.710889	14.48	0.732827	14.59	0.640414	14.24	0.980961	14.74	0.625166	14.66	0.622683	14.06	0.601235	14.79	0.727429	14.12	0.865897		ERK1 and ERK2 cascade, Ras protein signal transduction, activation of MAPK activity, epidermal growth factor receptor signaling pathway, fibroblast growth factor receptor signaling pathway, negative regulation of dephosphorylation, negative regulation of gene expression, platelet-derived growth factor receptor signaling pathway, positive regulation of MAP kinase activity, positive regulation of c…		ERK1 and ERK2 cascade, G1/S transition of mitotic cell cycle, Ras protein signal transduction, cell migration, cellular response to calcium ion, cellular response to epidermal growth factor stimulus, cellular response to fibroblast growth factor stimulus, cellular response to platelet-derived growth factor stimulus, epidermal growth factor receptor signaling pathway, fibroblast growth factor rece…
A0A494B952	Isoc1	0	not	not	0.55	0.5	0.1	0.13	not	0.7	Isochorismatase domain-containing protein 1 OS=Mus musculus OX=10090 GN=Isoc1 PE=1 SV=1	0.93	2	0.058	1	11.95	0.5638	11.87	0.555505	12.08	0.575155	11.88	0.581857	12.65	0.555992	12.09	0.592317	12.21	0.555558	12.08	0.556376	12.14	0.55569	12.39	0.618357	12.52	0.564843	12.08	0.577902	11.9	0.566121	12.18	0.621247	12.42	0.557423
Q02257	Jup	0	not	Homozygous vs Control is different	0.67	0.0029	-0.1	-0.97	FDR<0.05	0.00045	Junction plakoglobin OS=Mus musculus OX=10090 GN=Jup PE=1 SV=3	1	7	0.16	8	15.19	0.548672	15.3	0.551778	15.08	0.521739	15.27	0.514658	16.3	0.521287	15.36	0.556732	15.41	0.544689	15.28	0.510887	15.21	0.513323	15.37	0.511018	14.56	0.537551	14.38	0.62184	14.24	0.679221	14.56	0.550029	14.56	0.674009	bundle of His cell-Purkinje myocyte adhesion involved in cell communication, cell-cell adhesion	bundle of His cell-Purkinje myocyte adhesion involved in cell communication, negative regulation of blood vessel endothelial cell migration, positive regulation of angiogenesis, positive regulation of cell-matrix adhesion, positive regulation of protein import into nucleus, positive regulation of sequence-specific DNA binding transcription factor activity, positive regulation of transcription fro…		bundle of His cell-Purkinje myocyte adhesion involved in cell communication, cell migration, cellular response to indole-3-methanol, desmosome assembly, protein heterooligomerization, protein localization to plasma membrane
Q05CL8	Larp7	0	not	not	0.67	0.41	-0.1	0.22	not	0.4	La-related protein 7 OS=Mus musculus OX=10090 GN=Larp7 PE=1 SV=2	1	2	0.037	2	12.65	0.536348	13	0.52947	12.78	0.527227	13	0.527042	13.73	0.527016	12.61	0.529154	12.88	0.53515	12.7	0.560435	13.16	0.527185	13.29	0.560732	12.88	0.544164	13.08	0.539184	13.51	0.550079	12.96	0.531376	13.84	0.527526		negative regulation of chromatin binding, negative regulation of transcription from RNA polymerase II promoter, positive regulation of G1/S transition of mitotic cell cycle		RNA processing
Q3TMX5	Manf	0	not	Homozygous vs Control is different	0.26	0.018	-0.1	-0.43	FDR<0.05	0.01	Mesencephalic astrocyte-derived neurotrophic factor OS=Mus musculus OX=10090 GN=Manf PE=1 SV=1	1	2	0.14	2	13.7	0.519252	13.64	0.51532	13.5	0.542428	13.72	0.519223	13.98	0.52162	13.62	0.57225	13.62	0.518121	13.65	0.526991	13.64	0.528031	13.48	0.560335	12.99	0.516327	13.43	0.514566	13.48	0.545724	12.98	0.524886	13.52	0.559442
G3X8Y3	Naa15	0	not	not	0.62	0.11	-0.1	-0.37	not	0.14	N-alpha-acetyltransferase 15, NatA auxiliary subunit OS=Mus musculus OX=10090 GN=Naa15 PE=1 SV=1	1	2	0.044	2	15.13	0.485337	15.31	0.485628	15.22	0.485659	15.09	0.505228	14.26	0.491074	15.15	0.484963	14.82	0.486805	14.92	0.484926	14.7	0.4864	14.91	0.486446	14.63	0.486875	14.71	0.56661	14.52	0.551518	14.89	0.488298	14.38	0.484893
Q8VCB1	Ndc1	0	not	not	0.63	0.22	0.1	0.34	not	0.28	Nucleoporin NDC1 OS=Mus musculus OX=10090 GN=Ndc1 PE=1 SV=1	1	1	0.016	1	15.09	0	14.92	0	14.53	0	14.8	0	15.67	0	15.05	0	14.99	0	15.1	0	15.17	0	15.19	0	15.24	0	14.94	0	15.43	0	15.17	0	15.93	0				nuclear pore complex assembly, nuclear pore distribution, synapsis
P52503	Ndufs6	MitoCarta3.0	not	not	0.8	0.92	-0.1	0.03	not	0.93	NADH dehydrogenase [ubiquinone] iron-sulfur protein 6, mitochondrial OS=Mus musculus OX=10090 GN=Ndufs6 PE=1 SV=2	1	2	0.22	2	15.48	0.551683	15.13	0.522039	14.54	0.867569	15.39	0.522194	15.8	0.558542	13.9	0.870243	15.47	0.556712	15.46	0.577537	15.42	0.587266	15.58	0.517499	15.23	0.611928	15.14	0.516614	15.69	0.515791	14.67	0.602446	15.75	0.514961				fatty acid metabolic process, mitochondrial electron transport, NADH to ubiquinone, mitochondrion morphogenesis
Q61941	Nnt	MitoCarta3.0	not	not	0.7	0.9	0.1	0.03	not	0.9	NAD(P) transhydrogenase, mitochondrial OS=Mus musculus OX=10090 GN=Nnt PE=1 SV=2	1	7	0.077	7	14.68	0.51543	14.65	0.531392	13.78	0.68568	14.81	0.520731	15.23	0.542572	14.8	0.523679	14.71	0.555682	14.67	0.509842	14.73	0.540931	14.72	0.582689	14.55	0.520336	14.55	0.597128	14.91	0.552309	14.37	0.530469	14.94	0.509249				NADPH regeneration, reactive oxygen species metabolic process
P61971	Nutf2	0	not	not	0.65	0.76	0.1	0.08	not	0.89	Nuclear transport factor 2 OS=Mus musculus OX=10090 GN=Nutf2 PE=1 SV=1	1	1	0.11	1	14.02	0	13.89	0	14.8	0	14.12	0	13.74	0	14.26	0	13.93	0	14.36	0	14.03	0	14.48	0	14.47	0	14.31	0	13.77	0	14.54	0	13.86	0		negative regulation of vascular endothelial growth factor production, positive regulation of protein import into nucleus		protein localization to nuclear pore
Q9DBR7	Ppp1r12a	0	not	not	0.56	0.75	-0.1	-0.05	not	0.78	Protein phosphatase 1 regulatory subunit 12A OS=Mus musculus OX=10090 GN=Ppp1r12a PE=1 SV=2	1	10	0.12	10	14.76	0.524732	14.72	0.535946	14.61	0.543672	14.8	0.566325	15.52	0.51211	14.81	0.56279	14.71	0.596278	14.82	0.528527	14.78	0.529256	14.8	0.571846	14.88	0.545279	14.73	0.558839	14.81	0.545009	14.76	0.568526	14.97	0.524762		negative regulation of catalytic activity, positive regulation of myosin-light-chain-phosphatase activity, positive regulation of transcription from RNA polymerase II promoter, regulation of cell adhesion, regulation of myosin-light-chain-phosphatase activity, regulation of nucleocytoplasmic transport, signal transduction		cellular response to drug, centrosome cycle, mitotic cell cycle, protein dephosphorylation, signal transduction
P61027	Rab10	0	not	Homozygous vs Control is different	0.43	0.011	0.1	-0.56	FDR<0.05	0.0033	Ras-related protein Rab-10 OS=Mus musculus OX=10090 GN=Rab10 PE=1 SV=1	1	5	0.32	5	14.65	0.677371	14.81	0.715929	14.67	0.833367	14.61	0.83066	14.43	1.28732	14.9	0.610836	14.9	0.76458	14.62	0.690883	14.86	0.707546	14.38	1.09334	13.93	1.13173	14.37	0.890633	13.69	1.10775	14.53	0.756664	13.86	1.07218		Rab protein signal transduction, regulation of exocytosis		Golgi to plasma membrane protein transport, Rab protein signal transduction, axonogenesis, cellular response to insulin stimulus, endoplasmic reticulum tubular network organization, establishment of neuroblast polarity, polarized epithelial cell differentiation, protein localization to plasma membrane, protein secretion, vesicle docking involved in exocytosis
A0A2C9F2A2	Rin1	0	not	not	0.55	0.21	-0.1	-0.22	not	0.39	Ras and Rab interactor 1 OS=Mus musculus OX=10090 GN=Rin1 PE=1 SV=1	0.99	1	0.036	1	12.24	0	12.18	0	12.87	0	12.52	0	12.38	0	12.64	0	12.2	0	12.3	0	12.07	0	12.48	0	12.45	0	12.49	0	12.15	0	12.01	0	11.98	0
G3UYY1	Shmt1	0	not	not	0.68	0.28	0.1	0.33	not	0.45	Serine hydroxymethyltransferase (Fragment) OS=Mus musculus OX=10090 GN=Shmt1 PE=1 SV=1	1	2	0.12	3	14.99	0.539928	15.12	0.58426	15.97	0.502719	14.97	0.564343	15	0.837025	15.26	0.526613	15.2	0.490621	15.07	0.553907	15.14	0.517361	15.88	1.44514	15.94	0.483378	15.7	0.483192	14.72	0.784366	15.64	0.489001	15.72	0.530111
A0A286YCS4	Slc4a7	0	not	Homozygous vs Control is different	0.46	0.0039	-0.1	-0.65	FDR<0.05	0.00089	Anion exchange protein OS=Mus musculus OX=10090 GN=Slc4a7 PE=1 SV=2	1	3	0.045	3	15.3	0.582234	15.28	0.568149	14.76	0.4938	15.24	0.582848	14.8	1.24663	15.02	0.507126	14.99	0.564963	15.08	0.584947	14.89	0.535965	14.91	0.524365	14.62	0.576114	14.6	0.565145	14.06	0.606138	14.54	0.579584	14.32	0.764428
Q9WVL3	Slc12a7	0	not	not	0.59	0.72	0.1	-0.06	not	0.57	Solute carrier family 12 member 7 OS=Mus musculus OX=10090 GN=Slc12a7 PE=1 SV=1	1	1	0.015	1	17.08	0	16.84	0	16.62	0	17.13	0	17.59	0	17.2	0	17.25	0	17.11	0	16.93	0	17.25	0	17.12	0	16.95	0	16.82	0	16.99	0	17.07	0		cell volume homeostasis, chloride ion homeostasis, potassium ion homeostasis		cell volume homeostasis, chemical synaptic transmission, potassium ion import across plasma membrane
Q80UP8	Slc20a2	0	not	Homozygous vs Control is different	0.54	0.00065	-0.1	-0.89	FDR<0.05	0.00015	Sodium-dependent phosphate transporter 2 OS=Mus musculus OX=10090 GN=Slc20a2 PE=1 SV=2	1	1	0.055	1	14.6	0	14.53	0	14.21	0	14.67	0	14.98	0	14.47	0	14.85	0	14.44	0	14.39	0	14.33	0	13.62	0	13.83	0	13.79	0	13.33	0	13.97	0				viral process
H9KV00	Son	0	not	not	0.61	0.15	-0.1	0.37	not	0.11	Protein SON OS=Mus musculus OX=10090 GN=Son PE=1 SV=1	1	1	0.0065	1	13.97	0	14.01	0	13.54	0	14.09	0	14.44	0	13.63	0	13.81	0	13.84	0	13.94	0	14.35	0	13.9	0	14.17	0	14.6	0	14.27	0	14.94	0
P16254	Srp14	0	not	not	0.54	0.29	0.1	0.2	not	0.42	Signal recognition particle 14 kDa protein OS=Mus musculus OX=10090 GN=Srp14 PE=1 SV=1	0.98	1	0.14	1	15.21	0	15.06	0	14.36	0	14.93	0	15.11	0	15.01	0	15.13	0	15	0	14.98	0	15.04	0	15.26	0	15.02	0	15.27	0	14.8	0	15.34	0
Q9Z1Z0	Uso1	0	not	Homozygous vs Control is different	0.45	0.0054	0.1	0.51	FDR<0.05	0.0026	General vesicular transport factor p115 OS=Mus musculus OX=10090 GN=Uso1 PE=1 SV=2	1	6	0.096	6	14.62	0.531006	14.6	0.550759	15.01	0.544225	14.62	0.577239	15.09	0.747275	14.95	0.536278	14.75	0.522762	14.88	0.533611	14.77	0.537608	15.06	0.558768	15.27	0.51785	15.14	0.533946	15.31	0.599799	15.17	0.523061	15.61	0.783408				Golgi organization, Golgi vesicle docking, membrane fusion, vesicle fusion with Golgi apparatus
A0A1W2P7Q6	Xpot	0	not	not	0.62	0.28	-0.1	0.21	not	0.2	Exportin-T OS=Mus musculus OX=10090 GN=Xpot PE=1 SV=1	1	1	0.016	1	16.72	0	16.64	0	17.23	0	16.3	0	16.3	0	16.34	0	16.34	0	16.64	0	16.54	0	16.82	0	16.79	0	16.86	0	16.66	0	17	0	16.94	0
Q8BGQ7	Aars1	0	not	not	0.72	0.72	0.11	0.13	not	0.89	Alanine--tRNA ligase, cytoplasmic OS=Mus musculus OX=10090 GN=Aars1 PE=1 SV=1	1	24	0.33	19	14.78	0.6043	14.77	0.583127	15.44	0.619138	14.53	0.639237	13.72	1.2335	15	0.613788	14.59	0.557583	14.59	0.562208	14.74	0.589982	14.85	0.663209	15.26	0.560777	15.08	0.56409	14.34	0.553725	15.03	0.57262	14.19	1.45642		negative regulation of neuron apoptotic process		alanyl-tRNA aminoacylation, tRNA modification
Q8BWT1	Acaa2	MitoCarta3.0	not	not	0.51	0.28	-0.11	-0.24	not	0.41	3-ketoacyl-CoA thiolase, mitochondrial OS=Mus musculus OX=10090 GN=Acaa2 PE=1 SV=3	1	6	0.2	6	14.47	0.543105	14.22	0.573071	13.79	0.683275	14.38	0.531116	14.71	0.685573	14.07	0.535871	14.15	0.570369	14.28	0.590893	14.28	0.545594	14.24	0.594312	13.79	0.540639	13.95	0.533711	14.1	0.567665	13.94	0.580581	14.59	0.661638		negative regulation of mitochondrial membrane permeability involved in apoptotic process, negative regulation of mitochondrial outer membrane permeabilization involved in apoptotic signaling pathway		acetyl-CoA metabolic process, cellular response to hypoxia, fatty acid beta-oxidation, negative regulation of mitochondrial membrane permeability involved in apoptotic process, negative regulation of mitochondrial outer membrane permeabilization involved in apoptotic signaling pathway
A0A0R4J083	Acadl	MitoCarta3.0	not	not	0.6	0.59	0.11	0.12	not	0.77	Long-chain specific acyl-CoA dehydrogenase, mitochondrial OS=Mus musculus OX=10090 GN=Acadl PE=1 SV=1	1	4	0.11	4	14.73	0.552501	14.46	0.515363	13.85	0.542718	14.74	0.51809	14.95	0.671761	14.65	0.518683	14.68	0.551505	14.82	0.505471	14.54	0.499778	14.57	0.534322	14.33	0.525261	14.75	0.516347	14.91	0.539567	14.47	0.58646	14.89	0.511091
P55264	Adk	0	not	not	0.61	0.32	0.11	0.22	not	0.49	Adenosine kinase OS=Mus musculus OX=10090 GN=Adk PE=1 SV=2	1	4	0.21	4	14.58	0.519093	14.46	0.526231	15.41	0.722221	14.26	0.51546	14.5	0.770645	14.97	0.526845	14.57	0.515597	14.77	0.537356	14.82	0.498063	14.63	0.751389	14.85	0.501771	15.01	0.492448	14.64	0.512077	14.8	0.521956	15.02	0.61335		positive regulation of T cell proliferation, positive regulation of cardiac muscle hypertrophy		AMP salvage, adenosine metabolic process, dATP biosynthetic process, phosphorylation, purine ribonucleoside salvage
Q6P1H6	Ankle2	0	not	not	0.5	0.78	-0.11	0.05	not	0.56	Ankyrin repeat and LEM domain-containing protein 2 OS=Mus musculus OX=10090 GN=Ankle2 PE=1 SV=2	1	1	0.015	1	15.99	0	15.89	0	15.71	0	15.73	0	16.52	0	15.88	0	15.82	0	15.89	0	15.71	0	15.99	0	15.82	0	15.87	0	16.01	0	16	0	16.4	0		negative regulation of apoptotic process, negative regulation of phosphorylation, positive regulation of protein dephosphorylation		cell division, mitotic nuclear envelope reassembly
Q8R146	Apeh	0	not	not	0.68	0.091	0.11	0.55	not	0.093	Acylamino-acid-releasing enzyme OS=Mus musculus OX=10090 GN=Apeh PE=1 SV=3	1	1	0.025	1	13.44	0	13.74	0	14.51	0	13.96	0	13.11	0	14.02	0	13.89	0	13.85	0	13.96	0	13.58	0	14.5	0	14.56	0	14.13	0	14.56	0	13.76	0				beta-amyloid metabolic process
Q61334	Bcap29	0	not	not	0.45	0.27	-0.11	-0.17	not	0.51	B-cell receptor-associated protein 29 OS=Mus musculus OX=10090 GN=Bcap29 PE=1 SV=1	0.93	1	0.038	1	13.43	0	13.43	0	13.15	0	13.52	0	13.7	0	13.08	0	13.21	0	13.68	0	13.33	0	13.39	0	13.36	0	13.07	0	13.3	0	12.99	0	13.64	0				apoptotic process
Q9EQG9	Cert1	0	not	not	0.44	0.14	0.11	0.18	not	0.39	Ceramide transfer protein OS=Mus musculus OX=10090 GN=Cert1 PE=1 SV=1	0.98	1	0.046	1	12.1	0	12.26	0	12.51	0	12.05	0	12.14	0	12.54	0	12.4	0	12.29	0	12.47	0	11.92	0	12.54	0	12.59	0	12.2	0	12.23	0	12.41	0		lipid homeostasis, signal transduction		cell morphogenesis, ceramide metabolic process, endoplasmic reticulum organization, mitochondrion morphogenesis, phosphorylation, response to endoplasmic reticulum stress, signal transduction
A0A0R4J0K2	Ckap5	0	not	not	0.39	0.53	-0.11	0.09	not	0.26	Cytoskeleton-associated protein 5 OS=Mus musculus OX=10090 GN=Ckap5 PE=1 SV=1	1	8	0.06	7	14.09	0.618248	14.05	0.611024	14.23	0.595171	13.87	0.627505	13.59	0.622538	14.03	0.907299	13.81	0.590336	13.8	0.632912	13.8	0.597463	13.84	0.664531	14.04	0.580484	14.24	0.877214	13.8	0.611559	14.13	0.835005	14.06	0.583761
A0A0R4J140	Cluh	0	not	not	0.45	0.72	-0.11	0.14	not	0.73	Clustered mitochondria protein homolog OS=Mus musculus OX=10090 GN=Cluh PE=1 SV=1	1	1	0.02	1	14.26	0	14.39	0	14.59	0	13.91	0	14.32	0	14.4	0	14.09	0	14	0	14.17	0	14.27	0	13.99	0	13.79	0	14.66	0	14	0	15.73	0
Q9D8X5	Cnot8	0	not	not	0.64	0.81	-0.11	-0.06	not	0.89	CCR4-NOT transcription complex subunit 8 OS=Mus musculus OX=10090 GN=Cnot8 PE=2 SV=1	0.94	1	0.038	1	14.52	0	14.32	0	14.45	0	14.2	0	15.27	0	14.75	0	14.14	0	14.12	0	14.42	0	14.75	0	14.21	0	14.22	0	14.47	0	14.38	0	15.16	0		exonucleolytic nuclear-transcribed mRNA catabolic process involved in deadenylation-dependent decay, gene silencing by RNA, negative regulation of translation, positive regulation of cell proliferation, positive regulation of mRNA catabolic process		RNA phosphodiester bond hydrolysis, exonucleolytic, exonucleolytic nuclear-transcribed mRNA catabolic process involved in deadenylation-dependent decay, gene silencing by RNA, transcription, DNA-templated
Q02248	Ctnnb1	0	not	Homozygous vs Control is different	0.55	0.027	0.11	-0.51	FDR<0.05	0.0048	Catenin beta-1 OS=Mus musculus OX=10090 GN=Ctnnb1 PE=1 SV=1	1	6	0.18	8	14.32	0.53525	14.28	0.543656	14.2	0.527589	14.2	0.582675	15.13	0.630036	14.73	0.534724	14.46	0.543112	14.46	0.572992	14.5	0.524631	14.55	0.577898	13.87	0.539075	13.93	0.545731	13.69	0.536037	14.09	0.588073	13.99	0.583414	cell-cell adhesion, cell-matrix adhesion	bone resorption, canonical Wnt signaling pathway involved in midbrain dopaminergic neuron differentiation, canonical Wnt signaling pathway involved in positive regulation of cardiac outflow tract cell proliferation, canonical Wnt signaling pathway involved in positive regulation of epithelial to mesenchymal transition, chromatin-mediated maintenance of transcription, lung induction, negative regu…		Schwann cell proliferation, T cell differentiation, T cell differentiation in thymus, adherens junction assembly, adherens junction organization, canonical Wnt signaling pathway involved in midbrain dopaminergic neuron differentiation, canonical Wnt signaling pathway involved in positive regulation of cardiac outflow tract cell proliferation, canonical Wnt signaling pathway involved in positive r…
P97792	Cxadr	0	not	not	0.37	0.019	-0.11	-0.31	not	0.034	Coxsackievirus and adenovirus receptor homolog OS=Mus musculus OX=10090 GN=Cxadr PE=1 SV=1	1	1	0.03	1	13.86	0	13.76	0	13.66	0	13.56	0	14.08	0	13.56	0	13.67	0	13.53	0	13.69	0	13.93	0	13.39	0	13.53	0	13.41	0	13.38	0	13.66	0	AV node cell-bundle of His cell adhesion involved in cell communication, cell-cell adhesion, heterophilic cell-cell adhesion via plasma membrane cell adhesion molecules, homotypic cell-cell adhesion	AV node cell to bundle of His cell communication, AV node cell-bundle of His cell adhesion involved in cell communication, epithelial structure maintenance, negative regulation of cardiac muscle cell proliferation, positive regulation of epithelial cell proliferation involved in wound healing, regulation of AV node cell action potential		AV node cell-bundle of His cell adhesion involved in cell communication, actin cytoskeleton reorganization, cardiac muscle fiber development, cell-cell junction organization, defense response to virus, gamma-delta T cell activation, germ cell migration, mitochondrion organization, neutrophil chemotaxis
Q8CBY8	Dctn4	0	not	not	0.53	0.45	0.11	0.11	not	0.7	Dynactin subunit 4 OS=Mus musculus OX=10090 GN=Dctn4 PE=1 SV=1	1	1	0.024	1	14.07	0	13.58	0	14.11	0	13.71	0	14.18	0	14.06	0	13.9	0	13.78	0	14	0	14.46	0	13.9	0	14.25	0	13.92	0	13.97	0	14.17	0
Q99J47	Dhrs7b	MitoCarta3.0	not	not	0.47	0.47	0.11	-0.13	not	0.33	Dehydrogenase/reductase SDR family member 7B OS=Mus musculus OX=10090 GN=Dhrs7b PE=1 SV=1	1	2	0.12	2	13.62	0.502458	14.18	0.50586	13.64	0.501617	13.7	0.501325	14.18	0.525365	13.82	0.508248	13.8	0.512306	14.08	0.502086	14	0.509297	14.2	0.543714	13.4	0.503639	13.9	0.518173	13.7	0.503676	13.56	0.551533	14.1	0.518001				ether lipid biosynthetic process, neutrophil differentiation
Q99KI3	Emc3	0	not	not	0.56	0.84	-0.11	0.05	not	0.74	ER membrane protein complex subunit 3 OS=Mus musculus OX=10090 GN=Emc3 PE=1 SV=3	1	1	0.046	1	12.96	0	12.64	0	13.18	0	13.21	0	13.49	0	13.4	0	12.73	0	13.01	0	12.84	0	12.95	0	12.81	0	13.12	0	13.17	0	12.83	0	13.77	0				protein folding in endoplasmic reticulum
A0A0A6YW06	Enah	0	not	not	0.79	0.47	-0.11	0.23	not	0.58	Protein enabled homolog OS=Mus musculus OX=10090 GN=Enah PE=1 SV=1	1	3	0.07	3	11.74	1.75659	12.7	0.907931	11.61	1.57411	12.57	0.830021	13.13	0.746887	12.47	0.745553	12.9	0.949582	12.58	0.812509	11.54	1.64296	11.75	1.35582	12.68	0.702384	12.75	0.73505	12.39	0.640501	12.57	1.02091	12.51	0.773196
P51660	Hsd17b4	MitoCarta3.0	not	not	0.54	0.23	0.11	-0.26	not	0.14	Peroxisomal multifunctional enzyme type 2 OS=Mus musculus OX=10090 GN=Hsd17b4 PE=1 SV=3	1	7	0.15	7	14.24	0.557743	14.24	0.526359	14.13	0.526161	14.19	0.54223	14.96	0.636045	14.11	1.02205	14.59	0.548972	14.58	0.549576	14.57	0.555307	14.48	0.615913	13.9	0.672998	13.8	0.671575	14.34	0.580401	14.01	0.64672	14.43	0.699857		androgen metabolic process, estrogen metabolic process		Sertoli cell development, androgen metabolic process, estrogen metabolic process, fatty acid beta-oxidation, medium-chain fatty-acyl-CoA metabolic process, very long-chain fatty acid metabolic process, very long-chain fatty-acyl-CoA metabolic process
P63017	Hspa8	0	not	not	0.43	0.83	-0.11	-0.02	not	0.6	Cluster of Heat shock cognate 71 kDa protein OS=Mus musculus OX=10090 GN=Hspa8 PE=1 SV=1 (P63017)	1	37	0.59	30	14.5	0.715249	14.6	0.775098	14.91	0.853697	14.54	0.761359	14.43	1.1555	14.74	0.792068	14.45	0.723339	14.51	0.725481	14.61	0.796872	14.12	1.70909	14.62	0.75536	14.48	0.725815	14.71	0.76063	14.51	0.717669	14.56	1.12553		modulation by host of viral process, negative regulation of apoptotic process, negative regulation of cardiac muscle cell apoptotic process, negative regulation of cysteine-type endopeptidase activity involved in apoptotic process, negative regulation of inclusion body assembly, negative regulation of supramolecular fiber organization, negative regulation of transcription, DNA-templated, positive…		ATP metabolic process, RNA splicing, binding of sperm to zona pellucida, cell differentiation, cellular response to heat, cellular response to unfolded protein, chaperone mediated protein folding requiring cofactor, chaperone-mediated autophagy, chaperone-mediated autophagy translocation complex disassembly, chaperone-mediated protein folding, chaperone-mediated protein transport involved in chap…
P19182	Ifrd1	0	not	not	0.54	0.25	-0.11	-1.5	not	0.27	Interferon-related developmental regulator 1 OS=Mus musculus OX=10090 GN=Ifrd1 PE=1 SV=2	1	1	0.049	1	10.99	0	11.67	0	11.39	0	11.71	0	11.22	0	11.35	0	11.57	0	11.36	0	11.22	0	10.89	0	11.16	0	11.3	0	11.04	0	10.82	0	Value missing	0		negative regulation of axon extension, negative regulation of collateral sprouting, positive regulation of sequence-specific DNA binding transcription factor activity, positive regulation of transcription from RNA polymerase II promoter		muscle cell differentiation, negative regulation of axon extension, negative regulation of collateral sprouting
E9QNX9	Igf1r	0	not	not	0.81	0.28	-0.11	-1.31	not	0.34	Tyrosine-protein kinase receptor OS=Mus musculus OX=10090 GN=Igf1r PE=1 SV=1	1	1	0.012	1	10.48	0	10.71	0	9.34	0	10.18	0	11.76	0	10.29	0	9.85	0	10.57	0	10.08	0	11.14	0	Value missing	0	9.89	0	10.53	0	10.06	0	10.51	0
Q9ERG0	Lima1	0	not	not	0.74	0.99	-0.11	0	not	0.89	LIM domain and actin-binding protein 1 OS=Mus musculus OX=10090 GN=Lima1 PE=1 SV=3	1	7	0.12	6	14.77	0.529133	14.78	0.591933	14.35	0.551339	14.78	0.534043	16.17	0.623331	14.83	0.507928	14.84	0.514087	15.06	0.539994	14.74	0.588804	14.83	0.594937	14.94	0.513124	14.77	0.511248	15.11	0.516847	14.99	0.523289	15.03	0.66836		cholesterol homeostasis, negative regulation of actin filament depolymerization		actin filament bundle assembly, cell migration, negative regulation of actin filament depolymerization, ruffle organization
Q6A009	Ltn1	0	not	not	0.56	0.1	0.11	0.3	not	0.19	E3 ubiquitin-protein ligase listerin OS=Mus musculus OX=10090 GN=Ltn1 PE=1 SV=3	1	2	0.019	2	14.25	0.502369	14.21	0.501989	14.03	0.496643	14.15	0.515146	13.43	0.640681	14.11	0.600696	14.29	0.497985	14.35	0.524639	14.11	0.558359	13.77	0.505784	14.45	0.498139	14.15	0.497389	14.42	0.510489	14.19	0.594816	14.36	0.572537		rescue of stalled ribosome		protein autoubiquitination, rescue of stalled ribosome, ribosome-associated ubiquitin-dependent protein catabolic process
P47809	Map2k4	0	not	not	0.67	0.62	0.11	0.12	not	0.83	Dual specificity mitogen-activated protein kinase kinase 4 OS=Mus musculus OX=10090 GN=Map2k4 PE=1 SV=2	1	2	0.086	2	15.36	0.483946	15.34	0.504567	15.64	0.484681	15.37	0.484043	14.39	0.598331	15.68	0.501948	15.35	0.483274	15.2	0.549745	15.43	0.502891	14.98	0.484664	15.59	0.492686	15.38	0.494602	15.21	0.490991	15.5	0.484444	15.04	0.538175		JNK cascade, MAPK cascade, activation of JUN kinase activity, activation of MAPK activity, activation of protein kinase activity, negative regulation of motor neuron apoptotic process, positive regulation of DNA replication, positive regulation of apoptotic process, positive regulation of neuron apoptotic process, positive regulation of nitric-oxide synthase biosynthetic process, positive regulat…		activation of JUN kinase activity, apoptotic process, cell growth involved in cardiac muscle cell development, cellular response to mechanical stimulus, cellular response to sorbitol, peptidyl-tyrosine phosphorylation, signal transduction by protein phosphorylation, stress-activated protein kinase signaling cascade
Q6ZQI3	Mlec	0	not	not	0.62	0.2	0.11	0.31	not	0.28	Malectin OS=Mus musculus OX=10090 GN=Mlec PE=1 SV=2	1	3	0.15	3	15.51	0.495213	15.45	0.509796	14.94	0.645626	15.44	0.496439	16.15	0.628266	15.5	0.495645	15.58	0.500336	15.72	0.504414	15.76	0.534848	15.47	0.563991	15.76	0.530786	15.6	0.555936	15.75	0.545277	15.7	0.525832	16.24	0.517185
Q9JLB0	Mpp6	0	not	not	0.65	0.57	0.11	-0.15	not	0.52	MAGUK p55 subfamily member 6 OS=Mus musculus OX=10090 GN=Mpp6 PE=1 SV=1	1	2	0.06	2	14.43	0.515312	14.61	0.501155	14.02	0.530389	14.61	0.501007	15.37	0.515765	14.85	0.518602	15.05	0.531988	14.59	0.499866	14.38	0.500372	14.75	0.520978	14.56	0.49991	14.51	0.507967	14.09	0.524933	14.28	0.534355	14.85	0.516881				GDP metabolic process, GMP metabolic process
P26041	Msn	0	not	not	0.22	0.24	0.11	-0.3	not	0.15	Moesin OS=Mus musculus OX=10090 GN=Msn PE=1 SV=3	1	30	0.45	20	15.37	0.772418	15.48	0.627704	15.26	0.720083	15.3	0.630186	15.38	1.13384	15.73	0.793619	15.36	0.624197	15.39	0.597194	15.52	0.596791	15.33	0.692484	15.6	0.574782	15.37	0.571301	14.55	0.732169	15.32	0.541802	14.48	1.33056	T cell aggregation	positive regulation of cellular protein catabolic process, positive regulation of early endosome to late endosome transport, positive regulation of gene expression, positive regulation of podosome assembly, positive regulation of protein localization to early endosome, regulation of cell shape, regulation of cell size, regulation of lymphocyte migration, regulation of organelle assembly		T cell migration, T cell proliferation, cellular response to testosterone stimulus, establishment of endothelial barrier, establishment of epithelial cell apical/basal polarity, immunological synapse formation, membrane to membrane docking, regulation of cell size
A0A494B9Y5	Nfkb2	0	not	not	0.57	1	-0.11	0	not	0.73	Nuclear factor NF-kappa-B p100 subunit OS=Mus musculus OX=10090 GN=Nfkb2 PE=1 SV=1	1	1	0.018	1	13.62	0	13.79	0	13.92	0	13.7	0	13.24	0	13.67	0	13.54	0	13	0	13.63	0	13.87	0	13.79	0	13.68	0	13.54	0	13.71	0	13.53	0
Q9D020	Nt5c3a	0	not	not	0.41	0.83	0.11	-0.03	not	0.57	Cytosolic 5'-nucleotidase 3A OS=Mus musculus OX=10090 GN=Nt5c3a PE=1 SV=4	0.99	1	0.048	1	12.19	0	11.98	0	12.39	0	12.35	0	12.29	0	12.61	0	12.22	0	12.29	0	12.05	0	12.6	0	12.11	0	12.55	0	12.33	0	11.93	0	12.12	0				adenosine metabolic process, defense response to virus, dephosphorylation, nucleotide metabolic process
B9EJ86	Osbpl8	0	not	not	0.39	0.66	-0.11	0.06	not	0.4	Oxysterol-binding protein-related protein 8 OS=Mus musculus OX=10090 GN=Osbpl8 PE=1 SV=1	1	2	0.04	2	14.49	0.491784	14.28	0.540341	14.06	0.49359	14.2	0.510131	14.62	0.545664	14.32	0.499656	14.37	0.496465	14.29	0.501979	14.13	0.588783	14.01	0.599797	14.31	0.491859	14.33	0.511071	14.51	0.54504	14.14	0.492547	14.69	0.517393		activation of protein kinase B activity, negative regulation of cell migration, negative regulation of sequestering of triglyceride, positive regulation of glucose import, positive regulation of insulin receptor signaling pathway, positive regulation of protein kinase B signaling		fat cell differentiation, protein localization to nuclear pore
P63005	Pafah1b1	0	not	not	0.2	0.17	0.11	0.11	not	0.22	Platelet-activating factor acetylhydrolase IB subunit beta OS=Mus musculus OX=10090 GN=Pafah1b1 PE=1 SV=2	1	4	0.14	4	14.25	0.496779	14.28	0.514151	14.48	0.508238	14.31	0.518256	14.08	0.953687	14.47	0.593748	14.37	0.524773	14.46	0.536725	14.35	0.602745	14.27	0.53674	14.44	0.535973	14.46	0.503281	14.29	0.513584	14.41	0.498118	14.34	0.924885		maintenance of centrosome location, negative regulation of JNK cascade, negative regulation of neuron projection development, positive regulation of axon extension, positive regulation of cellular component organization, positive regulation of cytokine-mediated signaling pathway, positive regulation of dendritic spine morphogenesis, positive regulation of embryonic development, positive regulatio…		acrosome assembly, actin cytoskeleton organization, ameboidal-type cell migration, auditory receptor cell development, cerebral cortex neuron differentiation, chemical synaptic transmission, corpus callosum morphogenesis, cortical microtubule organization, establishment of mitotic spindle orientation, layer formation in cerebral cortex, maintenance of centrosome location, microtubule cytoskeleton…
P12815	Pdcd6	0	not	not	0.47	0.13	0.11	0.26	not	0.29	Programmed cell death protein 6 OS=Mus musculus OX=10090 GN=Pdcd6 PE=1 SV=2	0.95	1	0.068	1	15.16	0	15.31	0	15.31	0	14.96	0	15.41	0	15.28	0	15.46	0	15.12	0	15.1	0	15.73	0	15.74	0	15.34	0	15.53	0	15.06	0	15.79	0		activation of cysteine-type endopeptidase activity involved in apoptotic process, negative regulation of TOR signaling, negative regulation of protein kinase B signaling, negative regulation of vascular endothelial growth factor receptor signaling pathway, positive regulation of angiogenesis, positive regulation of cysteine-type endopeptidase activity involved in apoptotic process, positive regul…		COPII vesicle coating, apoptotic process, cellular response to heat, neural crest cell development, neural crest formation, vascular endothelial growth factor receptor-2 signaling pathway
Q9D3P8	Plgrkt	MitoCarta3.0	not	not	0.59	0.9	-0.11	0.03	not	0.75	Plasminogen receptor (KT) OS=Mus musculus OX=10090 GN=Plgrkt PE=1 SV=1	1	2	0.14	2	15.81	0.527556	15.73	0.508851	15.14	0.628877	15.91	0.479394	16.27	0.478856	15.44	0.485517	15.79	0.488643	15.81	0.480517	15.64	0.50269	15.62	0.496177	15.52	0.482861	15.75	0.494249	15.84	0.495606	15.62	0.482558	16.28	0.536016		positive regulation of plasminogen activation
Q8CFI7	Polr2b	0	not	not	0.54	0.24	-0.11	0.3	not	0.15	DNA-directed RNA polymerase II subunit RPB2 OS=Mus musculus OX=10090 GN=Polr2b PE=1 SV=2	1	3	0.037	2	11.45	0.622779	11.64	0.617786	11.83	0.600698	11.67	0.752315	12.34	0.606372	11.65	0.675405	11.41	0.59931	11.78	0.59388	11.88	0.665613	11.68	0.604451	11.64	0.625401	11.93	0.633931	12.27	0.608034	11.92	0.622066	12.65	0.610738				transcription from RNA polymerase II promoter
P37040	Por	0	not	not	0.28	0.4	-0.11	-0.13	not	0.6	NADPH--cytochrome P450 reductase OS=Mus musculus OX=10090 GN=Por PE=1 SV=2	1	3	0.083	3	13.36	0.537684	13.38	0.551525	13.09	0.574163	13.44	0.649717	13.39	0.847415	13.12	0.612496	13.36	0.557602	13.44	0.540261	13.13	0.537347	13.04	0.57163	12.92	0.595951	13.3	0.590206	13.45	0.567275	12.84	0.566632	13.5	0.729477		negative regulation of apoptotic process, negative regulation of cysteine-type endopeptidase activity involved in apoptotic process, negative regulation of lipase activity, positive regulation of cholesterol biosynthetic process, positive regulation of chondrocyte differentiation, positive regulation of monooxygenase activity, positive regulation of smoothened signaling pathway, positive regulati…		carnitine metabolic process, cellular organofluorine metabolic process, cellular response to follicle-stimulating hormone stimulus, cellular response to peptide hormone stimulus, electron transport chain, fatty acid oxidation, internal peptidyl-lysine acetylation, nitrate catabolic process, nitric oxide catabolic process
O35239	Ptpn9	0	not	not	0.63	0.59	0.11	0.15	not	0.81	Tyrosine-protein phosphatase non-receptor type 9 OS=Mus musculus OX=10090 GN=Ptpn9 PE=1 SV=2	1	1	0.046	1	12.78	0	11.98	0	12.75	0	12.96	0	13.17	0	12.65	0	12.55	0	12.98	0	13.04	0	12.98	0	12.79	0	13.08	0	12.28	0	13.4	0	12.84	0		negative regulation of neuron projection development, positive regulation of protein localization to plasma membrane		negative regulation of neuron projection development, peptidyl-tyrosine dephosphorylation
Q91V41	Rab14	0	not	not	0.63	0.43	0.11	0.18	not	0.65	Ras-related protein Rab-14 OS=Mus musculus OX=10090 GN=Rab14 PE=1 SV=3	1	5	0.38	5	13.77	0.580924	13.93	0.548704	14.17	0.546731	14.01	0.541343	14.95	0.551571	14.29	0.538296	14.29	0.520447	14.17	0.548599	14.07	0.561244	14.57	0.550399	14.29	0.581097	14.45	0.559267	14.36	0.524818	14.1	0.513581	14.54	0.566822		Rab protein signal transduction, body fluid secretion, fibroblast growth factor receptor signaling pathway, regulation of embryonic development, regulation of protein localization		Rab protein signal transduction, fibroblast growth factor receptor signaling pathway, phagolysosome assembly involved in apoptotic cell clearance
Q6NTA4	Rragb	0	not	not	0.57	0.47	0.11	0.11	not	0.71	Ras-related GTP-binding protein B OS=Mus musculus OX=10090 GN=Rragb PE=1 SV=1	0.98	1	0.027	1	14.26	0	14.45	0	14.79	0	14.43	0	15.07	0	14.98	0	14.55	0	14.47	0	14.56	0	14.97	0	14.74	0	14.71	0	14.61	0	14.67	0	14.82	0		positive regulation of TORC1 signaling, regulation of autophagy		cellular response to amino acid stimulus, cellular response to leucine starvation
Q8BU14	Sec62	0	not	not	0.68	0.3	0.11	-0.37	not	0.24	Translocation protein SEC62 OS=Mus musculus OX=10090 GN=Sec62 PE=1 SV=1	1	1	0.03	1	17.69	0	17.48	0	17.21	0	17.58	0	18.62	0	17.59	0	17.97	0	17.99	0	17.77	0	17.8	0	16.77	0	17.01	0	17.82	0	17.16	0	17.97	0
Q9CX34	Sugt1	0	not	not	0.45	0.23	-0.11	-0.18	not	0.36	Protein SGT1 homolog OS=Mus musculus OX=10090 GN=Sugt1 PE=1 SV=3	1	2	0.065	2	15.29	0.526799	15.12	0.558795	15.44	0.497557	15.05	0.776092	14.68	0.539808	15.14	0.564309	15.1	0.503207	14.95	0.494573	15	0.516055	14.83	0.495043	14.86	0.494507	14.93	0.50047	15.06	0.497336	15.06	0.526524	14.76	0.546389		positive regulation by host of symbiont catalytic activity, protein stabilization
O09117	Sypl1	0	not	not	0.67	0.34	0.11	-0.31	not	0.26	Synaptophysin-like protein 1 OS=Mus musculus OX=10090 GN=Sypl1 PE=1 SV=2	1	2	0.13	2	15.12	0.582883	15.12	0.514734	14.68	0.570742	15.07	0.533063	16.17	0.624444	15.38	0.492105	15.36	0.499249	15.28	0.49421	15.28	0.522022	15.42	0.550099	14.62	0.503961	14.79	0.489241	14.92	0.491975	14.64	0.492474	15.61	0.524172
Q5DTT3	Tasor2	0	not	not	0.36	0.17	0.11	0.17	not	0.36	Protein TASOR 2 OS=Mus musculus OX=10090 GN=Tasor2 PE=1 SV=2	0.93	1	0.0059	1	15.1	0	15.18	0	14.96	0	15.08	0	15.44	0	15.16	0	15.2	0	15.55	0	15.34	0	15.06	0	15.4	0	15.3	0	15.32	0	15.04	0	15.52	0
Q8BYA0	Tbcd	0	not	not	0.17	0.88	0.11	0.01	not	0.35	Tubulin-specific chaperone D OS=Mus musculus OX=10090 GN=Tbcd PE=1 SV=1	1	4	0.059	4	15.15	0.556011	15.23	0.53304	15.19	0.586982	15.02	0.536609	14.86	0.90118	15.22	0.798639	15.25	0.521046	15.13	0.50393	15.13	0.505061	15.28	0.582566	15.25	0.545665	15.16	0.542098	15.06	0.534741	15.17	0.611891	14.89	0.630124		negative regulation of cell-substrate adhesion, negative regulation of microtubule polymerization, positive regulation of GTPase activity		adherens junction assembly, bicellular tight junction assembly, cell morphogenesis involved in neuron differentiation, microtubule cytoskeleton organization, mitotic cell cycle, post-chaperonin tubulin folding pathway, tubulin complex assembly
P10639	Txn	0	not	not	0.81	0.77	-0.11	0.15	not	0.82	Cluster of Thioredoxin OS=Mus musculus OX=10090 GN=Txn PE=1 SV=3 (P10639)	1	2	0.35	3	17.89	0.561846	18.05	0.479734	18.49	0.570727	17.85	0.516127	16.02	0.584844	17.75	0.486976	17.46	0.504337	17.52	0.496526	17.72	0.486921	17.29	0.520188	18.38	0.47981	18.19	0.479991	17.36	0.483198	18.17	0.491413	16.95	0.72387		cell redox homeostasis, negative regulation of hydrogen peroxide-induced cell death, negative regulation of protein export from nucleus, negative regulation of transcription from RNA polymerase II promoter, positive regulation of DNA binding, positive regulation of peptidyl-serine phosphorylation, regulation of protein import into nucleus, translocation		cell redox homeostasis
Q8C878	Uba3	0	not	not	0.59	0.5	-0.11	-0.11	not	0.73	NEDD8-activating enzyme E1 catalytic subunit OS=Mus musculus OX=10090 GN=Uba3 PE=1 SV=2	1	1	0.052	1	15.17	0	14.97	0	15.9	0	15.27	0	15.18	0	15.43	0	15.32	0	15.2	0	15.24	0	14.76	0	15.32	0	15.21	0	15.14	0	15.14	0	15.1	0		negative regulation of transcription, DNA-templated, regulation of cell cycle		endomitotic cell cycle, mitotic cell cycle, protein neddylation
Q640M1	Utp14a	0	not	not	0.78	0.66	0.11	0.23	not	0.86	U3 small nucleolar RNA-associated protein 14 homolog A OS=Mus musculus OX=10090 GN=Utp14a PE=1 SV=1	1	1	0.018	1	11.7	0	12.13	0	11.5	0	11.87	0	13.57	0	11.97	0	12.26	0	12.29	0	12.38	0	12.41	0	11.91	0	11.78	0	13.13	0	11.83	0	13.25	0				rRNA processing
Q9WV55	Vapa	0	not	Homozygous vs Control is different	0.33	0.0013	0.11	-0.47	FDR<0.05	0.00016	Vesicle-associated membrane protein-associated protein A OS=Mus musculus OX=10090 GN=Vapa PE=1 SV=2	1	7	0.43	7	15.77	0.558229	15.73	0.574485	15.46	0.550271	15.83	0.603141	15.96	1.30392	15.59	0.75564	15.97	0.578772	15.98	0.531424	15.91	0.536673	15.89	0.568144	15.12	0.533915	15.25	0.509558	15.44	0.5209	15.27	0.552139	15.32	1.06149		negative regulation by host of viral genome replication, positive regulation by host of viral genome replication, positive regulation by host of viral release from host cell		COPII-coated vesicle budding, cell death, negative regulation by host of viral genome replication, neuron projection development
Q60931	Vdac3	MitoCarta3.0	not	not	0.58	0.11	-0.11	-0.41	not	0.11	Voltage-dependent anion-selective channel protein 3 OS=Mus musculus OX=10090 GN=Vdac3 PE=1 SV=1	1	10	0.49	10	16.61	0.61325	16.45	0.616228	15.5	0.638443	16.49	0.607198	16.38	1.78881	16.12	0.557531	16.22	0.562042	16.24	0.556808	16.19	0.552445	16.1	0.546956	15.67	0.545078	15.67	0.547051	15.96	0.558641	15.83	0.564636	16.24	0.672924		regulation of cilium assembly		chemical synaptic transmission, neuron-neuron synaptic transmission
Q99ME2	Wdr6	0	not	not	0.53	0.07	-0.11	0.28	not	0.083	WD repeat-containing protein 6 OS=Mus musculus OX=10090 GN=Wdr6 PE=1 SV=1	1	1	0.012	1	12.67	0	12.68	0	12.4	0	12.31	0	12.72	0	12.77	0	12.46	0	12.46	0	11.9	0	12.63	0	12.65	0	12.88	0	12.6	0	12.85	0	13.2	0		cell cycle arrest, negative regulation of autophagy, negative regulation of cell proliferation		cell cycle arrest
Q9CQW1	Ykt6	0	not	not	0.68	0.51	-0.11	0.2	not	0.48	Synaptobrevin homolog YKT6 OS=Mus musculus OX=10090 GN=Ykt6 PE=1 SV=1	1	2	0.2	2	14.11	0.547538	14.13	0.52246	14.87	0.510332	14	0.519312	13.41	0.886999	14.26	0.54846	13.78	0.560001	13.8	0.500618	14.06	0.50998	14.09	0.532455	14.77	0.56753	14.33	0.534665	13.82	0.503539	14.53	0.601961	14.06	0.591659				membrane fusion, vesicle docking involved in exocytosis, vesicle targeting
P63101	Ywhaz	0	not	not	0.8	0.35	0.11	0.4	not	0.56	14-3-3 protein zeta/delta OS=Mus musculus OX=10090 GN=Ywhaz PE=1 SV=1	1	8	0.38	9	13.25	0.707271	13.39	0.644322	13.91	0.631185	13.32	0.738535	11.89	1.50546	13.69	0.614552	13.12	0.597487	13.35	0.696391	13.6	0.693723	12.53	1.43949	14.02	0.676139	13.74	0.650134	13.11	0.604306	13.96	0.701871	12.92	1.47535		histamine secretion by mast cell, regulation of cell death, regulation of synapse maturation		Golgi reassembly, histamine secretion by mast cell, protein targeting to mitochondrion, synaptic target recognition
Q922H9	Znf330	0	not	not	0.67	0.09	-0.11	0.49	not	0.038	Zinc finger protein 330 OS=Mus musculus OX=10090 GN=Znf330 PE=1 SV=1	1	1	0.044	1	13.63	0	13.61	0	13.74	0	13.4	0	12.47	0	13.33	0	13.33	0	13.02	0	13.45	0	13.19	0	14.17	0	13.98	0	13.55	0	13.75	0	13.86	0
D3Z4U0	Zranb2	0	not	not	0.68	0.86	-0.11	0.06	not	0.84	Zinc finger Ran-binding domain-containing protein 2 OS=Mus musculus OX=10090 GN=Zranb2 PE=1 SV=2	1	1	0.05	1	13.94	0	14	0	14.1	0	13.95	0	15.09	0	14.09	0	14.17	0	13.83	0	14.04	0	14.43	0	13.82	0	13.74	0	14.75	0	14.13	0	14.94	0
E9QMV2	Abracl	0	not	not	0.8	0.52	0.12	-0.31	not	0.63	Costars family protein ABRACL OS=Mus musculus OX=10090 GN=Abracl PE=1 SV=1	1	1	0.16	1	17.66	0	17.86	0	18.37	0	17.68	0	16.31	0	18.23	0	17.75	0	17.88	0	18.03	0	16.57	0	17.81	0	17.39	0	16.72	0	17.99	0	16.44	0
Q9DB25	Alg5	0	not	not	0.39	0.14	-0.12	-0.25	not	0.22	Dolichyl-phosphate beta-glucosyltransferase OS=Mus musculus OX=10090 GN=Alg5 PE=1 SV=1	1	2	0.077	2	14.93	0.495764	14.86	0.490607	14.75	0.560923	15.01	0.525614	15.41	0.709789	14.93	0.501573	14.98	0.500622	15.01	0.489311	14.77	0.514112	14.67	0.503724	14.37	0.578438	14.82	0.488097	14.89	0.572563	14.72	0.541853	14.92	0.505743				protein N-linked glycosylation
Q6ZQ38	Cand1	0	not	not	0.65	0.13	0.12	0.44	not	0.16	Cullin-associated NEDD8-dissociated protein 1 OS=Mus musculus OX=10090 GN=Cand1 PE=1 SV=2	1	11	0.14	10	15.56	0.502649	15.56	0.540479	16.22	0.498738	15.52	0.51224	14.66	0.581938	15.82	0.506882	15.58	0.527117	15.55	0.509841	15.64	0.516551	15.53	0.532451	16.25	0.501071	15.92	0.517623	15.74	0.502825	16.08	0.514097	15.76	0.672608		negative regulation of catalytic activity, positive regulation of RNA polymerase II transcriptional preinitiation complex assembly, positive regulation of transcription, DNA-templated		SCF complex assembly, cell differentiation, protein ubiquitination
Q9Z1Q5	Clic1	0	not	not	0.41	0.046	-0.12	-0.46	not	0.057	Chloride intracellular channel protein 1 OS=Mus musculus OX=10090 GN=Clic1 PE=1 SV=3	1	4	0.27	4	16.43	0.506956	16.4	0.49018	16.78	0.484817	16.25	0.526527	16.12	0.487967	16.59	0.490548	16.25	0.503723	16.12	0.498248	16.33	0.489882	16.07	0.521923	16.31	0.485183	15.96	0.544102	15.44	0.526155	16.24	0.480771	15.72	0.576692		positive regulation of osteoblast differentiation, regulation of cell cycle, regulation of ion transmembrane transport, regulation of mitochondrial membrane potential
B1AWE0	Clta	0	not	not	0.53	0.2	0.12	-0.29	not	0.097	Clathrin light chain OS=Mus musculus OX=10090 GN=Clta PE=1 SV=1	1	1	0.097	1	15.44	0	15.53	0	15.84	0	15.67	0	14.85	0	15.65	0	15.45	0	15.54	0	15.74	0	15.52	0	15.42	0	15.38	0	15.05	0	15.26	0	14.76	0
O89079	Cope	0	not	Homozygous vs Control is different	0.22	0.00029	0.12	0.6	FDR<0.05	< 0.0001	Cluster of Coatomer subunit epsilon OS=Mus musculus OX=10090 GN=Cope PE=1 SV=3 (O89079)	1	1	0.065	1	13.62	0	13.74	0	13.84	0	13.65	0	14.08	0	13.94	0	13.8	0	13.94	0	13.84	0	14.01	0	14.48	0	14.23	0	14.51	0	14.31	0	14.42	0
P31786	Dbi	MitoCarta3.0	not	not	0.85	0.94	0.12	-0.05	not	0.95	Acyl-CoA-binding protein OS=Mus musculus OX=10090 GN=Dbi PE=1 SV=2	1	4	0.39	2	15.88	0.492492	16.02	0.5458	17.34	0.539088	15.69	0.618046	13.56	1.49658	16.11	0.630454	15.6	0.516227	15.67	0.492916	15.84	0.486846	15.89	0.730014	16.1	0.565181	15.76	0.524167	15.33	0.520646	16.19	0.510715	14.85	0.677297		long-term synaptic potentiation, negative regulation of fatty acid beta-oxidation, positive regulation of lipid biosynthetic process, positive regulation of release of sequestered calcium ion into cytosol, regulation of synaptic transmission, GABAergic		glial cell proliferation, phosphatidylcholine acyl-chain remodeling, triglyceride metabolic process
P26883	Fkbp1a	0	not	not	0.47	0.64	0.12	0.09	not	0.78	Peptidyl-prolyl cis-trans isomerase FKBP1A OS=Mus musculus OX=10090 GN=Fkbp1a PE=1 SV=2	0.98	1	0.13	1	15.19	0	15.1	0	15.68	0	15.16	0	14.97	0	15.59	0	15.21	0	15.39	0	15.05	0	15.44	0	15.52	0	15.62	0	15.07	0	15.48	0	14.86	0		SMAD protein complex assembly, cytokine-mediated signaling pathway, negative regulation of phosphoprotein phosphatase activity, negative regulation of protein phosphorylation, positive regulation of protein binding, positive regulation of protein ubiquitination, regulation of activin receptor signaling pathway, regulation of amyloid precursor protein catabolic process, regulation of immune respon…		SMAD protein complex assembly, T cell proliferation, amyloid fibril formation, chaperone-mediated protein folding, cytokine-mediated signaling pathway, protein peptidyl-prolyl isomerization, release of sequestered calcium ion into cytosol
Q61553	Fscn1	0	not	not	0.3	0.64	-0.12	0.05	not	0.36	Fascin OS=Mus musculus OX=10090 GN=Fscn1 PE=1 SV=4	1	18	0.47	15	13.82	0.662578	13.86	0.670765	13.83	0.661976	13.69	0.665011	13.87	0.848897	13.89	0.86403	13.66	0.6467	13.71	0.738891	13.88	0.735517	13.31	1.27714	14.12	0.649387	13.87	0.65981	13.64	0.647448	13.99	0.662755	13.68	0.869143		positive regulation of extracellular matrix disassembly, positive regulation of filopodium assembly, positive regulation of lamellipodium assembly, positive regulation of podosome assembly, regulation of actin cytoskeleton organization, regulation of microvillus assembly		actin cytoskeleton organization, actin filament bundle assembly, cell migration, cell-cell junction assembly, establishment of apical/basal cell polarity, microspike assembly
Q62356	Fstl1	0	not	not	0.55	0.13	0.12	-0.37	not	0.091	Follistatin-related protein 1 OS=Mus musculus OX=10090 GN=Fstl1 PE=1 SV=2	1	1	0.052	1	14.76	0	15.04	0	15.24	0	15.02	0	15.57	0	14.91	0	15.44	0	15.28	0	14.99	0	15.58	0	14.49	0	14.52	0	15.15	0	14.4	0	15.2	0
E9PYA3	Hagh	MitoCarta3.0	not	not	0.59	0.68	-0.12	0.12	not	0.63	Hydroxyacylglutathione hydrolase, mitochondrial (Fragment) OS=Mus musculus OX=10090 GN=Hagh PE=1 SV=1	0.99	1	0.068	1	13.87	0	13.77	0	14.11	0	13.51	0	14.54	0	13.65	0	13.86	0	14	0	13.56	0	14.15	0	13.68	0	13.83	0	14.17	0	13.85	0	14.84	0
sp|P13645|K1C10_HUMAN	KRT10	0	not	not	0.78	0.22	-0.12	-0.49	not	0.44	Cluster of sp|P13645|K1C10_HUMAN Keratin, type I cytoskeletal 10 OS=Homo sapiens GN=KRT10 PE=1 SV=6 (sp|P13645|K1C10_HUMAN)	1	21	0.4	23	14.09	1.11838	14.2	0.86868	15.14	1.2362	13.31	1.03558	14.75	1.38981	13.54	1.10194	14.24	1.06669	14.03	1.09078	13.8	0.831878	15.26	1.4023	13.79	1.05715	14.22	1.25289	13.02	0.966036	13.99	1.11931	14.01	0.994165		establishment of skin barrier, negative regulation of cell migration		cellular response to retinoic acid, cytoskeleton organization, intermediate filament bundle assembly, intermediate filament cytoskeleton organization, keratinization, keratinocyte differentiation, keratinocyte migration
P14152	Mdh1	mito-interacting	not	not	0.7	0.53	0.12	0.21	not	0.76	Malate dehydrogenase, cytoplasmic OS=Mus musculus OX=10090 GN=Mdh1 PE=1 SV=3	1	4	0.22	3	13.24	0.580136	13.39	0.579287	14.3	0.576851	13.15	0.551177	12.62	1.25816	13.88	0.533965	13.35	0.576196	13.36	0.63516	13.64	0.552548	13.07	0.530621	13.97	0.530076	13.61	0.606103	13.27	0.784386	13.73	0.642941	13.14	1.07674				NAD metabolic process, NADH metabolic process, malate metabolic process, oxaloacetate metabolic process, tricarboxylic acid cycle
Q9D074	Mgrn1	0	not	not	0.54	0.37	0.12	0.15	not	0.63	E3 ubiquitin-protein ligase MGRN1 OS=Mus musculus OX=10090 GN=Mgrn1 PE=1 SV=2	0.99	1	0.026	1	15.99	0	16.25	0	15.64	0	16.01	0	16.49	0	16.47	0	16.31	0	16.1	0	15.79	0	16.31	0	16.26	0	16.23	0	16.08	0	16.1	0	16.48	0		negative regulation of G-protein coupled receptor protein signaling pathway, negative regulation of cAMP-mediated signaling, negative regulation of smoothened signaling pathway		protein monoubiquitination, protein polyubiquitination
Q9CY73	Mrpl44	MitoCarta3.0	not	not	0.68	0.49	-0.12	0.22	not	0.47	39S ribosomal protein L44, mitochondrial OS=Mus musculus OX=10090 GN=Mrpl44 PE=1 SV=3	1	1	0.057	1	11.81	0	11.46	0	10.47	0	11.56	0	11.71	0	11.33	0	11.49	0	10.85	0	11.57	0	11.2	0	10.96	0	11.81	0	11.8	0	11.48	0	12.09	0		pre-miRNA processing, primary miRNA processing, production of siRNA involved in RNA interference		RNA phosphodiester bond hydrolysis, endonucleolytic, mitochondrial translational elongation, pre-miRNA processing, primary miRNA processing, production of siRNA involved in RNA interference
Q91VD9	Ndufs1	MitoCarta3.0	not	not	0.6	0.49	0.12	-0.19	not	0.38	NADH-ubiquinone oxidoreductase 75 kDa subunit, mitochondrial OS=Mus musculus OX=10090 GN=Ndufs1 PE=1 SV=2	1	8	0.19	7	14.76	0.5152	14.48	0.51472	13.7	0.633158	14.63	0.540797	15	0.725943	14.53	0.50597	14.65	0.500162	14.76	0.534137	14.66	0.534186	14.58	0.537434	14.03	0.546898	14.19	0.519897	14.53	0.55141	14.09	0.540439	14.78	0.605447		regulation of mitochondrial membrane potential		ATP metabolic process, ATP synthesis coupled electron transport, apoptotic mitochondrial changes, cellular respiration, reactive oxygen species metabolic process
Q8R0G9	Nup133	0	not	not	0.7	0.57	-0.12	0.26	not	0.57	Nuclear pore complex protein Nup133 OS=Mus musculus OX=10090 GN=Nup133 PE=1 SV=2	1	3	0.031	2	13.58	0.60342	13.66	0.512309	13.83	0.506615	13.9	0.550128	15.22	0.890311	13.91	0.50596	13.82	0.505445	13.96	0.520922	13.87	0.507584	14.03	0.633469	13.92	0.589018	13.77	0.497498	14.72	0.560972	13.77	0.5084	15.3	0.575126				neurogenesis, nuclear pore distribution, nuclear pore organization
Q5SX75	P4ha2	0	not	Homozygous vs Control is different	0.21	< 0.0001	0.12	0.91	FDR<0.05	< 0.0001	Procollagen-proline 4-dioxygenase OS=Mus musculus OX=10090 GN=P4ha2 PE=1 SV=1	1	4	0.12	4	14.44	0.543239	14.46	0.521302	14.48	0.596718	14.55	0.515396	14.45	0.876459	14.31	0.562808	14.81	0.513478	14.61	0.537085	14.76	0.523653	14.52	0.565163	15.22	0.504149	15.41	0.501312	15.32	0.630727	15.41	0.560837	15.56	0.642085
P09103	P4hb	0	not	not	0.33	0.083	0.12	0.18	not	0.32	Protein disulfide-isomerase OS=Mus musculus OX=10090 GN=P4hb PE=1 SV=2	1	19	0.46	16	14.89	0.721184	14.77	0.702007	14.88	0.81383	14.97	0.710923	14.96	0.96129	14.6	0.877104	15.18	0.683997	15.17	0.646772	14.99	0.869561	15.13	0.636843	14.86	0.671716	14.97	0.69145	15.22	0.728205	15.01	0.78178	15.31	0.805315		cell redox homeostasis, positive regulation of viral entry into host cell, regulation of oxidative stress-induced intrinsic apoptotic signaling pathway		cell redox homeostasis, cellular response to hypoxia, peptidyl-proline hydroxylation to 4-hydroxy-L-proline, protein folding, response to endoplasmic reticulum stress
Q60967	Papss1	0	not	not	0.27	0.7	0.12	-0.07	not	0.46	Bifunctional 3'-phosphoadenosine 5'-phosphosulfate synthase 1 OS=Mus musculus OX=10090 GN=Papss1 PE=1 SV=1	1	2	0.032	1	13.89	0.515564	13.75	0.502546	13.78	0.541094	13.64	0.523931	14.17	0.636489	13.84	0.531687	14.1	0.502337	13.93	0.506892	13.89	0.502409	14.09	0.526875	13.5	0.61035	13.51	0.521076	14.06	0.508538	13.56	0.519037	14.25	0.511309				3'-phosphoadenosine 5'-phosphosulfate biosynthetic process, phosphorylation, sulfate assimilation
F8WHU5	Pds5b	0	not	not	0.63	0.28	0.12	0.41	not	0.38	Sister chromatid cohesion protein PDS5 homolog B OS=Mus musculus OX=10090 GN=Pds5b PE=1 SV=1	1	2	0.032	2	13.6	0.784127	13.65	0.500267	13.76	0.523582	14.16	0.502984	14.86	0.500759	13.93	0.580164	14.05	0.499321	14.22	0.509818	14.28	0.498594	14.16	0.596115	13.88	0.516539	14.2	0.53893	14.73	0.594979	13.99	0.499004	15.3	0.535214
Q8BX10	Pgam5	MitoCarta3.0	not	not	0.66	0.4	-0.12	-0.26	not	0.58	Serine/threonine-protein phosphatase PGAM5, mitochondrial OS=Mus musculus OX=10090 GN=Pgam5 PE=1 SV=1	1	3	0.11	3	14.38	0.504498	14.28	0.516301	13.49	0.52884	14.42	0.52494	15.16	0.501634	14.12	0.498543	14.23	0.563972	14.32	0.515135	14.35	0.510718	14.12	0.547099	13.73	0.508064	14	0.50871	14.3	0.504523	14	0.506343	14.42	0.499305		positive regulation of GTPase activity		dephosphorylation, necroptotic process, protein dephosphorylation
G3UXH4	Pkn2	0	not	not	0.39	0.58	-0.12	0.09	not	0.31	Protein kinase C OS=Mus musculus OX=10090 GN=Pkn2 PE=1 SV=1	1	3	0.055	3	13.4	0.54264	13.36	0.529161	13.36	0.563575	13.51	0.544901	14.04	0.725175	13.46	0.530977	13.3	0.521335	13.45	0.515754	13.38	0.541397	13.48	0.515355	13.65	0.548975	13.47	0.558535	13.44	0.695552	13.6	0.512875	13.97	0.632959
Q8CEC6	Ppwd1	0	not	Homozygous vs Control is different	0.36	0.049	-0.12	0.47	FDR<0.05	0.0098	Peptidylprolyl isomerase domain and WD repeat-containing protein 1 OS=Mus musculus OX=10090 GN=Ppwd1 PE=1 SV=2	1	1	0.025	1	14.23	0	14.09	0	14.3	0	14.27	0	14.8	0	14.22	0	14.11	0	14.31	0	14.17	0	14.26	0	14.39	0	14.68	0	15.19	0	14.6	0	15.2	0				RNA splicing, mRNA processing, protein peptidyl-prolyl isomerization
Q9CX56	Psmd8	0	not	not	0.26	0.29	0.12	0.1	not	0.37	26S proteasome non-ATPase regulatory subunit 8 OS=Mus musculus OX=10090 GN=Psmd8 PE=1 SV=2	1	4	0.16	3	15.83	0.495577	15.68	0.497959	16.08	0.514971	15.97	0.49027	16.12	0.894269	16.23	0.486379	16.06	0.535158	16.04	0.495054	15.9	0.534476	16.03	0.499195	16.16	0.515626	16.09	0.505028	16.04	0.524918	16.01	0.491783	15.9	0.568974				proteasome-mediated ubiquitin-dependent protein catabolic process
Q9WVJ2	Psmd13	0	not	not	0.5	0.051	0.12	0.21	not	0.36	26S proteasome non-ATPase regulatory subunit 13 OS=Mus musculus OX=10090 GN=Psmd13 PE=1 SV=1	1	5	0.22	5	14.93	0.517999	14.76	0.568976	15.16	0.507964	14.83	0.508864	14.66	0.670366	15.3	0.499126	15	0.581051	15	0.522876	15.2	0.507708	14.44	0.802565	15.06	0.586947	14.98	0.575635	15.04	0.540402	15.21	0.555757	15.13	0.611293				meiosis I, proteasome assembly, ubiquitin-dependent protein catabolic process
O35295	Purb	0	not	Homozygous vs Control is different	0.1	< 0.0001	-0.12	-0.31	FDR<0.05	0.00069	Transcriptional activator protein Pur-beta OS=Mus musculus OX=10090 GN=Purb PE=1 SV=3	1	2	0.16	2	15.41	0.497856	15.53	0.484559	15.54	0.485963	15.49	0.485445	15.45	0.519095	15.59	0.483591	15.37	0.484895	15.36	0.487405	15.26	0.489735	15.25	0.501393	15.07	0.488624	15.27	0.485152	15.16	0.560121	15.16	0.574656	15.19	0.491417		negative regulation of transcription from RNA polymerase II promoter, negative regulation of transcription, DNA-templated, negative regulation of translation		DNA unwinding involved in DNA replication, apoptotic process, cell differentiation
O89086	Rbm3	0	not	Homozygous vs Control is different	0.36	0.00022	-0.12	0.7	FDR<0.05	< 0.0001	Cluster of RNA-binding protein 3 OS=Mus musculus OX=10090 GN=Rbm3 PE=1 SV=1 (O89086)	1	1	0.46	4	12.46	0	12.32	0	12.53	0	12.6	0	12.39	0	12.5	0	11.97	0	12.6	0	12.37	0	12.29	0	13	0	13.1	0	13.12	0	13.05	0	13.55	0		negative regulation of translation, positive regulation of mRNA splicing, via spliceosome, positive regulation of translation, production of miRNAs involved in gene silencing by miRNA		production of miRNAs involved in gene silencing by miRNA, translation
Q8CGC6	Rbm28	0	not	not	0.59	0.28	-0.12	0.26	not	0.18	RNA-binding protein 28 OS=Mus musculus OX=10090 GN=Rbm28 PE=1 SV=4	1	1	0.017	1	16.35	0	16.2	0	16.33	0	16.17	0	17.25	0	16.47	0	16.21	0	16.25	0	16.15	0	16.6	0	16.52	0	16.63	0	16.88	0	16.54	0	17.01	0				RNA splicing, mRNA processing
D3Z5I9	Rbm33	0	not	not	0.16	0.15	0.12	-0.19	not	0.039	RNA-binding protein 33 OS=Mus musculus OX=10090 GN=Rbm33 PE=1 SV=1	1	1	0.013	1	14.62	0	14.49	0	14.67	0	14.75	0	14.44	0	14.58	0	14.65	0	14.68	0	14.89	0	14.78	0	14.12	0	14.23	0	14.55	0	14.41	0	14.7	0
Q8BP92	Rcn2	0	not	not	0.43	0.76	0.12	-0.03	not	0.51	Reticulocalbin-2 OS=Mus musculus OX=10090 GN=Rcn2 PE=1 SV=1	1	4	0.23	4	13.96	0.537054	13.8	0.567012	13.76	0.583344	13.9	0.534103	13.59	0.623705	13.46	1.03656	14.25	0.588133	13.98	0.526036	14.03	0.516663	13.91	0.529454	13.63	0.524764	13.63	0.572356	13.91	0.619138	13.67	0.563725	14.02	0.656215
Q68FE6	Ripor1	0	not	not	0.49	0.035	0.12	0.4	not	0.056	Rho family-interacting cell polarization regulator 1 OS=Mus musculus OX=10090 GN=Ripor1 PE=1 SV=2	0.94	1	0.017	1	14.57	0	14.09	0	14.59	0	14.1	0	14.01	0	14.54	0	14.07	0	14.52	0	14.25	0	14.57	0	14.7	0	14.97	0	14.56	0	14.75	0	14.4	0		Rho protein signal transduction, negative regulation of Rho guanyl-nucleotide exchange factor activity, negative regulation of Rho protein signal transduction, positive regulation of cell migration, positive regulation of intracellular protein transport		Rho protein signal transduction, cellular response to chemokine, cellular response to starvation
A2AVJ7	Rrbp1	0	not	not	0.6	0.39	0.12	0.27	not	0.57	Ribosome-binding protein 1 OS=Mus musculus OX=10090 GN=Rrbp1 PE=1 SV=1	1	36	0.32	35	14.56	0.604424	14.46	0.599652	14.14	0.724706	14.58	0.595147	15.39	0.823125	14.5	0.61495	14.7	0.779502	14.85	0.56363	14.75	0.775886	14.92	0.595511	14.47	0.612723	14.64	0.626534	15.17	0.602508	14.6	0.574514	15.57	0.751915
A0A1W2P6P1	Sgta	0	not	not	0.68	0.46	-0.12	0.19	not	0.47	Small glutamine-rich tetratricopeptide repeat-containing protein alpha (Fragment) OS=Mus musculus OX=10090 GN=Sgta PE=1 SV=1	1	4	0.2	4	16.45	0.565654	16.56	0.501809	16.93	0.505441	16.6	0.52039	15.67	0.504553	16.61	0.495052	16.35	0.522474	16.5	0.535656	16.51	0.504394	15.65	1.03948	16.88	0.497139	16.77	0.494124	16.49	0.610067	16.79	0.487741	16.22	0.589791
A2ANL1	Slc23a2	0	not	not	0.5	0.64	0.12	-0.08	not	0.47	Solute carrier family 23 member 2 (Fragment) OS=Mus musculus OX=10090 GN=Slc23a2 PE=1 SV=8	0.99	1	0.41	1	13.28	0	13.15	0	12.76	0	13.34	0	13.61	0	13.46	0	13.43	0	13.03	0	13.62	0	13.22	0	13.22	0	13.2	0	12.76	0	13.26	0	13.3	0
H3BJ02	Stx5a	0	not	not	0.31	0.29	0.12	0.17	not	0.39	Syntaxin 5A OS=Mus musculus OX=10090 GN=Stx5a PE=1 SV=1	1	2	0.14	2	13.91	0.5547	14.12	0.533079	14.19	0.568835	14.29	0.530031	14.56	0.537651	14.36	0.49696	14.25	0.498771	14.32	0.491811	14.39	0.53005	14.36	0.546659	14.23	0.496207	14.21	0.514137	14.34	0.505344	14.38	0.638284	14.76	0.501578
Q9JHF5	Tcirg1	0	not	Homozygous vs Control is different	0.22	< 0.0001	0.12	-1.25	FDR<0.05	< 0.0001	V-type proton ATPase subunit a OS=Mus musculus OX=10090 GN=Tcirg1 PE=1 SV=1	1	1	0.038	1	12.47	0	12.27	0	12.54	0	12.44	0	12.3	0	12.38	0	12.37	0	12.79	0	12.59	0	12.51	0	10.92	0	11.42	0	10.91	0	11.2	0	11.31	0		vacuolar acidification		macroautophagy, protein catabolic process in the vacuole, vacuolar acidification
sp|Q29443|TRFE_BOVIN	TF	0	not	Homozygous vs Control is different	0.35	< 0.0001	0.12	-0.96	FDR<0.05	< 0.0001	sp|Q29443|TRFE_BOVIN Serotransferrin OS=Bos taurus GN=TF PE=2 SV=1	1	6	0.12	6	14.07	0.830975	13.98	0.671627	14.16	0.796589	13.96	0.821709	13.54	1.19731	14	0.67032	14.28	0.848965	14.01	0.693611	14.04	0.987567	13.97	0.726949	13.01	1.01798	12.98	0.985334	12.85	0.97042	13.13	1.04879	12.92	0.923896
B1AZI6	Thoc2	0	not	not	0.73	0.39	0.12	0.32	not	0.64	Cluster of THO complex subunit 2 OS=Mus musculus OX=10090 GN=Thoc2 PE=1 SV=1 (B1AZI6)	1	1	0.019	2	11.12	0	11.67	0	11.46	0	11.27	0	12.59	0	10.97	0	12.19	0	11.72	0	11.88	0	11.94	0	11.79	0	11.89	0	12.45	0	11.14	0	12.46	0		negative regulation of neuron projection development, regulation of mRNA export from nucleus		RNA splicing, cell morphogenesis, mRNA processing, negative regulation of neuron projection development, neuron development, stem cell division, viral mRNA export from host cell nucleus
P70318	Tial1	0	not	not	0.67	0.95	-0.12	-0.02	not	0.89	Cluster of Nucleolysin TIAR OS=Mus musculus OX=10090 GN=Tial1 PE=1 SV=1 (P70318)	1	1	0.056	2	13.55	0	13.55	0	13.92	0	13.81	0	14.83	0	13.85	0	13.59	0	13.84	0	13.58	0	14.22	0	13.64	0	13.6	0	13.96	0	13.78	0	14.57	0		positive regulation of cell proliferation		apoptotic process, germ cell development, stem cell division
P40142	Tkt	mito-interacting	not	not	0.85	0.098	0.12	1.19	not	0.08	Transketolase OS=Mus musculus OX=10090 GN=Tkt PE=1 SV=1	1	12	0.25	10	15.33	0.647059	15.49	0.653951	16.6	0.64159	15.45	0.641259	12.78	3.30105	15.36	0.592385	15.03	0.930922	15.29	0.637503	15.4	0.626692	15.18	0.791547	16.35	0.650694	16.39	0.626865	16.39	0.578542	16.46	0.634739	16	1.10252		regulation of growth		glyceraldehyde-3-phosphate biosynthetic process, pentose-phosphate shunt, pentose-phosphate shunt, non-oxidative branch, ribose phosphate biosynthetic process
Q9CQN6	Tmem14c	MitoCarta3.0	not	not	0.64	0.9	-0.12	-0.03	not	0.87	Transmembrane protein 14C OS=Mus musculus OX=10090 GN=Tmem14c PE=1 SV=1	1	3	0.4	2	16.25	0.645082	15.99	0.639115	15.19	0.608741	15.98	0.684164	15.35	1.37218	15.43	0.626754	16.06	0.631787	15.83	0.566419	15.63	0.576397	15.18	0.526022	15.82	0.491241	15.32	0.615252	16.25	0.545778	15.53	0.616006	15.68	1.74776		erythrocyte differentiation, regulation of heme biosynthetic process		erythrocyte differentiation, heme biosynthetic process
F8WID5	Tpm1	0	not	not	0.23	0.1	-0.12	-0.22	not	0.17	Cluster of Tropomyosin alpha-1 chain OS=Mus musculus OX=10090 GN=Tpm1 PE=1 SV=1 (F8WID5)	1	4	0.34	14	14.88	1.06624	14.96	0.972186	15.06	1.27569	15.01	1.07187	14.63	1.36635	14.94	2.08969	14.83	1.7309	14.74	1.97868	14.6	1.93937	14.81	2.04029	14.88	1.23557	14.77	1.19393	14.54	1.03259	14.84	1.13079	14.41	1.36134
Q9Z0P5	Twf2	0	not	not	0.15	0.18	0.12	0.11	not	0.19	Twinfilin-2 OS=Mus musculus OX=10090 GN=Twf2 PE=1 SV=1	1	2	0.12	2	14.56	0.489813	14.43	0.488366	14.67	0.511802	14.53	0.495772	14.29	0.496481	14.57	0.502144	14.7	0.492615	14.49	0.503252	14.68	0.487885	14.63	0.491675	14.67	0.487363	14.68	0.48833	14.49	0.500029	14.65	0.487949	14.54	0.490547		barbed-end actin filament capping, intracellular signal transduction, negative regulation of actin filament polymerization, positive regulation of axon extension, positive regulation of lamellipodium assembly, positive regulation of neuron projection development, regulation of actin cytoskeleton organization, regulation of microvillus length, sequestering of actin monomers		actin filament depolymerization, barbed-end actin filament capping, cell projection organization, cellular response to growth factor stimulus, cellular response to retinoic acid, intracellular signal transduction, positive regulation of axon extension, positive regulation of neuron projection development, regulation of microvillus length, sequestering of actin monomers
P20152	Vim	0	not	not	0.67	0.46	-0.12	0.24	not	0.4	Cluster of Vimentin OS=Mus musculus OX=10090 GN=Vim PE=1 SV=3 (P20152)	1	59	0.62	24	14.05	0.600663	14.07	0.57799	13.92	0.629262	14.25	0.667953	15.28	0.732149	13.94	0.691948	14.17	0.575656	14.26	0.575287	14.18	0.596377	14.44	0.643915	14.24	0.68879	14.41	0.629406	15.02	0.673033	14.19	0.604415	14.91	0.765434		SMAD protein signal transduction, negative regulation of neuron projection development, positive regulation of collagen biosynthetic process, positive regulation of gene expression, positive regulation of glial cell proliferation, positive regulation of translation, regulation of Schwann cell migration, regulation of axonogenesis, regulation of mRNA stability, regulation of organelle transport al…		Bergmann glial cell differentiation, SMAD protein signal transduction, astrocyte development, axon development, axon regeneration, cellular response to interferon-gamma, cellular response to leukemia inhibitory factor, cellular response to lipopolysaccharide, cellular response to muramyl dipeptide, intermediate filament organization, intermediate filament-based process, lens fiber cell developmen…
Q3UHH1	Zswim8	0	not	not	0.55	0.62	-0.12	0.1	not	0.51	Zinc finger SWIM domain-containing protein 8 OS=Mus musculus OX=10090 GN=Zswim8 PE=1 SV=1	0.98	1	0.022	1	11.61	0	11.73	0	12.04	0	12.42	0	12.3	0	11.6	0	11.81	0	11.88	0	12.22	0	12	0	12.32	0	12.23	0	11.91	0	11.75	0	12.4	0		regulation of axon guidance		regulation of axon guidance
Q921H8	Acaa1a	MitoCarta3.0	not	not	0.099	0.42	0.13	-0.09	not	0.087	Cluster of 3-ketoacyl-CoA thiolase A, peroxisomal OS=Mus musculus OX=10090 GN=Acaa1a PE=1 SV=1 (Q921H8)	1	2	0.2	6	14.61	0.513773	14.71	0.495046	14.38	0.547035	14.72	0.516194	14.51	0.996586	14.63	0.487776	14.78	0.487686	14.8	0.582746	14.69	0.5137	14.69	0.489003	14.55	0.538137	14.46	0.624533	14.19	0.533215	14.72	0.546419	14.55	0.742822				bile acid metabolic process, fatty acid beta-oxidation, phenylacetate catabolic process, very long-chain fatty acid metabolic process
Q9QZB7	Actr10	0	not	not	0.26	0.5	0.13	0.04	not	0.4	Actin-related protein 10 OS=Mus musculus OX=10090 GN=Actr10 PE=1 SV=2	1	4	0.14	3	13.7	0.521275	13.71	0.548205	13.68	0.541363	13.49	0.524347	13.65	0.556175	14.07	0.520462	13.82	0.508136	13.8	0.527706	13.74	0.531454	13.45	0.681696	13.75	0.532972	13.6	0.565565	13.61	0.553134	13.65	0.541439	13.83	0.515815				microtubule-based movement
Q8JZQ2	Afg3l2	MitoCarta3.0	not	not	0.56	0.16	-0.13	-0.31	not	0.27	Cluster of AFG3-like protein 2 OS=Mus musculus OX=10090 GN=Afg3l2 PE=1 SV=1 (Q8JZQ2)	1	1	0.025	2	15.48	0	15.2	0	14.52	0	15.16	0	15.62	0	15.05	0	15.17	0	15.33	0	15.05	0	14.72	0	14.83	0	14.85	0	15.07	0	14.77	0	14.9	0		mitochondrial calcium ion homeostasis, regulation of multicellular organism growth		axonogenesis, cristae formation, mitochondrial calcium ion homeostasis, mitochondrial fusion, mitochondrial protein processing, muscle fiber development, myelination, neuromuscular junction development
G5E829	Atp2b1	0	not	not	0.28	0.57	-0.13	-0.12	not	0.71	Cluster of Plasma membrane calcium-transporting ATPase 1 OS=Mus musculus OX=10090 GN=Atp2b1 PE=1 SV=1 (G5E829)	1	8	0.1	11	13.65	1.73603	13.68	1.8399	13.66	1.40676	13.89	1.37318	14.08	1.42741	13.83	1.32703	13.79	1.30564	13.63	1.43551	13.37	1.70096	13.66	1.30516	14.04	1.50136	13.88	1.51189	13.09	1.91831	13.92	1.43744	13.44	2.11278		regulation of presynaptic cytosolic calcium ion concentration		cellular calcium ion homeostasis, cellular response to corticosterone stimulus, cellular response to vitamin D, regulation of presynaptic cytosolic calcium ion concentration
Q8K3W0	Babam2	0	not	Homozygous vs Control is different	0.44	0.00063	0.13	0.6	FDR<0.05	0.0019	BRISC and BRCA1-A complex member 2 OS=Mus musculus OX=10090 GN=Babam2 PE=1 SV=2	1	1	0.037	1	16.32	0	16.46	0	16.77	0	16.58	0	16.24	0	16.83	0	16.65	0	16.79	0	16.6	0	16.14	0	17.21	0	17.14	0	17.02	0	17.14	0	16.87	0		negative regulation of apoptotic process, positive regulation of DNA repair, signal transduction involved in G2 DNA damage checkpoint		apoptotic process, cell cycle, cell division, chromatin organization, double-strand break repair, signal transduction involved in G2 DNA damage checkpoint
Q8K297	Colgalt1	0	not	not	0.27	0.77	0.13	-0.03	not	0.26	Procollagen galactosyltransferase 1 OS=Mus musculus OX=10090 GN=Colgalt1 PE=1 SV=2	1	2	0.062	2	14.41	0.490585	14.24	0.499591	14.27	0.54673	14.58	0.490594	14.77	0.502127	14.53	0.531524	14.58	0.550832	14.64	0.492107	14.44	0.502023	14.74	0.542877	14.21	0.575797	14.44	0.513587	14.53	0.491441	14.46	0.50674	14.47	0.612905		positive regulation of collagen fibril organization
A2A432	Cul4b	0	not	not	0.15	0.18	0.13	0.2	not	0.31	Cluster of Cullin-4B OS=Mus musculus OX=10090 GN=Cul4b PE=1 SV=1 (A2A432)	1	3	0.052	3	11.98	0.566148	12.12	0.641262	12.11	0.673573	12.08	0.674848	12.15	0.876457	12.26	0.586035	12.35	0.597565	11.94	0.69001	12.25	0.607213	12.28	0.717779	12.48	0.766931	11.99	0.590199	12.21	0.693677	12.07	0.65631	12.69	0.569474		positive regulation of G1/S transition of mitotic cell cycle, positive regulation of protein catabolic process		UV-damage excision repair, cell cycle, cellular response to DNA damage stimulus, histone H2A monoubiquitination, neuron projection development, proteasomal protein catabolic process, protein ubiquitination, ubiquitin-dependent protein catabolic process
Q8BL66	Eea1	0	not	not	0.41	0.24	-0.13	0.23	not	0.1	Early endosome antigen 1 OS=Mus musculus OX=10090 GN=Eea1 PE=1 SV=2	1	5	0.052	5	13.45	0.553039	13.56	0.515687	13.49	0.530606	13.82	0.589649	14.2	0.562471	13.43	0.597806	13.73	0.538931	13.48	0.542168	13.6	0.535826	13.62	0.521576	13.79	0.539982	13.78	0.543043	14.07	0.540185	13.7	0.549506	14.34	0.549885				vesicle fusion, viral RNA genome replication
Q8JZQ9	Eif3b	0	not	not	0.23	0.25	-0.13	-0.15	not	0.32	Eukaryotic translation initiation factor 3 subunit B OS=Mus musculus OX=10090 GN=Eif3b PE=1 SV=1	1	13	0.28	12	15.01	0.612166	15.07	0.58036	15.15	0.546354	15.1	0.551787	14.64	1.53124	14.85	0.588908	14.95	0.581827	14.9	0.567093	14.91	0.628475	14.73	0.567984	14.97	0.549138	14.94	0.536354	14.92	0.549275	14.87	0.579079	14.55	1.41861		regulation of translational initiation		IRES-dependent viral translational initiation, formation of cytoplasmic translation initiation complex, viral translational termination-reinitiation
Q9WUK2	Eif4h	0	not	not	0.36	0.85	-0.13	-0.03	not	0.6	Eukaryotic translation initiation factor 4H OS=Mus musculus OX=10090 GN=Eif4h PE=1 SV=3	1	2	0.089	2	15.19	0.539099	15.22	0.484916	15.29	0.517852	15.31	0.500311	14.7	0.48791	15.12	0.487881	15.03	0.484624	14.91	0.494803	15.2	0.5373	14.81	0.535966	15.08	0.622324	14.87	0.677024	14.98	0.491788	15.29	0.48455	15.35	0.508955				cytoplasmic translation, eukaryotic translation initiation factor 4F complex assembly, formation of translation preinitiation complex
Q8R180	Ero1a	0	not	Homozygous vs Control is different	0.15	0.0024	-0.13	-0.75	FDR<0.05	0.0006	ERO1-like protein alpha OS=Mus musculus OX=10090 GN=Ero1a PE=1 SV=2	1	1	0.03	1	12.73	0	12.72	0	12.74	0	12.44	0	12.55	0	12.44	0	12.61	0	12.32	0	12.62	0	12.53	0	11.39	0	11.91	0	12.23	0	11.67	0	12.22	0		cell redox homeostasis, endoplasmic reticulum unfolded protein response, intrinsic apoptotic signaling pathway in response to endoplasmic reticulum stress, release of sequestered calcium ion into cytosol		4-hydroxyproline metabolic process, brown fat cell differentiation, cell redox homeostasis, cellular response to hypoxia, chaperone mediated protein folding requiring cofactor, endoplasmic reticulum unfolded protein response, extracellular matrix organization, intrinsic apoptotic signaling pathway in response to endoplasmic reticulum stress, protein folding in endoplasmic reticulum, protein matur…
A0A0G2JFV9	Exosc9	0	not	not	0.42	0.58	-0.13	0.13	not	0.44	Exosome complex component RRP45 (Fragment) OS=Mus musculus OX=10090 GN=Exosc9 PE=1 SV=1	0.93	1	0.076	1	14.25	0	14.26	0	14.58	0	14.3	0	14.91	0	14.05	0	14.47	0	14.32	0	14.22	0	14.56	0	14.52	0	14.19	0	14.87	0	14.21	0	15.16	0
A0A0R4J0H8	Fndc3b	0	not	not	0.59	0.84	0.13	-0.05	not	0.7	Fibronectin type III domain-containing protein 3B OS=Mus musculus OX=10090 GN=Fndc3b PE=1 SV=1	1	3	0.029	2	12.6	0.546309	12.6	0.64785	12.05	0.551	12.59	0.543566	13.4	0.53283	12.51	0.55926	12.85	0.634492	12.94	0.532241	12.71	0.550056	12.86	0.581617	12.33	0.608193	12.54	0.531955	12.71	0.549489	12.38	0.544224	13.03	0.593192
Q8BHN3	Ganab	0	not	not	0.53	0.54	0.13	0.14	not	0.71	Neutral alpha-glucosidase AB OS=Mus musculus OX=10090 GN=Ganab PE=1 SV=1	1	11	0.21	11	15.41	0.5559	15.48	0.562629	15.37	0.725603	15.57	0.54523	14.54	2.22397	15.33	0.605569	15.52	0.515622	15.49	0.522148	15.41	0.566136	15.25	0.707277	15.2	0.601951	15.21	0.53635	15.73	0.551087	15.25	0.557773	15.69	0.62595				N-glycan processing
Q9CYL5	Glipr2	0	not	not	0.46	0.17	-0.13	-0.7	not	0.19	Golgi-associated plant pathogenesis-related protein 1 OS=Mus musculus OX=10090 GN=Glipr2 PE=1 SV=3	1	4	0.48	4	14.01	0.684536	13.98	0.684524	13.55	0.618815	13.94	0.555011	14.6	0.642839	13.94	0.554768	13.92	0.591899	13.82	0.71055	13.86	0.560142	13.89	0.57035	14.09	0.580191	13.94	0.677273	12.9	0.660295	13.83	0.684723	11.82	2.29108		positive regulation of ERK1 and ERK2 cascade, positive regulation of epithelial cell migration, positive regulation of epithelial to mesenchymal transition
B1AUX2	Hcfc1	0	not	not	0.6	0.17	-0.13	0.48	not	0.098	Host cell factor 1 OS=Mus musculus OX=10090 GN=Hcfc1 PE=1 SV=1	1	2	0.021	2	13.82	0.498691	13.75	0.496959	13.83	0.517608	14.15	0.494798	14.93	0.496734	13.84	0.506046	13.79	0.494756	13.96	0.49374	13.96	0.506787	14.3	0.507148	14.07	0.521273	14.34	0.503782	14.96	0.494123	14.23	0.493413	15.27	0.498572
sp|Q86YZ3|HORN_HUMAN	HRNR	0	not	not	0.74	0.27	0.13	-0.23	not	0.56	sp|Q86YZ3|HORN_HUMAN Hornerin OS=Homo sapiens GN=HRNR PE=1 SV=2	1	4	0.027	4	10.87	1.13447	11.33	0.973043	10.91	1.06364	11.46	1.2307	11.25	1.32281	11.45	1.22	11.04	1.21603	10.91	1.13763	10.49	1.10557	12.58	1.07415	11.3	1.18583	10.97	1.09704	11.22	1.37869	10.52	0.955837	10.67	0.984887
O88477	Igf2bp1	0	not	Homozygous vs Control is different	0.062	0.0057	0.13	0.2	FDR<0.05	0.006	Insulin-like growth factor 2 mRNA-binding protein 1 OS=Mus musculus OX=10090 GN=Igf2bp1 PE=1 SV=1	1	5	0.13	5	13.56	0.557097	13.57	0.570541	13.67	0.590602	13.46	0.539935	13.38	0.733321	13.75	0.552471	13.68	0.553948	13.66	0.533556	13.59	0.544056	13.59	0.537535	13.72	0.53544	13.7	0.562025	13.71	0.564382	13.7	0.525848	13.78	0.710846		CRD-mediated mRNA stabilization, negative regulation of translation, regulation of mRNA stability involved in response to stress		regulation of mRNA stability involved in response to stress
P24547	Impdh2	0	not	not	0.44	0.076	0.13	0.24	not	0.3	Inosine-5'-monophosphate dehydrogenase 2 OS=Mus musculus OX=10090 GN=Impdh2 PE=1 SV=2	1	11	0.29	9	14.89	0.528845	14.9	0.550215	15.32	0.511984	14.79	0.540631	15.11	0.766277	15.51	0.515196	15.02	0.549314	15.23	0.523794	15.22	0.513974	14.69	0.550424	15.42	0.527837	15.16	0.505675	15.21	0.510559	15.37	0.496703	15.04	0.618679				GMP biosynthetic process, GTP biosynthetic process, cellular response to interleukin-4, lymphocyte proliferation, protein homotetramerization
G3UW70	Lamtor5	0	not	not	0.45	0.4	-0.13	-0.14	not	0.55	Late endosomal/lysosomal adaptor and MAPK and MTOR activator 5 OS=Mus musculus OX=10090 GN=Lamtor5 PE=1 SV=1	0.98	1	0.069	1	16.88	0	17.23	0	16.67	0	17.2	0	17.52	0	17.01	0	17.11	0	17.05	0	16.92	0	16.77	0	16.95	0	16.78	0	17.15	0	16.91	0	17	0
Q9CPY7	Lap3	MitoCarta3.0	not	not	0.25	0.87	0.13	0.02	not	0.42	Cytosol aminopeptidase OS=Mus musculus OX=10090 GN=Lap3 PE=1 SV=3	1	7	0.23	7	14.07	0.576167	14.04	0.580539	14.35	0.569343	14.03	0.544189	14.45	0.758125	14.52	0.573357	14.21	0.579705	14.27	0.549755	14.2	0.544909	14.39	0.602312	14.21	0.527969	14.27	0.525239	13.98	0.612723	14.14	0.52831	14.42	0.72409
P55302	Lrpap1	0	not	not	0.44	0.34	0.13	0.23	not	0.49	Alpha-2-macroglobulin receptor-associated protein OS=Mus musculus OX=10090 GN=Lrpap1 PE=1 SV=1	1	3	0.12	3	14.54	0.513701	14.43	0.498874	14.35	0.569414	14.5	0.574369	15.23	0.628957	14.62	0.522259	14.72	0.495118	14.87	0.50364	14.76	0.494412	14.75	0.580683	14.72	0.52895	14.7	0.549911	15.05	0.514273	14.38	0.516304	15.38	0.562314		extracellular negative regulation of signal transduction, negative regulation of beta-amyloid clearance, negative regulation of cell death, negative regulation of protein binding, negative regulation of receptor internalization, negative regulation of very-low-density lipoprotein particle clearance, regulation of receptor-mediated endocytosis
Q3THS6	Mat2a	0	not	not	0.58	0.8	-0.13	-0.06	not	0.79	S-adenosylmethionine synthase isoform type-2 OS=Mus musculus OX=10090 GN=Mat2a PE=1 SV=2	1	1	0.023	1	16.91	0	17.24	0	18.02	0	17.12	0	16.76	0	16.89	0	17.01	0	17.02	0	17.32	0	17.13	0	17.12	0	16.97	0	17.21	0	17.15	0	17.31	0				S-adenosylmethionine biosynthetic process, cellular response to leukemia inhibitory factor, one-carbon metabolic process, protein heterooligomerization, protein hexamerization
E0CXA9	Mob4	0	not	not	0.35	0.14	0.13	0.16	not	0.37	Cluster of MOB-like protein phocein OS=Mus musculus OX=10090 GN=Mob4 PE=1 SV=1 (E0CXA9)	1	1	0.16	2	16.62	0	17.04	0	16.87	0	16.8	0	17.04	0	17.27	0	17.01	0	17.03	0	17.1	0	16.63	0	16.81	0	17.12	0	17.08	0	17.03	0	17.15	0
Q9WTI7	Myo1c	0	not	not	0.56	0.26	0.13	0.31	not	0.36	Unconventional myosin-Ic OS=Mus musculus OX=10090 GN=Myo1c PE=1 SV=2	1	25	0.29	22	15.26	0.546207	15.3	0.539115	14.83	0.585147	15.2	0.565698	16.09	0.86726	15.5	0.760107	15.45	0.565622	15.45	0.537388	15.5	0.524483	15.4	0.578455	15.99	0.548786	15.8	0.534674	15.28	0.528104	15.82	0.529292	15.32	0.76109		positive regulation of actin filament polymerization, positive regulation of cell migration, positive regulation of cell migration by vascular endothelial growth factor signaling pathway, positive regulation of cellular response to insulin stimulus, positive regulation of protein targeting to membrane, positive regulation of vascular endothelial growth factor signaling pathway, regulation of bice…		cellular response to interferon-gamma, positive regulation of actin filament polymerization, positive regulation of cell migration by vascular endothelial growth factor signaling pathway, vesicle transport along actin filament
Q9QY06	Myo9b	0	not	not	0.34	0.74	-0.13	-0.04	not	0.52	Unconventional myosin-IXb OS=Mus musculus OX=10090 GN=Myo9b PE=1 SV=2	1	2	0.012	1	11.95	0.565815	11.86	0.574687	12.32	0.599097	11.9	0.571164	12.17	0.576823	11.92	0.575424	11.59	0.579183	12.11	0.626786	11.86	0.56724	12.06	0.595892	12.19	0.574003	11.99	0.565927	11.81	0.568917	12	0.635219	12.02	0.565971		Rho protein signal transduction, Roundabout signaling pathway, positive regulation of GTPase activity, regulation of Rho protein signal transduction		Rho protein signal transduction, Roundabout signaling pathway, actin-myosin filament sliding, establishment of cell polarity, lamellipodium morphogenesis, macrophage chemotaxis, monocyte chemotaxis
H3BKN0	Nsun2	MitoCarta3.0	not	not	0.29	0.12	-0.13	0.21	not	0.047	NOL1/NOP2/Sun domain family member 2 OS=Mus musculus OX=10090 GN=Nsun2 PE=1 SV=1	1	1	0.014	1	13.46	0	13.46	0	13.87	0	13.52	0	13.62	0	13.34	0	13.27	0	13.44	0	13.47	0	13.77	0	13.64	0	13.61	0	14.1	0	13.7	0	13.95	0
Q9CQF9	Pcyox1	0	not	not	0.34	0.23	0.13	0.23	not	0.32	Prenylcysteine oxidase OS=Mus musculus OX=10090 GN=Pcyox1 PE=1 SV=1	1	3	0.11	3	16.18	0.490516	16.16	0.48907	15.85	0.525636	16.19	0.485275	16.63	0.478436	16.3	0.488351	16.33	0.484853	16.36	0.489677	16.3	0.49024	16.37	0.522938	16.23	0.481645	16.33	0.505806	16.5	0.52839	16.21	0.482986	16.87	0.483009				prenylated protein catabolic process, prenylcysteine catabolic process
P53994	Rab2a	0	not	not	0.4	0.26	0.13	-0.22	not	0.12	Cluster of Ras-related protein Rab-2A OS=Mus musculus OX=10090 GN=Rab2a PE=1 SV=1 (P53994)	1	3	0.37	6	13.75	0.512602	14.02	0.514688	13.94	0.539382	13.95	0.55708	14.5	0.529781	14.28	0.513424	14.18	0.517724	14.13	0.508678	13.93	0.514397	14.27	0.517868	13.74	0.520407	13.48	0.513226	14.05	0.53392	13.64	0.516994	14.16	0.510986		Rab protein signal transduction		Golgi organization, Rab protein signal transduction
P35278	Rab5c	mito-interacting	not	not	0.33	0.26	-0.13	-0.19	not	0.37	Cluster of Ras-related protein Rab-5C OS=Mus musculus OX=10090 GN=Rab5c PE=1 SV=2 (P35278)	1	12	0.48	13	14.05	0.740931	14.07	0.751708	13.9	0.701543	13.97	0.70628	14.57	0.913233	13.88	0.626155	13.98	0.649573	13.94	0.671632	13.99	0.699563	14.13	0.740571	13.8	0.658745	13.85	0.596776	13.81	0.681421	13.87	0.596298	14.31	0.751855		Rab protein signal transduction, positive regulation of exocytosis, positive regulation of smooth muscle cell migration, positive regulation of smooth muscle cell proliferation, receptor internalization involved in canonical Wnt signaling pathway, regulation of endocytosis, regulation of endosome size, regulation of filopodium assembly, regulation of long-term neuronal synaptic plasticity, regula…		Rab protein signal transduction, endosome organization, receptor internalization involved in canonical Wnt signaling pathway, regulation of endosome size, viral RNA genome replication
A0A0G2JGC8	Rap1gds1	0	not	not	0.49	0.53	0.13	0.15	not	0.74	RAP1, GTP-GDP dissociation stimulator 1 OS=Mus musculus OX=10090 GN=Rap1gds1 PE=1 SV=1	1	4	0.13	4	14.96	0.507278	14.89	0.504857	15.28	0.593446	14.76	0.501975	14.41	0.537788	15.2	0.658648	14.92	0.512712	14.98	0.529312	15.24	0.502996	14.61	0.64767	15.33	0.556021	15.16	0.544265	14.76	0.534892	15.32	0.522219	14.46	0.793143
Q9D0I9	Rars1	0	not	not	0.22	0.86	-0.13	0.01	not	0.22	Arginine--tRNA ligase, cytoplasmic OS=Mus musculus OX=10090 GN=Rars1 PE=1 SV=2	1	11	0.23	10	14.81	0.542784	14.85	0.51435	15.02	0.529287	14.71	0.546577	14.58	0.562984	14.83	0.530042	14.76	0.541718	14.59	0.52625	14.68	0.508405	14.43	0.557483	14.89	0.504899	14.83	0.515002	14.68	0.565288	14.8	0.532619	14.85	0.546013				arginyl-tRNA aminoacylation
Q9R1R8	Rdh11	mito-interacting	not	not	0.3	0.13	-0.13	-0.25	not	0.28	Retinol dehydrogenase 11 OS=Mus musculus OX=10090 GN=Rdh11 PE=1 SV=1	1	1	0.033	1	16.48	0	16.34	0	16.29	0	16.52	0	16.58	0	16.11	0	16.17	0	16.3	0	16.72	0	16.24	0	15.89	0	15.89	0	16.24	0	16.3	0	16.63	0
P62889	Rpl30	0	not	not	0.85	0.95	0.13	-0.04	not	0.95	60S ribosomal protein L30 OS=Mus musculus OX=10090 GN=Rpl30 PE=1 SV=2	1	2	0.24	2	15.44	0.61882	15.25	0.568747	15.3	0.596242	15.42	0.808094	11.84	3.32978	14.54	0.625093	15.11	0.665042	14.84	0.703553	14.73	0.576634	14.7	0.524525	14.78	0.695496	14.78	0.571906	14.32	0.704065	14.96	0.762766	14.19	0.859062		killing of cells of other organism	killing of cells of other organism	cytoplasmic translation
Q9CQE8	RTRAF	0	not	not	0.2	0.65	-0.13	-0.06	not	0.5	RNA transcription, translation and transport factor protein OS=Mus musculus OX=10090 GN=RTRAF PE=1 SV=1	1	3	0.17	3	16.36	0.535357	16.25	0.492922	16.43	0.489704	16.5	0.515371	16.06	0.610899	16.09	0.491514	16.2	0.494855	16.06	0.492652	16.23	0.492797	16.36	0.492091	16.18	0.508287	16.21	0.543486	16.63	0.519022	16.12	0.494988	16.17	0.670216		negative regulation of protein kinase activity, positive regulation of transcription from RNA polymerase II promoter		tRNA splicing, via endonucleolytic cleavage and ligation
Q09143	Slc7a1	0	not	Homozygous vs Control is different	0.34	0.011	0.13	-0.45	FDR<0.05	0.00074	High affinity cationic amino acid transporter 1 OS=Mus musculus OX=10090 GN=Slc7a1 PE=1 SV=1	1	3	0.037	2	15.82	0.519507	15.88	0.570099	15.58	0.514682	15.73	0.530848	16.32	0.626709	16.07	0.511348	16.04	0.55724	15.89	0.531959	15.91	0.538695	16.09	0.529914	15.55	0.554083	15.4	0.509807	15.28	0.50367	15.35	0.503987	15.51	0.913558		regulation of TOR signaling
Q7TNE3	Spag7	0	not	not	0.66	0.62	-0.13	0.14	not	0.54	Sperm-associated antigen 7 OS=Mus musculus OX=10090 GN=Spag7 PE=1 SV=1	1	1	0.057	1	14.22	0	14.2	0	14.34	0	14.19	0	12.95	0	13.81	0	14.18	0	13.8	0	13.98	0	13.47	0	14.17	0	14.06	0	14.25	0	14.11	0	14	0
Q64674	Srm	0	not	not	0.81	0.74	0.13	0.21	not	0.92	Spermidine synthase OS=Mus musculus OX=10090 GN=Srm PE=1 SV=1	1	1	0.056	1	14.83	0	14.88	0	15.79	0	14.74	0	12.73	0	15.24	0	14.64	0	15.05	0	14.62	0	14.09	0	15.29	0	15.46	0	14.5	0	15.36	0	13.44	0				cellular response to leukemia inhibitory factor, spermidine biosynthetic process
Q8BH40	Stx7	0	not	not	0.33	0.42	-0.13	-0.15	not	0.57	Syntaxin-7 OS=Mus musculus OX=10090 GN=Stx7 PE=1 SV=1	1	1	0.05	1	13.67	0	13.75	0	13.6	0	13.67	0	14.25	0	13.76	0	13.59	0	13.81	0	13.56	0	13.56	0	13.77	0	13.62	0	13.41	0	13.29	0	14.07	0
Q4VBD2	Tapt1	0	not	not	0.47	0.43	0.13	-0.18	not	0.27	Transmembrane anterior posterior transformation protein 1 OS=Mus musculus OX=10090 GN=Tapt1 PE=1 SV=2	1	1	0.044	1	13.85	0	13.85	0	13.63	0	13.99	0	14.64	0	14.14	0	14.19	0	14.14	0	14.11	0	14.03	0	13.5	0	13.51	0	14	0	13.8	0	14.24	0		maintenance of protein localization in endoplasmic reticulum, positive regulation of bone development, positive regulation of cartilage development, positive regulation of cilium assembly		cell projection organization, maintenance of protein localization in endoplasmic reticulum, neural crest cell development
F6ZDS4	Tpr	0	not	not	0.58	0.45	-0.13	0.23	not	0.35	Nucleoprotein TPR OS=Mus musculus OX=10090 GN=Tpr PE=1 SV=1	1	13	0.07	13	13.39	0.591793	13.31	0.594645	13.18	0.589276	13.37	0.574573	14.41	0.61023	13.23	0.605852	13.29	0.633197	13.47	0.549829	13.34	0.552502	13.66	0.584459	13.42	0.634539	13.53	0.650958	14.07	0.602097	13.49	0.555726	14.28	0.688561		mitotic spindle assembly checkpoint, negative regulation of RNA export from nucleus, negative regulation of transcription from RNA polymerase II promoter, negative regulation of translational initiation, positive regulation of heterochromatin assembly, positive regulation of intracellular protein transport, positive regulation of mitotic cell cycle spindle assembly checkpoint, positive regulation…		cell division, cellular response to interferon-alpha, mRNA export from nucleus in response to heat stress, mitotic spindle assembly checkpoint, nuclear pore organization
Q60932	Vdac1	MitoCarta3.0	not	not	0.5	0.072	0.13	-0.44	not	0.018	Voltage-dependent anion-selective channel protein 1 OS=Mus musculus OX=10090 GN=Vdac1 PE=1 SV=3	1	18	0.57	11	15.07	0.635523	15.01	0.629611	14.23	0.734813	15	0.618155	15.24	1.02037	15.04	0.76961	15.06	0.750672	15.05	0.626375	15.09	0.790238	14.94	0.610693	14.04	1.17108	14.44	0.617259	14.76	0.666735	14.47	0.598491	14.63	0.848905		negative regulation of reactive oxygen species metabolic process, regulation of mitophagy		apoptotic process, neuron-neuron synaptic transmission
F8WGI9	Vldlr	0	not	Homozygous vs Control is different	0.37	0.021	0.13	-0.53	FDR<0.05	0.0037	Very low-density lipoprotein receptor OS=Mus musculus OX=10090 GN=Vldlr PE=1 SV=1	1	1	0.03	1	14.33	0	14.51	0	13.91	0	14.13	0	13.91	0	14.16	0	14.31	0	14.54	0	14.34	0	14.11	0	13.55	0	13.9	0	13.5	0	13.99	0	13.2	0
Q8C0E2	Vps26b	0	not	not	0.51	0.96	-0.13	-0.01	not	0.77	Vacuolar protein sorting-associated protein 26B OS=Mus musculus OX=10090 GN=Vps26b PE=1 SV=1	1	1	0.092	2	15.23	0	14.96	0	14.86	0	15.08	0	15.85	0	14.82	0	15.2	0	15.14	0	15.14	0	15.03	0	14.77	0	14.98	0	15.22	0	15.3	0	15.65	0				cellular response to interferon-gamma
A0A0R4J187	Xrcc6	0	not	not	0.5	0.36	-0.13	0.12	not	0.38	Cluster of ATP-dependent DNA helicase 2 subunit 1 OS=Mus musculus OX=10090 GN=Xrcc6 PE=1 SV=1 (A0A0R4J187)	1	1	0.033	1	12.77	0	12.81	0	12.54	0	12.55	0	12.46	0	12.39	0	12.08	0	12.26	0	13.02	0	12.73	0	12.68	0	12.9	0	12.81	0	12.38	0	12.96	0
Q3TIV5	Zc3h15	0	not	not	0.32	0.93	-0.13	-0.01	not	0.48	Zinc finger CCCH domain-containing protein 15 OS=Mus musculus OX=10090 GN=Zc3h15 PE=1 SV=2	1	2	0.066	2	12.81	0.575125	12.62	0.545342	13.04	0.530138	12.84	0.529606	13.28	0.589251	12.67	0.542716	12.82	0.565446	12.68	0.537857	12.85	0.537199	12.92	0.612713	12.71	0.532181	12.97	0.568475	13.1	0.578439	12.8	0.539835	12.95	0.52948		cytokine-mediated signaling pathway		cytokine-mediated signaling pathway, cytoplasmic translation
P56873	Znrd2	0	not	not	0.42	0.71	-0.13	0.06	not	0.4	Protein ZNRD2 OS=Mus musculus OX=10090 GN=Znrd2 PE=1 SV=1	0.98	2	0.14	1	13.12	0.535972	13.28	0.523276	13.44	0.581217	13.07	0.527152	12.59	0.637001	12.92	0.58641	12.93	0.551825	13.01	0.54388	13.14	0.554874	12.82	0.521901	13.25	0.624868	13.24	0.521903	12.95	0.53546	13.36	0.540165	13	0.607108
Q9CQU5	Zwint	0	not	not	0.4	0.1	-0.13	-0.27	not	0.17	ZW10 interactor OS=Mus musculus OX=10090 GN=Zwint PE=1 SV=1	1	1	0.095	1	15.28	0	15.41	0	15.92	0	15.26	0	15.37	0	15.48	0	15.22	0	15.12	0	15.3	0	15.48	0	15.15	0	15.5	0	15.1	0	15.06	0	15.06	0		mitotic cell cycle checkpoint		cell division, mitotic cell cycle checkpoint, mitotic sister chromatid segregation
A2AE27	Ampd2	0	not	not	0.94	0.47	0.14	1.39	not	0.7	AMP deaminase OS=Mus musculus OX=10090 GN=Ampd2 PE=1 SV=1	1	1	0.022	1	9.54	0	No values	0	No values	0	No values	0	10.34	0	9.82	0	No values	0	No values	0	9.95	0	No values	0	No values	0	10.56	0	9.62	0	10.53	0	No values	0
D3YU58	Anapc7	0	not	not	0.25	0.66	-0.14	0.06	not	0.28	Anaphase-promoting complex subunit 7 OS=Mus musculus OX=10090 GN=Anapc7 PE=1 SV=1	0.99	1	0.03	1	13.69	0	13.65	0	13.67	0	13.36	0	13.85	0	13.77	0	13.27	0	13.47	0	13.55	0	13.47	0	13.57	0	13.75	0	13.41	0	13.92	0	13.85	0
Q9CVB6	Arpc2	0	not	not	0.16	0.31	0.14	-0.11	not	0.045	Cluster of Actin-related protein 2/3 complex subunit 2 OS=Mus musculus OX=10090 GN=Arpc2 PE=1 SV=3 (Q9CVB6)	1	13	0.57	12	15.93	0.549217	15.89	0.547858	15.47	0.524042	15.82	0.57768	15.74	0.812659	15.84	1.10505	15.97	0.52719	15.88	0.568168	16.01	0.526066	15.84	0.539651	15.75	0.547106	15.75	0.547023	15.45	0.516954	15.76	0.518958	15.59	0.709797		Arp2/3 complex-mediated actin nucleation, positive regulation of actin cytoskeleton reorganization, positive regulation of barbed-end actin filament capping, positive regulation of filopodium assembly, positive regulation of invadopodium assembly, positive regulation of lamellipodium assembly, positive regulation of podosome assembly, positive regulation of protein targeting to membrane, positive…		Arp2/3 complex-mediated actin nucleation, actin filament polymerization, cellular response to epidermal growth factor stimulus, cellular response to platelet-derived growth factor stimulus, cellular response to rapamycin, positive regulation of actin filament polymerization, positive regulation of barbed-end actin filament capping, protein kinase C signaling
Q78IK2	Atp5md	MitoCarta3.0	not	not	0.7	0.48	-0.14	-0.29	not	0.69	ATP synthase membrane subunit DAPIT, mitochondrial OS=Mus musculus OX=10090 GN=Atp5md PE=1 SV=1	1	2	0.28	1	14.26	0.533897	13.95	0.584226	12.94	0.649681	14.22	0.505283	14.99	0.55635	13.96	0.538523	14.08	0.504004	13.99	0.506841	14.06	0.504649	13.57	0.529385	13.45	0.605288	13.54	0.516182	13.94	0.638303	13.44	0.619722	14.54	0.545387
P50136	Bckdha	MitoCarta3.0	not	not	0.37	0.3	0.14	-0.19	not	0.15	2-oxoisovalerate dehydrogenase subunit alpha, mitochondrial OS=Mus musculus OX=10090 GN=Bckdha PE=1 SV=1	1	2	0.079	2	14.53	0.49301	14.45	0.492093	13.93	0.522447	14.56	0.49681	14.57	0.491576	14.35	0.494901	14.6	0.526448	14.74	0.496445	14.39	0.491931	14.64	0.494116	13.89	0.534123	14.05	0.511532	14.54	0.523538	14.15	0.491735	14.46	0.50466				branched-chain amino acid catabolic process
O88738	Birc6	0	not	not	0.16	0.088	-0.14	-0.22	not	0.16	Baculoviral IAP repeat-containing protein 6 OS=Mus musculus OX=10090 GN=Birc6 PE=1 SV=2	1	3	0.0066	2	13.55	0.53216	13.71	0.528308	13.93	0.521237	13.77	0.549933	13.83	0.534678	13.68	0.557555	13.37	0.537204	13.66	0.520081	13.73	0.528315	13.65	0.537025	13.71	0.526656	13.72	0.644999	13.21	0.602828	13.53	0.533583	13.53	0.525187		negative regulation of apoptotic process, negative regulation of endopeptidase activity, negative regulation of extrinsic apoptotic signaling pathway, positive regulation of cell proliferation, regulation of cell proliferation, regulation of cytokinesis		apoptotic process, cell cycle, cell division, protein ubiquitination, ubiquitin-dependent protein catabolic process
B2RQC6	Cad	0	not	not	0.43	0.26	0.14	0.21	not	0.41	CAD protein OS=Mus musculus OX=10090 GN=Cad PE=1 SV=1	1	16	0.12	16	14.8	0.5591	14.91	0.540336	14.92	0.538818	14.82	0.554821	14.09	1.3981	15.05	0.515299	14.85	0.567541	14.85	0.526129	14.89	0.588048	14.61	0.614037	15.07	0.522953	15	0.541105	14.72	0.533695	15.03	0.526289	14.76	0.669921		lactation		de novo' UMP biosynthetic process, 'de novo' pyrimidine nucleobase biosynthetic process, UTP biosynthetic process, arginine biosynthetic process, carbamoyl phosphate biosynthetic process, cellular response to drug, cellular response to epidermal growth factor stimulus, citrulline biosynthetic process, drug metabolic process, glutamine metabolic process, peptidyl-threonine phosphorylation, protein…
Q924Z4	Cers2	0	not	not	0.51	0.096	-0.14	-0.54	not	0.11	Ceramide synthase 2 OS=Mus musculus OX=10090 GN=Cers2 PE=1 SV=1	1	2	0.095	2	16.34	0.477442	16.29	0.502927	15.99	0.477798	16.2	0.513818	17.11	0.498502	16.38	0.479852	16.32	0.483737	16.19	0.562426	15.96	0.482844	16.39	0.486036	15.32	0.51835	15.63	0.477736	16.18	0.479362	15.63	0.540926	16.49	0.477775		negative regulation of Schwann cell migration, negative regulation of Schwann cell proliferation involved in axon regeneration, negative regulation of axon regeneration		ceramide biosynthetic process, negative regulation of Schwann cell migration, negative regulation of Schwann cell proliferation involved in axon regeneration, negative regulation of axon regeneration, sphingolipid biosynthetic process
P60824	Cirbp	0	not	not	0.079	0.61	-0.14	0.04	not	0.096	Cold-inducible RNA-binding protein OS=Mus musculus OX=10090 GN=Cirbp PE=1 SV=1	1	4	0.33	4	15.14	0.510657	15.09	0.502664	15.15	0.547895	15.1	0.505252	15.26	0.569391	14.84	0.505205	15.05	0.593958	15.03	0.530194	14.91	0.543505	15.21	0.540376	15.05	0.562224	15.23	0.594432	15.16	0.506479	15.07	0.518101	15.41	0.55542		mRNA stabilization, negative regulation of cell growth, negative regulation of translation, positive regulation of mRNA splicing, via spliceosome, positive regulation of translation, regulation of cell cycle G1/S phase transition		cellular response to cold, stress granule assembly
Q6IRU5	Cltb	0	not	not	0.43	0.2	0.14	-0.34	not	0.11	Clathrin light chain B OS=Mus musculus OX=10090 GN=Cltb PE=1 SV=1	1	1	0.057	1	15.83	0	15.93	0	15.99	0	16.1	0	15.31	0	16.1	0	15.79	0	15.69	0	16.09	0	16.19	0	15.78	0	15.81	0	15.31	0	15.78	0	14.76	0				clathrin coat assembly
Q5SXR6	Cltc	0	not	not	0.025	0.33	-0.14	-0.07	not	0.078	Clathrin heavy chain OS=Mus musculus OX=10090 GN=Cltc PE=1 SV=1	1	60	0.41	44	15.04	0.632966	14.99	1.05601	15.16	0.600421	15.06	0.612845	15.26	1.18115	14.93	0.679345	15.01	0.585156	14.99	0.590527	14.94	0.572783	14.91	0.69424	14.93	0.936555	15.02	0.646642	15.11	0.602634	14.94	0.64503	15.16	0.903845
A0A0A6YVT1	Cr1l	0	not	not	0.22	0.7	0.14	-0.06	not	0.26	Complement component receptor 1-like protein (Fragment) OS=Mus musculus OX=10090 GN=Cr1l PE=1 SV=1	1	2	0.09	2	14.95	0.522837	14.74	0.554985	14.44	0.533444	14.7	0.545811	15.05	0.676245	14.94	0.518117	14.91	0.533088	14.93	0.507424	14.85	0.529069	14.95	0.535317	14.95	0.506314	14.91	0.508699	14.49	0.52194	14.73	0.505432	14.51	0.587479
P56546	Ctbp2	0	not	not	0.56	0.45	0.14	-0.18	not	0.32	C-terminal-binding protein 2 OS=Mus musculus OX=10090 GN=Ctbp2 PE=1 SV=2	0.99	1	0.045	1	13.95	0	14.64	0	15.25	0	14.49	0	14.64	0	14.73	0	14.52	0	14.56	0	14.78	0	15.09	0	14.11	0	14.38	0	14.74	0	14.3	0	14.51	0		negative regulation of transcription, DNA-templated, positive regulation of chromatin binding, positive regulation of retinoic acid receptor signaling pathway, positive regulation of transcription from RNA polymerase II promoter, synaptic vesicle docking		cellular response to leukemia inhibitory factor, maintenance of presynaptic active zone structure, synaptic vesicle docking, white fat cell differentiation
E9PV12	Cul5	0	not	not	0.43	0.22	0.14	0.19	not	0.45	Cullin-5 OS=Mus musculus OX=10090 GN=Cul5 PE=1 SV=1	1	1	0.012	1	14.12	0	14.28	0	14.84	0	14.35	0	14.3	0	14.48	0	14.22	0	14.41	0	14.56	0	14.92	0	14.5	0	14.44	0	14.43	0	14.76	0	14.69	0
P62897	Cycs	MitoCarta3.0	not	not	0.58	0.52	0.14	0.13	not	0.75	Cytochrome c, somatic OS=Mus musculus OX=10090 GN=Cycs PE=1 SV=2	1	2	0.14	2	13.57	0.532828	13.11	0.513149	13.32	0.513187	13.09	0.549425	14.12	0.679315	13.62	0.514863	13.46	0.533979	13.28	0.613182	13.42	0.515585	14.15	0.56139	13.51	0.587289	13.75	0.514759	13.48	0.521874	13.46	0.529513	13.68	0.513052		activation of cysteine-type endopeptidase activity involved in apoptotic process by cytochrome c		apoptotic process, hydrogen peroxide metabolic process, mitochondrial electron transport, cytochrome c to oxygen, mitochondrial electron transport, ubiquinol to cytochrome c
Q99KJ8	Dctn2	0	not	not	0.23	0.13	0.14	0.24	not	0.2	Dynactin subunit 2 OS=Mus musculus OX=10090 GN=Dctn2 PE=1 SV=3	1	10	0.39	10	14.21	0.704213	14.47	0.892417	14.36	0.660656	14.24	0.674952	13.95	0.656144	14.43	0.704347	14.3	0.70271	14.21	0.682952	14.44	0.698481	14.53	1.00579	14.46	0.66511	14.59	0.869458	14.13	0.648594	14.81	0.83421	14.44	0.976648				melanosome transport, mitotic cell cycle, mitotic spindle organization
Q99LB2	Dhrs4	MitoCarta3.0	not	Homozygous vs Control is different	0.43	0.0017	0.14	-0.81	FDR<0.05	< 0.0001	Dehydrogenase/reductase SDR family member 4 OS=Mus musculus OX=10090 GN=Dhrs4 PE=1 SV=3	1	2	0.18	2	15.45	0.606217	15.14	0.668274	15.27	0.515733	15.41	0.582975	14.53	0.682238	15.15	0.818174	15.44	0.690848	15.31	0.632538	15.39	0.513719	15.24	0.611654	14.15	0.666566	14.28	0.730073	14.44	0.902797	14.42	0.578181	14.46	1.00089				cellular ketone metabolic process, protein tetramerization, retinal metabolic process
O08749	Dld	MitoCarta3.0	not	not	0.56	0.19	-0.14	-0.41	not	0.25	Dihydrolipoyl dehydrogenase, mitochondrial OS=Mus musculus OX=10090 GN=Dld PE=1 SV=2	1	8	0.22	7	15.63	0.516674	15.43	0.553668	14.72	0.542456	15.58	0.539056	16.18	0.886763	15.36	0.64551	15.43	0.521876	15.38	0.525913	15.27	0.561827	15.39	0.520998	14.68	0.584062	14.97	0.531782	15.39	0.507884	14.85	0.534134	15.6	0.855238		cell redox homeostasis, regulation of membrane potential		2-oxoglutarate metabolic process, acetyl-CoA biosynthetic process from pyruvate, cell redox homeostasis, dihydrolipoamide metabolic process, lipoate metabolic process, mitochondrial acetyl-CoA biosynthetic process from pyruvate, mitochondrial electron transport, NADH to ubiquinone, sperm capacitation
Q99KV1	Dnajb11	0	not	not	0.61	0.75	0.14	0.1	not	0.87	DnaJ homolog subfamily B member 11 OS=Mus musculus OX=10090 GN=Dnajb11 PE=1 SV=1	1	2	0.11	2	13.82	0.516486	13.66	0.637047	13.72	0.54862	13.71	0.544537	14.92	0.5559	13.92	0.502555	14.04	0.498459	13.97	0.49727	14.22	0.495943	14.34	0.504777	13.85	0.497019	13.81	0.500406	14.2	0.499694	13.69	0.531415	14.8	0.512754		negative regulation of neurogenesis, positive regulation of ATPase activity		mRNA modification, negative regulation of neurogenesis, protein folding
E9Q8D0	Dnajc21	0	not	not	0.54	0.23	0.14	-0.36	not	0.18	DnaJ homolog subfamily C member 21 OS=Mus musculus OX=10090 GN=Dnajc21 PE=1 SV=1	0.97	1	0.024	1	11.88	0	11.5	0	12.38	0	12.2	0	12.24	0	12.62	0	11.92	0	12.3	0	12.25	0	11.8	0	11.07	0	12.21	0	11.28	0	11.73	0	12.12	0
Q8C522	Endod1	0	Heterozygous vs Control is different	Homozygous vs Control is different	0.02	0.0017	0.14	-0.21	FDR<0.05	< 0.0001	Endonuclease domain-containing 1 protein OS=Mus musculus OX=10090 GN=Endod1 PE=1 SV=2	1	3	0.094	2	13.07	0.594062	13.13	0.572528	13.02	0.614979	13.16	0.564443	13.21	0.565348	13.32	0.561187	13.3	0.605023	13.16	0.561071	13.31	0.607559	13.19	0.542867	13.03	0.592014	12.84	0.554211	12.87	0.610723	12.88	0.553005	12.9	0.647203				nucleic acid phosphodiester bond hydrolysis
Q9D1Q6	Erp44	0	not	not	0.15	0.41	-0.14	-0.13	not	0.55	Endoplasmic reticulum resident protein 44 OS=Mus musculus OX=10090 GN=Erp44 PE=1 SV=1	1	1	0.032	1	16.34	0	16.5	0	16.51	0	16.45	0	16.61	0	16.22	0	16.38	0	16.2	0	16.32	0	16.61	0	16.13	0	16.25	0	16.33	0	16.12	0	16.92	0		cell redox homeostasis		cell redox homeostasis, glycoprotein metabolic process, protein folding, response to endoplasmic reticulum stress
Q8BTW3	Exosc6	0	not	not	0.15	0.11	-0.14	0.28	not	0.023	Exosome complex component MTR3 OS=Mus musculus OX=10090 GN=Exosc6 PE=1 SV=1	1	1	0.04	1	14.93	0	14.84	0	15.29	0	15.12	0	15.13	0	14.85	0	14.9	0	14.83	0	15.02	0	15	0	15.21	0	15.14	0	15.71	0	15.03	0	15.6	0		nuclear mRNA surveillance, nuclear-transcribed mRNA catabolic process, exonucleolytic, 3'-5', positive regulation of isotype switching		DNA deamination, U4 snRNA 3'-end processing, isotype switching, nuclear mRNA surveillance, nuclear-transcribed mRNA catabolic process, exonucleolytic, 3'-5', polyadenylation-dependent snoRNA 3'-end processing, rRNA catabolic process, rRNA processing
Q9R059	Fhl3	0	not	not	0.045	0.21	-0.14	-0.15	not	0.27	Four and a half LIM domains protein 3 OS=Mus musculus OX=10090 GN=Fhl3 PE=1 SV=2	1	2	0.1	2	15.47	0.537478	15.6	0.533002	15.56	0.519338	15.48	0.595678	15.44	0.51827	15.41	0.48816	15.26	0.500304	15.24	0.485971	15.47	0.485406	15.47	0.489966	15.45	0.56616	15.39	0.502129	14.96	0.643378	15.5	0.489535	15.5	0.521951				actin cytoskeleton organization
P29391	Ftl1	0	not	not	0.4	0.8	-0.14	0.05	not	0.54	Ferritin light chain 1 OS=Mus musculus OX=10090 GN=Ftl1 PE=1 SV=2	1	2	0.16	2	14.36	0.503623	14.49	0.50217	14.34	0.619197	14.11	0.575453	13.77	1.03572	14.15	0.494271	14.11	0.493459	13.77	0.494073	14.07	0.539759	14.29	0.495966	14.48	0.624962	14.24	0.494188	14.24	0.511677	14.58	0.571891	13.78	0.799222		intracellular sequestering of iron ion		intracellular sequestering of iron ion
Q9CZD3	Gars1	MitoCarta3.0	not	not	0.41	0.68	0.14	-0.07	not	0.43	Glycine--tRNA ligase OS=Mus musculus OX=10090 GN=Gars1 PE=1 SV=1	1	6	0.12	6	16.13	0.500561	16.14	0.539656	16.57	0.517755	15.99	0.515015	15.74	0.761243	16.48	0.668214	16.27	0.498863	16.23	0.509359	16.35	0.520047	15.94	0.565784	16.31	0.502022	16.17	0.531234	15.84	0.591158	16.18	0.494327	15.71	0.673933				diadenosine tetraphosphate biosynthetic process, mitochondrial glycyl-tRNA aminoacylation, tRNA aminoacylation for protein translation
Q810D6	Grwd1	0	not	not	0.22	0.76	-0.14	0.03	not	0.26	Glutamate-rich WD repeat-containing protein 1 OS=Mus musculus OX=10090 GN=Grwd1 PE=1 SV=2	0.99	1	0.02	1	15.29	0	15.36	0	15.51	0	15.65	0	15.57	0	15.66	0	15.21	0	15.31	0	15.33	0	15.17	0	15.55	0	15.4	0	15.68	0	15.28	0	15.62	0				DNA replication, nucleosome assembly, nucleosome disassembly
Q8BMS1	Hadha	MitoCarta3.0	not	not	0.59	0.54	0.14	0.17	not	0.73	Trifunctional enzyme subunit alpha, mitochondrial OS=Mus musculus OX=10090 GN=Hadha PE=1 SV=1	1	15	0.32	14	16.53	0.594671	16.34	0.58222	15.31	0.646233	16.5	0.578091	16.49	1.38013	16.25	0.643692	16.57	0.583303	16.53	0.563609	16.36	0.599811	16.16	0.527275	16.16	0.530963	16.29	0.556945	16.84	0.517023	16.26	0.53104	16.46	1.27552				fatty acid beta-oxidation
sp|P01966|HBA_BOVIN	HBA	0	not	not	0.35	0.46	0.14	-0.16	not	0.29	sp|P01966|HBA_BOVIN Hemoglobin subunit alpha OS=Bos taurus GN=HBA PE=1 SV=2	1	3	0.35	3	14.88	0.51915	15.14	0.495028	14.78	0.507589	15.24	0.496184	15.39	0.503394	15.06	0.501524	15.47	0.508024	15.35	0.504686	15.04	0.502469	15.2	0.52228	14.82	0.49934	14.96	0.57548	14.54	0.498095	14.72	0.505883	15.58	0.557862
O55023	Impa1	0	not	not	0.72	0.33	-0.14	0.38	not	0.32	Inositol monophosphatase 1 OS=Mus musculus OX=10090 GN=Impa1 PE=1 SV=1	1	1	0.04	1	13.39	0	13.67	0	14.3	0	13.35	0	12.37	0	13.51	0	13.02	0	13.32	0	13.81	0	12.75	0	14.32	0	13.92	0	13.19	0	13.94	0	13.6	0		signal transduction		inositol biosynthetic process, inositol phosphate dephosphorylation, phosphatidylinositol biosynthetic process, phosphatidylinositol phosphorylation, signal transduction
A0A0G2JFJ6	Ints3	0	not	not	0.49	0.31	-0.14	-0.14	not	0.63	Integrator complex subunit 3 OS=Mus musculus OX=10090 GN=Ints3 PE=1 SV=1	0.99	1	0.015	1	14.75	0	14.37	0	14.48	0	14.59	0	15.03	0	14.78	0	14.03	0	14.57	0	14.24	0	14.89	0	14.56	0	14.44	0	14.65	0	14.29	0	14.58	0
Q60766	Irgm1	0	not	Homozygous vs Control is different	0.59	0.0057	0.14	-1.01	FDR<0.05	0.00053	Immunity-related GTPase family M protein 1 OS=Mus musculus OX=10090 GN=Irgm1 PE=1 SV=1	1	1	0.046	1	15.16	0	14.88	0	14.42	0	14.84	0	15.82	0	15.14	0	15.4	0	15.18	0	15.06	0	15	0	14.06	0	14.18	0	13.91	0	14.37	0	13.53	0		positive regulation of autophagosome maturation, positive regulation of interferon-gamma-mediated signaling pathway		autophagosome assembly, autophagy of host cells involved in interaction with symbiont, cellular response to interferon-beta, cellular response to interferon-gamma
P70168	Kpnb1	0	not	not	0.37	0.67	-0.14	-0.03	not	0.54	Importin subunit beta-1 OS=Mus musculus OX=10090 GN=Kpnb1 PE=1 SV=2	1	23	0.34	19	15.75	0.556563	15.78	0.590691	16.03	0.545024	15.71	0.53999	15.89	0.608844	15.95	0.545246	15.69	0.530468	15.81	0.523339	15.83	0.560432	15.21	1.54308	15.79	0.566361	15.63	0.547753	15.93	0.591184	15.82	0.512318	15.82	0.622663		Ran protein signal transduction		Ran protein signal transduction, astral microtubule organization, establishment of mitotic spindle localization, mitotic chromosome movement towards spindle pole, mitotic metaphase plate congression, mitotic spindle assembly
sp|P04264|K2C1_HUMAN	KRT1	0	not	not	0.73	0.2	-0.14	-0.42	not	0.5	Cluster of sp|P04264|K2C1_HUMAN Keratin, type II cytoskeletal 1 OS=Homo sapiens GN=KRT1 PE=1 SV=6 (sp|P04264|K2C1_HUMAN)	1	35	0.45	41	14.28	0.736616	14.74	1.05315	15.47	1.0389	14.22	1.26377	15.22	0.846413	14.02	0.780681	14.68	1.00297	14.47	0.794577	14.27	0.948658	15.79	0.986453	14.51	0.692417	14.76	1.19998	13.76	0.928234	14.17	0.747407	14.61	0.899324		complement activation, lectin pathway, establishment of skin barrier, negative regulation of inflammatory response		peptide cross-linking, protein heterotetramerization
Q9DCS3	Mecr	MitoCarta3.0	not	not	0.4	0.23	-0.14	-0.23	not	0.35	Enoyl-[acyl-carrier-protein] reductase, mitochondrial OS=Mus musculus OX=10090 GN=Mecr PE=1 SV=2	1	3	0.17	3	14.18	0.498361	14.14	0.582713	13.98	0.549618	14.43	0.54959	14.85	0.566944	14.17	0.658904	14.1	0.516018	14.32	0.517952	14	0.496046	14.27	0.541454	13.73	0.497752	14.08	0.544055	14.29	0.57325	14.11	0.568376	14.21	0.736007				fatty acid biosynthetic process
P53690	Mmp14	0	not	not	0.77	0.55	0.14	-0.3	not	0.57	Matrix metalloproteinase-14 OS=Mus musculus OX=10090 GN=Mmp14 PE=2 SV=3	1	1	0.026	1	12.37	0	12.52	0	12.65	0	11.96	0	14.51	0	13.09	0	12.86	0	12.52	0	12.74	0	13.53	0	12.59	0	12.3	0	12.62	0	11.96	0	13.07	0		negative regulation of Notch signaling pathway, negative regulation of focal adhesion assembly, positive regulation of B cell differentiation, positive regulation of cell growth, positive regulation of cell migration, positive regulation of macrophage migration, positive regulation of myotube differentiation, positive regulation of protein processing, regulation of protein localization to plasma …		astrocyte cell migration, cell migration, endodermal cell differentiation
P03893	Mtnd2	MitoCarta3.0	not	not	0.68	0.95	-0.14	0.02	not	0.88	NADH-ubiquinone oxidoreductase chain 2 OS=Mus musculus OX=10090 GN=Mtnd2 PE=1 SV=2	1	1	0.049	1	13.98	0	13.86	0	13.63	0	14.01	0	15.45	0	14.08	0	14.2	0	13.88	0	13.83	0	14.23	0	13.85	0	14.12	0	13.85	0	13.99	0	15.24	0				mitochondrial electron transport, NADH to ubiquinone, reactive oxygen species metabolic process
Q9DB05	Napa	0	not	not	0.19	0.055	-0.14	-0.24	not	0.075	Cluster of Alpha-soluble NSF attachment protein OS=Mus musculus OX=10090 GN=Napa PE=1 SV=1 (Q9DB05)	1	2	0.18	3	14.48	0.491414	14.51	0.494813	14.85	0.490922	14.3	0.4955	14.51	0.509202	14.45	0.512566	14.31	0.503938	14.29	0.497411	14.35	0.493231	14.53	0.503594	14.48	0.494813	14.15	0.491161	14.33	0.51521	14.19	0.521704	14.31	0.500621		positive regulation of ATPase activity, regulation of synaptic vesicle priming, synaptic vesicle priming		SNARE complex disassembly, neuron differentiation, synaptic transmission, glutamatergic, synaptic vesicle priming
D3YU17	Ncln	0	not	not	0.56	0.57	0.14	0.13	not	0.79	Nicalin OS=Mus musculus OX=10090 GN=Ncln PE=1 SV=1	1	2	0.028	1	11.74	0.682206	11.85	0.582818	11.65	0.582556	11.97	0.566797	12.56	0.56561	11.65	0.568906	11.95	0.567245	12.23	0.575192	12.04	0.565674	12.58	0.57961	11.73	0.577339	11.84	0.644664	12.3	0.565511	11.99	0.568935	12.58	0.627972
Q9DC69	Ndufa9	MitoCarta3.0	not	not	0.62	0.55	0.14	-0.17	not	0.49	NADH dehydrogenase [ubiquinone] 1 alpha subcomplex subunit 9, mitochondrial OS=Mus musculus OX=10090 GN=Ndufa9 PE=1 SV=2	1	4	0.14	4	16.03	0.530265	15.94	0.527446	15.02	0.531266	15.86	0.520067	16.39	0.548876	16.03	0.499352	16.27	0.54341	16.12	0.551078	16.14	0.524329	15.38	0.698919	15.41	0.585362	15.46	0.500499	15.82	0.538049	15.5	0.535962	16.19	0.502954				mitochondrial respiratory chain complex I assembly, ubiquinone-6 biosynthetic process
Q9DCT2	Ndufs3	MitoCarta3.0	not	not	0.58	0.86	0.14	0.05	not	0.81	NADH dehydrogenase [ubiquinone] iron-sulfur protein 3, mitochondrial OS=Mus musculus OX=10090 GN=Ndufs3 PE=1 SV=2	1	4	0.15	3	13.52	0.54174	13.13	0.629231	13	0.642762	13.51	0.537915	14.37	0.709403	13.78	0.629828	13.51	0.534874	13.56	0.526929	13.51	0.535421	13.89	0.535936	13.44	0.521475	13.33	0.582818	13.56	0.637867	13.45	0.549821	13.99	0.549519		negative regulation of cell growth, negative regulation of intrinsic apoptotic signaling pathway		reactive oxygen species metabolic process
Q6GQT9	Nomo1	0	not	not	0.51	0.84	-0.14	-0.06	not	0.83	Nodal modulator 1 OS=Mus musculus OX=10090 GN=Nomo1 PE=1 SV=1	1	9	0.13	9	13.45	0.642733	13.08	1.25125	13.29	0.613274	13.43	0.626414	14.23	0.69388	13.25	0.644835	13.43	0.589556	13.49	0.625923	13.38	0.677979	13.25	1.16503	13.46	0.674389	12.96	1.18142	13.63	0.576078	13.11	0.821683	14.04	0.650367
Q8BVE8	Nsd2	0	not	not	0.1	0.077	0.14	0.25	not	0.14	Histone-lysine N-methyltransferase NSD2 OS=Mus musculus OX=10090 GN=Nsd2 PE=1 SV=2	0.99	1	0.0095	1	13.06	0	13.06	0	13.15	0	13.06	0	12.94	0	13.03	0	13.16	0	13.18	0	13.17	0	13.45	0	13.07	0	13.42	0	13.14	0	13.19	0	13.72	0		negative regulation of transcription from RNA polymerase II promoter, positive regulation of isotype switching to IgA isotypes, regulation of double-strand break repair via nonhomologous end joining, regulation of establishment of protein localization, regulation of transcription, DNA-templated		histone H3-K36 methylation, histone H4-K20 methylation
Q3UFY7	Nt5c3b	0	not	not	0.58	0.61	-0.14	0.15	not	0.51	7-methylguanosine phosphate-specific 5'-nucleotidase OS=Mus musculus OX=10090 GN=Nt5c3b PE=1 SV=3	1	2	0.15	2	13.44	0.546499	13.45	0.635337	13.97	0.629613	13.43	0.545956	12.65	0.673865	13.12	0.631954	13.16	0.555893	13.1	0.515578	13.21	0.515639	13.67	0.515632	13.8	0.548665	13.84	0.571558	13.1	0.522857	13.83	0.553207	13.11	0.592861				dephosphorylation, nucleotide metabolic process
A0A0A6YXH3	Osbpl9	0	not	not	0.71	0.72	-0.14	0.14	not	0.69	Oxysterol-binding protein OS=Mus musculus OX=10090 GN=Osbpl9 PE=1 SV=1	1	1	0.028	1	14.61	0	14.42	0	14.41	0	14.4	0	16.18	0	14.66	0	14.67	0	14.76	0	14.52	0	14.73	0	14.57	0	14.76	0	14.96	0	14.87	0	15.59	0
Q78XF5	Ostc	0	not	not	0.58	0.92	0.14	-0.03	not	0.79	Oligosaccharyltransferase complex subunit OSTC OS=Mus musculus OX=10090 GN=Ostc PE=1 SV=1	1	1	0.081	1	19.25	0	19.1	0	18.59	0	19.34	0	20.08	0	19.29	0	19.61	0	19.52	0	19.36	0	19.29	0	18.74	0	18.99	0	19.85	0	18.94	0	19.67	0				protein glycosylation
Q9DCL9	Paics	MitoCarta3.0	not	not	0.5	0.18	-0.14	0.39	not	0.077	Multifunctional protein ADE2 OS=Mus musculus OX=10090 GN=Paics PE=1 SV=4	1	16	0.51	15	14.36	0.615532	14.42	0.588482	14.81	0.638227	14.44	0.688574	13.6	0.901334	14.31	0.567799	14.26	0.602704	14.14	0.564181	14.16	0.55481	14.05	0.618669	15.05	0.721572	14.97	0.723493	14.37	0.602588	14.95	0.602123	14.23	0.98266				de novo' IMP biosynthetic process
P51432	Plcb3	0	not	not	0.2	0.86	-0.14	0.02	not	0.23	Cluster of 1-phosphatidylinositol 4,5-bisphosphate phosphodiesterase beta-3 OS=Mus musculus OX=10090 GN=Plcb3 PE=1 SV=2 (P51432)	1	3	0.067	5	13.68	0.555388	13.57	0.532114	13.63	0.560922	13.61	0.527858	13.35	0.543528	13.57	0.534961	13.36	0.529639	13.5	0.527627	13.59	0.5189	13.15	0.559582	13.65	0.521587	13.59	0.557673	13.37	0.56904	13.69	0.519594	13.63	0.518342		G-protein coupled receptor signaling pathway, phosphatidylinositol-mediated signaling, regulation of systemic arterial blood pressure		G-protein coupled receptor signaling pathway, inositol trisphosphate metabolic process, phosphatidylinositol catabolic process, phosphatidylinositol-mediated signaling
A0A0R4J0V5	Polr2a	0	not	not	0.49	0.18	-0.14	0.1	not	0.36	DNA-directed RNA polymerase subunit OS=Mus musculus OX=10090 GN=Polr2a PE=1 SV=1	1	2	0.021	2	15.77	0.487784	15.7	0.482503	15.69	0.495124	15.65	0.612838	15.95	0.513523	15.33	0.761389	15.27	0.486761	15.65	0.480932	15.56	0.480888	16.28	0.683394	15.76	0.664086	15.84	0.48483	15.98	0.742175	15.78	0.499703	15.89	0.488652
P30412	Ppic	0	not	not	0.15	0.72	0.14	0.05	not	0.53	Peptidyl-prolyl cis-trans isomerase C OS=Mus musculus OX=10090 GN=Ppic PE=1 SV=1	0.98	2	0.09	1	14.78	0.56208	14.89	0.541659	14.82	0.522723	14.81	0.556542	14.82	1.05951	14.93	0.489787	14.83	0.485095	15	0.551097	14.8	0.51956	15.28	0.485076	14.9	0.502155	15.17	0.497813	14.54	0.493086	15.11	0.553975	14.64	0.987325				protein folding, protein peptidyl-prolyl isomerization
Q61171	Prdx2	MitoCarta3.0	not	not	0.7	0.063	0.14	0.75	not	0.056	Peroxiredoxin-2 OS=Mus musculus OX=10090 GN=Prdx2 PE=1 SV=3	1	2	0.22	3	15.91	0.507424	15.98	0.500358	16.51	0.495445	15.95	0.497973	14.51	0.49263	16.22	0.488358	15.68	0.488574	15.85	0.498812	15.84	0.49036	15.97	0.490637	16.79	0.493367	16.58	0.494057	16.34	0.495412	16.71	0.496456	16.23	0.528537		activation of MAPK activity, cell redox homeostasis, homeostasis of number of cells, negative regulation of NF-kappaB transcription factor activity, negative regulation of T cell differentiation, negative regulation of extrinsic apoptotic signaling pathway, negative regulation of extrinsic apoptotic signaling pathway in absence of ligand, negative regulation of lipopolysaccharide-mediated signali…		T cell proliferation, cell redox homeostasis, cellular response to oxidative stress, hydrogen peroxide catabolic process, hydrogen peroxide metabolic process, removal of superoxide radicals
A0A171EBL2	Rnf213	0	not	not	0.78	0.38	-0.14	0.32	not	0.57	E3 ubiquitin-protein ligase RNF213 OS=Mus musculus OX=10090 GN=Rnf213 PE=1 SV=1	1	1	0.0054	1	10.5	0	11.4	0	10.87	0	11.2	0	12.09	0	11.86	0	9.88	0	11.42	0	10.37	0	11.85	0	11.67	0	10.95	0	11.16	0	11.71	0	12.17	0
P62983	Rps27a	0	not	not	0.62	0.39	-0.14	-0.28	not	0.6	Cluster of Ubiquitin-40S ribosomal protein S27a OS=Mus musculus OX=10090 GN=Rps27a PE=1 SV=2 (P62983)	1	2	0.28	3	15.77	0.702043	15.8	0.626267	15.67	0.514642	15.65	0.976123	14.5	1.6303	15.43	0.481659	15.56	0.595966	15.56	0.586307	15.2	0.495397	14.95	0.515605	15.51	0.522609	15.47	0.48802	15.38	0.562143	15.19	0.482063	14.43	1.70331				modification-dependent protein catabolic process, protein ubiquitination, translation
J3QJX3	Sel1l	0	not	not	0.49	0.63	-0.14	0.12	not	0.49	Protein sel-1 homolog 1 OS=Mus musculus OX=10090 GN=Sel1l PE=1 SV=1	1	1	0.036	1	13.1	0	12.96	0	12.93	0	13.16	0	13.81	0	12.94	0	13.09	0	13.37	0	12.69	0	13.15	0	13.11	0	13.1	0	13.38	0	13.01	0	13.94	0
O35874	Slc1a4	0	not	not	0.5	0.58	0.14	0.11	not	0.69	Neutral amino acid transporter A OS=Mus musculus OX=10090 GN=Slc1a4 PE=1 SV=1	1	3	0.07	2	14.19	0.518327	14.28	0.510151	13.96	0.582234	14.26	0.515368	15.05	0.540466	14.45	0.509821	14.63	0.542777	14.33	0.542743	14.38	0.511794	14.63	0.600452	14.48	0.529075	14.44	0.550434	14.27	0.568369	14.67	0.512365	14.44	0.545713
P46978	Stt3a	0	not	not	0.49	0.92	0.14	0.02	not	0.76	Dolichyl-diphosphooligosaccharide--protein glycosyltransferase subunit STT3A OS=Mus musculus OX=10090 GN=Stt3a PE=1 SV=1	1	6	0.098	6	16.6	0.501634	16.47	0.526082	16.08	0.512671	16.67	0.507911	17.26	0.613439	16.63	0.483782	16.82	0.483207	16.85	0.481635	16.7	0.49198	16.77	0.492098	16.31	0.503199	16.5	0.506731	16.97	0.519792	16.38	0.507153	17.04	0.59804				co-translational protein modification, protein N-linked glycosylation via asparagine
O55201	Supt5h	0	not	not	0.55	0.19	-0.14	0.26	not	0.15	Transcription elongation factor SPT5 OS=Mus musculus OX=10090 GN=Supt5h PE=1 SV=1	1	1	0.014	1	14.7	0	14.64	0	15.27	0	15.01	0	15.5	0	14.71	0	14.99	0	14.95	0	14.46	0	15.34	0	15.15	0	15.18	0	15.29	0	15.21	0	15.62	0		negative regulation of DNA-templated transcription, elongation, negative regulation of mRNA polyadenylation, negative regulation of transcription from RNA polymerase II promoter, positive regulation of DNA-templated transcription, elongation, positive regulation of macroautophagy, positive regulation of transcription from RNA polymerase II promoter		transcription elongation from RNA polymerase II promoter
Q5F2E8	Taok1	0	not	not	0.45	0.23	-0.14	0.19	not	0.15	Serine/threonine-protein kinase TAO1 OS=Mus musculus OX=10090 GN=Taok1 PE=1 SV=1	1	1	0.013	1	14.39	0	14.16	0	14.07	0	14.33	0	14.81	0	14.59	0	14.13	0	13.81	0	14.18	0	14.34	0	14.64	0	14.77	0	14.5	0	14.34	0	14.47	0		MAPK cascade, activation of MAPKK activity, activation of protein kinase activity, mitotic G2 DNA damage checkpoint, negative regulation of microtubule depolymerization, neuron cellular homeostasis, positive regulation of JNK cascade, positive regulation of protein acetylation, positive regulation of stress-activated MAPK cascade, regulation of actin cytoskeleton organization, regulation of cytos…		DNA repair, MAPK cascade, cellular response to DNA damage stimulus, execution phase of apoptosis, microtubule cytoskeleton organization, mitotic G2 DNA damage checkpoint, neuron cellular homeostasis, protein autophosphorylation, signal transduction by protein phosphorylation, stress-activated protein kinase signaling cascade
Q99KF1	Tmed9	0	not	not	0.56	0.61	0.14	0.09	not	0.79	Cluster of Transmembrane emp24 domain-containing protein 9 OS=Mus musculus OX=10090 GN=Tmed9 PE=1 SV=2 (Q99KF1)	1	2	0.12	3	14.81	0.505935	14.82	0.482811	15.19	0.59489	14.88	0.484014	15.54	0.609882	14.94	0.584417	15.06	0.512897	15.12	0.488913	14.94	0.500078	15.87	1.03598	15.06	0.731643	15.02	0.725514	15.03	0.481879	15.01	0.529139	15.57	0.636818		positive regulation of organelle organization		COPI coating of Golgi vesicle, Golgi organization
E9PWW2	Tor1aip1	0	not	not	0.45	0.48	0.14	0.14	not	0.66	Torsin-1A-interacting protein 1 OS=Mus musculus OX=10090 GN=Tor1aip1 PE=1 SV=1	1	4	0.19	4	14.91	0.524038	14.73	0.513433	14.58	0.512729	14.94	0.526174	15.44	0.508638	14.88	0.535855	15.01	0.528194	15.2	0.51197	14.85	0.5693	15.37	0.526914	14.83	0.541978	14.96	0.5499	15.2	0.559004	14.86	0.518821	15.47	0.522458
P70280	Vamp7	0	not	not	0.54	0.09	-0.14	-0.28	not	0.38	Vesicle-associated membrane protein 7 OS=Mus musculus OX=10090 GN=Vamp7 PE=1 SV=1	1	1	0.055	1	13	0	12.91	0	12.57	0	12.84	0	12.45	0	12.89	0	13.04	0	12.61	0	11.94	0	12.62	0	12.48	0	12.67	0	12.32	0	12.17	0	12.72	0		positive regulation of dendrite morphogenesis, positive regulation of histamine secretion by mast cell, regulation of protein targeting to vacuolar membrane	natural killer cell degranulation	Golgi to plasma membrane protein transport, SNARE complex assembly, calcium ion regulated exocytosis, eosinophil degranulation, natural killer cell degranulation, neutrophil degranulation, phagocytosis, engulfment, positive regulation of dendrite morphogenesis, vesicle fusion with Golgi apparatus, vesicle transport along microtubule
Q8BH80	Vapb	mito-interacting	not	not	0.67	0.73	0.14	0.15	not	0.89	Vesicle-associated membrane protein, associated protein B and C OS=Mus musculus OX=10090 GN=Vapb PE=1 SV=1	1	2	0.17	3	13.85	0.52071	13.68	0.5374	13.47	0.552071	13.59	0.60193	15.19	0.655911	13.84	0.544027	14.24	0.505443	14.07	0.549085	14.03	0.509727	14.33	0.531955	13.69	0.505746	13.86	0.507191	14.33	0.512991	13.63	0.532964	15	0.687665
Q9JKB3	Ybx3	0	not	Homozygous vs Control is different	0.06	0.004	-0.14	-0.25	FDR<0.05	0.0039	Y-box-binding protein 3 OS=Mus musculus OX=10090 GN=Ybx3 PE=1 SV=2	1	6	0.31	7	13.67	0.554837	13.81	0.541179	13.95	0.540884	13.79	0.560972	13.97	0.569611	13.68	0.552076	13.61	0.553667	13.81	0.55596	13.64	0.537076	13.74	0.606454	13.55	0.635467	13.52	0.560477	13.67	0.566298	13.55	0.5682	13.66	0.574347		negative regulation of apoptotic process, negative regulation of intrinsic apoptotic signaling pathway in response to osmotic stress, negative regulation of necroptotic process, negative regulation of skeletal muscle tissue development, negative regulation of transcription from RNA polymerase II promoter, positive regulation of organ growth		cellular hyperosmotic response, cellular response to tumor necrosis factor
Q9D2R0	Aacs	0	not	not	0.5	0.1	0.15	0.42	not	0.14	Acetoacetyl-CoA synthetase OS=Mus musculus OX=10090 GN=Aacs PE=1 SV=1	1	1	0.016	1	14.39	0	14.39	0	15.05	0	14.13	0	13.92	0	14.82	0	14.59	0	14.38	0	14.45	0	14.37	0	15.14	0	14.78	0	14.57	0	15.01	0	14.49	0		cellular response to glucose stimulus, positive regulation of insulin secretion		cellular response to cholesterol, cellular response to glucose stimulus, cellular response to testosterone stimulus, fatty acid metabolic process, white fat cell differentiation
P31230	Aimp1	0	not	not	0.21	0.061	0.15	0.28	not	0.07	Aminoacyl tRNA synthase complex-interacting multifunctional protein 1 OS=Mus musculus OX=10090 GN=Aimp1 PE=1 SV=2	1	7	0.37	6	13.63	0.542397	13.56	0.571636	13.81	0.547762	13.68	0.53662	13.18	0.714	13.84	0.535276	13.76	0.55746	13.66	0.52168	13.67	0.515586	13.69	0.621295	14.04	0.593905	13.85	0.533175	13.65	0.52146	13.99	0.550689	13.73	0.646737	cell adhesion	negative regulation of endothelial cell proliferation, positive regulation of glucagon secretion, regulation of receptor activity		apoptotic process, cell-cell signaling, leukocyte migration, tRNA aminoacylation for protein translation
Q8CHT0	Aldh4a1	MitoCarta3.0	not	not	0.67	0.48	-0.15	0.24	not	0.46	Delta-1-pyrroline-5-carboxylate dehydrogenase, mitochondrial OS=Mus musculus OX=10090 GN=Aldh4a1 PE=1 SV=3	1	1	0.028	1	11.61	0	11.83	0	11.74	0	11.74	0	13.17	0	11.93	0	11.69	0	12.47	0	11.88	0	11.35	0	12.62	0	11.88	0	12	0	12.19	0	12.6	0				proline catabolic process to glutamate
O35381	Anp32a	0	not	not	0.6	0.86	-0.15	0.05	not	0.68	Acidic leucine-rich nuclear phosphoprotein 32 family member A OS=Mus musculus OX=10090 GN=Anp32a PE=1 SV=1	1	1	0.077	2	14.71	0	14.74	0	15.93	0	15.09	0	14.4	0	14.6	0	14.86	0	14.84	0	15.01	0	14.82	0	15.06	0	15.15	0	14.88	0	15.21	0	14.82	0
P16460	Ass1	0	not	Homozygous vs Control is different	0.47	< 0.0001	0.15	2.08	FDR<0.05	< 0.0001	Argininosuccinate synthase OS=Mus musculus OX=10090 GN=Ass1 PE=1 SV=1	1	7	0.26	6	13.35	0.718097	13.53	0.787758	14.22	1.01542	13.31	0.785415	13.04	1.00307	13.76	0.76072	13.56	0.780215	13.62	0.743308	13.66	0.752473	13.61	0.627584	15.91	0.763741	15.76	0.719523	15.2	0.958037	15.94	0.794068	15.04	1.20691		negative regulation of leukocyte cell-cell adhesion, positive regulation of nitric oxide biosynthetic process		arginine biosynthetic process, argininosuccinate metabolic process, aspartate metabolic process, cellular response to amine stimulus, cellular response to amino acid stimulus, cellular response to ammonium ion, cellular response to cAMP, cellular response to dexamethasone stimulus, cellular response to glucagon stimulus, cellular response to interferon-gamma, cellular response to laminar fluid sh…
A0A0U1RNL7	Bckdk	MitoCarta3.0	not	not	0.54	0.53	-0.15	-0.24	not	0.74	Protein-serine/threonine kinase OS=Mus musculus OX=10090 GN=Bckdk PE=1 SV=1	1	2	0.11	2	14.32	0.55821	14.19	0.505401	13.83	0.663748	14.36	0.517058	15.14	0.770207	14.4	0.508042	14.38	0.536673	14.2	0.576048	14.01	0.538555	14.12	0.558137	13.79	0.591014	13.62	0.575668	14.31	0.503063	13.72	0.614034	15.2	0.56096
A0A1B0GRV0	Bpnt1	0	not	not	0.45	0.47	-0.15	-0.13	not	0.62	3'(2'),5'-bisphosphate nucleotidase 1 OS=Mus musculus OX=10090 GN=Bpnt1 PE=1 SV=1	1	1	0.04	1	16.33	0	16.47	0	17.04	0	16.36	0	16.1	0	16.66	0	16.28	0	16.11	0	16.29	0	16.22	0	16.35	0	16.56	0	16.17	0	16.37	0	16.18	0
P0DP27	Calm2	0	not	not	0.71	0.53	-0.15	-0.18	not	0.87	Cluster of Calmodulin-2 OS=Mus musculus OX=10090 GN=Calm2 PE=1 SV=1 (P0DP27)	1	11	0.56	4	12.3	0.966798	12.01	1.18701	12.59	0.88501	12.01	1.11751	11.49	2.0952	12.54	1.00363	12.14	0.93931	12.14	1.0475	12.27	0.925066	10.53	1.93694	12.42	0.944211	12.1	1.05547	12.12	1.30212	11.58	1.09005	11.27	1.9788		activation of adenylate cyclase activity, calcium-mediated signaling, negative regulation of ryanodine-sensitive calcium-release channel activity, positive regulation by host of symbiont cAMP-mediated signal transduction, positive regulation of cyclic-nucleotide phosphodiesterase activity, positive regulation of nitric-oxide synthase activity, positive regulation of phosphoprotein phosphatase act…		G2/M transition of mitotic cell cycle, calcium-mediated signaling, establishment of protein localization to mitochondrial membrane
H7BX26	Cep170	0	Heterozygous vs Control is different	not	0.027	0.23	0.15	-0.09	FDR<0.05	0.0092	Centrosomal protein of 170 kDa OS=Mus musculus OX=10090 GN=Cep170 PE=1 SV=1	1	2	0.022	2	13.8	0.498816	13.95	0.518716	13.87	0.52422	13.81	0.499323	14.01	0.504238	14.06	0.498333	14.01	0.51538	14.06	0.537488	14.13	0.501684	13.92	0.515636	13.93	0.498121	13.84	0.516679	13.68	0.512263	13.89	0.502303	13.66	0.500616
O88544	Cops4	0	not	Homozygous vs Control is different	0.21	0.001	0.15	0.43	FDR<0.05	0.0014	COP9 signalosome complex subunit 4 OS=Mus musculus OX=10090 GN=Cops4 PE=1 SV=1	1	6	0.24	6	14.47	0.511382	14.4	0.504895	14.86	0.555364	14.42	0.513905	14.49	0.750737	14.73	0.548995	14.58	0.500252	14.52	0.498437	14.63	0.552554	14.92	0.655646	14.99	0.514935	15	0.505372	14.93	0.525846	14.95	0.53218	14.92	0.510439				protein deneddylation
Q8K363	Ddx18	0	not	not	0.62	0.74	-0.15	0.13	not	0.71	ATP-dependent RNA helicase DDX18 OS=Mus musculus OX=10090 GN=Ddx18 PE=1 SV=1	1	2	0.048	2	14.33	0.52672	14.09	0.500781	14.47	0.500755	14.46	0.487806	15.54	0.511483	14.11	0.500389	14.19	0.501265	14.51	0.514935	14.34	0.507103	14.98	0.535217	14.08	0.5556	14.6	0.491347	15.13	0.537096	14.17	0.494679	15.54	0.488368				cellular response to estradiol stimulus
A0A0G2JER9	Dnajb6	0	not	Homozygous vs Control is different	0.46	0.025	-0.15	0.52	FDR<0.05	0.0048	Cluster of DnaJ homolog subfamily B member 6 OS=Mus musculus OX=10090 GN=Dnajb6 PE=1 SV=1 (A0A0G2JER9)	1	1	0.078	1	14.16	0	14.25	0	14.96	0	14.01	0	14.1	0	14.41	0	13.96	0	14.16	0	13.98	0	14.23	0	15.08	0	14.82	0	14.54	0	14.84	0	14.81	0
Q9JHU4	Dync1h1	0	not	not	0.31	0.77	0.15	-0.05	not	0.37	Cytoplasmic dynein 1 heavy chain 1 OS=Mus musculus OX=10090 GN=Dync1h1 PE=1 SV=2	1	88	0.26	77	15.02	0.565999	15.06	0.593821	14.98	0.570539	14.94	0.59356	14.34	1.23166	15.2	0.625251	15.02	0.554813	15.01	0.54247	14.99	0.568104	14.89	0.612203	15.04	0.552719	14.97	0.556228	14.56	0.559158	14.96	0.53917	14.57	1.00528		positive regulation of intracellular transport, positive regulation of spindle assembly, regulation of metaphase plate congression, regulation of mitotic spindle organization		cell division, cilium movement, cytoplasmic mRNA processing body assembly, cytoplasmic microtubule organization, establishment of spindle localization, microtubule-based movement, minus-end-directed vesicle transport along microtubule, stress granule assembly
P63168	Dynll1	0	not	not	0.6	0.85	-0.15	-0.06	not	0.89	Cluster of Dynein light chain 1, cytoplasmic OS=Mus musculus OX=10090 GN=Dynll1 PE=1 SV=1 (P63168)	1	1	0.37	2	14.78	0	14.8	0	14.68	0	15.33	0	15.74	0	14.53	0	14.96	0	14.87	0	14.67	0	15.55	0	14.23	0	15.08	0	15.28	0	14.74	0	15.69	0		negative regulation of catalytic activity, negative regulation of nitric oxide biosynthetic process, negative regulation of phosphorylation, positive regulation of ATP-dependent microtubule motor activity, plus-end-directed, positive regulation of insulin secretion involved in cellular response to glucose stimulus, positive regulation of non-motile cilium assembly		apoptotic process, intraciliary retrograde transport, microtubule-based process, motile cilium assembly, spermatid development
P58252	Eef2	0	not	not	0.67	0.76	-0.15	0.11	not	0.67	Elongation factor 2 OS=Mus musculus OX=10090 GN=Eef2 PE=1 SV=2	1	46	0.48	27	15.67	0.655873	15.8	0.672832	16.17	0.585498	15.65	0.688017	14.23	2.25648	15.58	0.572714	15.25	0.672544	15.34	0.620667	15.4	0.642603	15.2	0.62785	15.78	0.568298	15.65	0.599688	15.59	0.59756	15.78	0.587302	15.27	1.45425		positive regulation of cytoplasmic translation		cellular response to brain-derived neurotrophic factor stimulus, glial cell proliferation, hematopoietic progenitor cell differentiation, response to endoplasmic reticulum stress, skeletal muscle cell differentiation, translational elongation
Q99JX4	Eif3m	0	not	not	0.042	0.01	-0.15	-0.19	not	0.013	Eukaryotic translation initiation factor 3 subunit M OS=Mus musculus OX=10090 GN=Eif3m PE=1 SV=1	1	8	0.33	7	14.11	0.573898	14.22	0.544158	14.27	0.544712	14.1	0.605771	13.98	0.717091	14.12	0.525072	13.96	0.592064	14.02	0.533309	13.88	0.556625	13.94	0.685021	13.94	0.518261	13.94	0.568449	13.96	0.553039	14.03	0.528292	13.87	0.838011				cytoplasmic translational initiation, formation of cytoplasmic translation initiation complex, translation
F6SQM4	Fam234a	0	not	not	0.44	0.53	0.15	0.13	not	0.66	Protein FAM234A OS=Mus musculus OX=10090 GN=Fam234a PE=1 SV=2	0.99	1	0.042	1	13.57	0	13.99	0	13.02	0	13.7	0	13.94	0	13.83	0	13.55	0	13.86	0	13.88	0	13.84	0	14	0	13.48	0	13.69	0	13.67	0	14.05	0
Q9WUA2	Farsb	0	not	not	0.085	0.52	-0.15	-0.06	not	0.21	Phenylalanine--tRNA ligase beta subunit OS=Mus musculus OX=10090 GN=Farsb PE=1 SV=2	1	3	0.054	3	15.63	0.484124	15.5	0.504916	15.8	0.590245	15.49	0.499105	15.47	0.651508	15.5	0.488358	15.43	0.531364	15.34	0.481772	15.36	0.490977	15.55	0.51217	15.52	0.536431	15.51	0.481039	15.34	0.493377	15.52	0.504667	15.72	0.502921				phenylalanyl-tRNA aminoacylation, protein heterotetramerization
D3Z146	Foxp2	0	not	not	0.7	0.4	-0.15	-0.33	not	0.71	Forkhead box protein P2 OS=Mus musculus OX=10090 GN=Foxp2 PE=1 SV=1	0.98	1	0.026	1	14.68	0	14.62	0	15.62	0	14.67	0	15.05	0	14.35	0	14.47	0	14.48	0	14.61	0	16.02	0	14.92	0	15.53	0	13.67	0	14.22	0	14.67	0
Q6P5B5	Fxr2	0	not	not	0.14	0.032	-0.15	-0.2	not	0.059	Fragile X mental retardation syndrome-related protein 2 OS=Mus musculus OX=10090 GN=Fxr2 PE=1 SV=1	1	1	0.053	2	14.62	0	14.61	0	14.95	0	14.56	0	14.81	0	14.4	0	14.73	0	14.5	0	14.53	0	14.64	0	14.55	0	14.47	0	14.53	0	14.48	0	14.54	0
O89017	Lgmn	0	not	not	0.53	0.21	0.15	-0.26	not	0.17	Legumain OS=Mus musculus OX=10090 GN=Lgmn PE=1 SV=1	1	1	0.028	1	13.52	0	13.03	0	12.65	0	13.48	0	13.04	0	13.05	0	12.91	0	13.26	0	13.43	0	13.83	0	12.99	0	13.2	0	12.79	0	12.84	0	12.62	0		activation of cysteine-type endopeptidase activity, negative regulation of ERBB signaling pathway, negative regulation of gene expression, negative regulation of multicellular organism growth, negative regulation of neuron apoptotic process, positive regulation of cell proliferation, positive regulation of endothelial cell chemotaxis, positive regulation of long-term synaptic potentiation, positi…		cellular response to beta-amyloid, cellular response to calcium ion, cellular response to hepatocyte growth factor stimulus, dendritic spine organization, proteolysis involved in cellular protein catabolic process, receptor catabolic process, vacuolar protein processing
P97287	Mcl1	MitoCarta3.0	Heterozygous vs Control is different	Homozygous vs Control is different	0.0031	0.001	0.15	-0.47	FDR<0.05	< 0.0001	Induced myeloid leukemia cell differentiation protein Mcl-1 homolog OS=Mus musculus OX=10090 GN=Mcl1 PE=1 SV=3	0.98	1	0.063	1	15.34	0	15.34	0	15.37	0	15.35	0	15.35	0	15.51	0	15.41	0	15.61	0	15.46	0	15.48	0	15.09	0	14.84	0	14.57	0	15.05	0	14.85	0		extrinsic apoptotic signaling pathway in absence of ligand, intrinsic apoptotic signaling pathway in response to DNA damage, negative regulation of anoikis, negative regulation of autophagy, negative regulation of extrinsic apoptotic signaling pathway in absence of ligand, negative regulation of intrinsic apoptotic signaling pathway, positive regulation of oxidative stress-induced neuron intrinsi…		cell differentiation, extrinsic apoptotic signaling pathway in absence of ligand, intrinsic apoptotic signaling pathway in response to DNA damage
Q791V5	Mtch2	MitoCarta3.0	not	not	0.32	0.89	-0.15	-0.03	not	0.62	Mitochondrial carrier homolog 2 OS=Mus musculus OX=10090 GN=Mtch2 PE=1 SV=1	1	2	0.12	2	12.59	0.554122	12.56	0.666887	12.83	0.553538	12.8	0.555209	13.29	0.690717	12.5	0.748545	12.58	0.57353	12.68	0.580699	12.76	0.590195	12.79	0.63223	12.64	0.688045	12.95	0.600279	12.5	0.701001	12.61	0.573888	13.24	0.689441		hematopoietic stem cell homeostasis, negative regulation of glycolytic process, negative regulation of mitochondrial membrane potential, positive regulation of cysteine-type endopeptidase activity involved in apoptotic process, positive regulation of intrinsic apoptotic signaling pathway in response to DNA damage, regulation of mitochondrial membrane permeability involved in apoptotic process		cellular response to radiation, establishment of protein localization to mitochondrial membrane involved in mitochondrial fission, hematopoietic stem cell migration, hepatocyte apoptotic process, lactate metabolic process, mitochondrial ATP synthesis coupled electron transport, regulation of mitochondrial membrane permeability involved in apoptotic process
Q8CGY8	Ogt	0	not	not	0.19	0.45	-0.15	0.12	not	0.16	UDP-N-acetylglucosamine--peptide N-acetylglucosaminyltransferase 110 kDa subunit OS=Mus musculus OX=10090 GN=Ogt PE=1 SV=2	1	3	0.048	3	14.46	0.503741	14.62	0.548045	14.66	0.495941	14.58	0.509227	15.01	0.497884	14.66	0.520951	14.59	0.489462	14.45	0.489	14.32	0.532183	14.54	0.51013	14.49	0.511864	14.69	0.494884	14.98	0.538042	14.63	0.508293	15.13	0.50951		cellular response to glucose stimulus, circadian regulation of gene expression, negative regulation of cell death, negative regulation of cellular response to hypoxia, negative regulation of peptidyl-serine phosphorylation, negative regulation of peptidyl-threonine phosphorylation, negative regulation of proteasomal ubiquitin-dependent protein catabolic process, negative regulation of protein pho…		apoptotic process, cellular response to glucose stimulus, cellular response to lipopolysaccharide, histone H3-K4 trimethylation, histone H4-K16 acetylation, histone H4-K5 acetylation, histone H4-K8 acetylation, intracellular distribution of mitochondria, phosphatidylinositol-mediated signaling, positive regulation of cell size, protein O-linked glycosylation, protein heterotrimerization, protein …
Q9D051	Pdhb	MitoCarta3.0	not	not	0.53	0.083	-0.15	-0.45	not	0.11	Pyruvate dehydrogenase E1 component subunit beta, mitochondrial OS=Mus musculus OX=10090 GN=Pdhb PE=1 SV=1	1	5	0.18	4	15.55	0.653769	15.4	0.768617	14.39	0.561445	15.45	0.776226	15.5	1.49433	15.06	0.513067	15.22	0.615422	15.26	0.631447	15.16	0.599015	14.83	0.529487	14.6	0.527715	14.79	0.498738	15.01	0.60503	14.83	0.554312	14.8	1.56754				acetyl-CoA biosynthetic process from pyruvate, mitochondrial acetyl-CoA biosynthetic process from pyruvate, tricarboxylic acid cycle
Q7TSC1	Prrc2a	0	not	not	0.37	0.51	-0.15	-0.14	not	0.61	Protein PRRC2A OS=Mus musculus OX=10090 GN=Prrc2a PE=1 SV=1	1	3	0.032	4	13.52	0.538319	13.36	0.578486	13.54	0.522445	13.43	0.568382	14.22	0.572758	13.39	0.531965	13.35	0.52085	13.54	0.546213	13.47	0.562429	13.56	0.564915	13.26	0.597653	13.41	0.542236	13.46	0.523591	13.28	0.587663	13.97	0.557126
A0A3B2WB82	Psmg1	0	not	not	0.35	0.27	-0.15	0.19	not	0.1	Proteasome assembly chaperone 1 OS=Mus musculus OX=10090 GN=Psmg1 PE=1 SV=1	0.99	1	0.056	1	12.32	0	11.7	0	11.82	0	11.97	0	12.34	0	11.95	0	11.64	0	11.81	0	12.04	0	11.97	0	12.08	0	12.15	0	12.27	0	12.03	0	12.56	0
P35821	Ptpn1	0	not	not	0.73	0.67	-0.15	0.2	not	0.72	Tyrosine-protein phosphatase non-receptor type 1 OS=Mus musculus OX=10090 GN=Ptpn1 PE=1 SV=2	1	1	0.062	1	11.57	0	10.88	0	11.3	0	11.08	0	12.71	0	11.16	0	10.67	0	11.7	0	11.12	0	12.15	0	10.88	0	11.62	0	12.09	0	11.27	0	12.69	0		IRE1-mediated unfolded protein response, activation of JUN kinase activity, endoplasmic reticulum unfolded protein response, insulin receptor signaling pathway, negative regulation of ERK1 and ERK2 cascade, negative regulation of MAP kinase activity, negative regulation of PERK-mediated unfolded protein response, negative regulation of endoplasmic reticulum stress-induced intrinsic apoptotic sign…		IRE1-mediated unfolded protein response, actin cytoskeleton reorganization, activation of JUN kinase activity, endoplasmic reticulum unfolded protein response, insulin receptor signaling pathway, peptidyl-tyrosine dephosphorylation involved in inactivation of protein kinase activity, platelet-derived growth factor receptor-beta signaling pathway, response to endoplasmic reticulum stress
A0A494B945	Rab1b	0	not	Homozygous vs Control is different	0.11	0.0054	-0.15	-0.36	FDR<0.05	0.007	Ras-related protein Rab-1B (Fragment) OS=Mus musculus OX=10090 GN=Rab1b PE=1 SV=1	1	5	0.27	5	15.51	0.503416	15.37	0.493482	15.72	0.530247	15.55	0.499094	15.66	0.615219	15.38	0.547554	15.34	0.510651	15.37	0.542326	15.32	0.515772	15.65	0.603413	15.02	0.574222	15.04	0.641018	15.28	0.517253	15.32	0.508854	15.37	0.658302
H3BJ51	Retsat	0	not	not	0.4	0.31	-0.15	0.44	not	0.23	All-trans-retinol 13,14-reductase OS=Mus musculus OX=10090 GN=Retsat PE=1 SV=1	0.98	1	0.022	1	15.68	0	15.65	0	15.52	0	15.62	0	16.42	0	15.54	0	15.68	0	15.53	0	15.77	0	15.62	0	15.56	0	15.43	0	17.03	0	15.87	0	17.18	0
A6H687	Sac3d1	0	not	not	0.12	1	-0.15	0	not	0.27	SAC3 domain-containing protein 1 OS=Mus musculus OX=10090 GN=Sac3d1 PE=1 SV=1	0.98	1	0.052	1	13.17	0	13.3	0	13.56	0	13.27	0	13.53	0	13.23	0	13.24	0	13.24	0	13.3	0	13.07	0	13.07	0	13.38	0	13.37	0	13.38	0	13.63	0		negative regulation of JAK-STAT cascade, regulation of immune response		cell division, centrosome duplication, spindle assembly
Q8BGH2	Samm50	MitoCarta3.0	not	not	0.61	0.6	-0.15	-0.17	not	0.78	Sorting and assembly machinery component 50 homolog OS=Mus musculus OX=10090 GN=Samm50 PE=1 SV=1	1	5	0.19	5	15.29	0.594246	14.93	0.559396	14.31	0.59608	15.04	0.619284	16.04	0.796432	14.89	0.506508	15.1	0.511905	15.01	0.51095	14.91	0.551382	14.95	0.55401	14.6	0.545215	14.86	0.535276	15.11	0.524425	14.72	0.520964	15.46	0.816727				cristae formation, mitochondrial respiratory chain complex assembly, protein import into mitochondrial outer membrane
D6REF7	Sgpl1	0	not	not	0.42	0.94	-0.15	-0.03	not	0.86	Sphingosine-1-phosphate lyase 1 OS=Mus musculus OX=10090 GN=Sgpl1 PE=1 SV=1	1	3	0.12	3	14.8	0.58743	14.41	0.554184	14.39	0.804352	14.76	0.600209	15.24	0.595173	14.31	0.600083	14.69	0.553552	14.63	0.542513	14.73	0.642858	14.5	0.593985	14.7	0.557772	13.61	2.26745	15.24	0.562495	14.69	0.538116	15.22	0.561503
O54988	Slk	0	not	not	0.17	0.58	-0.15	0.11	not	0.32	STE20-like serine/threonine-protein kinase OS=Mus musculus OX=10090 GN=Slk PE=1 SV=2	1	10	0.15	9	12.54	1.21412	12.84	0.624939	12.9	0.646404	12.69	0.627533	12.51	0.856475	12.68	0.62269	12.38	0.607445	12.47	0.58053	12.54	0.66118	12.68	0.648763	13.24	0.623791	12.94	0.628756	12.56	0.637828	13.03	0.677966	12.26	1.57253		activation of protein kinase activity, positive regulation of apoptotic process, positive regulation of histone phosphorylation, regulation of apoptotic process, regulation of cell migration, regulation of focal adhesion assembly, signal transduction by protein phosphorylation, stress-activated protein kinase signaling cascade		apoptotic process, cytoplasmic microtubule organization, protein autophosphorylation, signal transduction by protein phosphorylation, stress-activated protein kinase signaling cascade
P58854	Tubgcp3	0	not	not	0.13	0.2	-0.15	0.13	not	0.021	Gamma-tubulin complex component 3 OS=Mus musculus OX=10090 GN=Tubgcp3 PE=1 SV=2	1	2	0.039	2	14.28	0.593897	14.36	0.505735	14.71	0.508496	14.49	0.510863	14.57	0.609537	14.35	0.618316	14.43	0.516176	14.38	0.508261	14.35	0.53553	14.17	0.584334	14.62	0.507983	14.47	0.561138	14.52	0.519702	14.73	0.510641	14.72	0.558485				cytoplasmic microtubule organization, interphase microtubule nucleation by interphase microtubule organizing center, meiotic cell cycle, mitotic spindle assembly
Q91W86	Vps11	0	not	not	0.56	0.66	-0.15	0.1	not	0.5	Vacuolar protein sorting-associated protein 11 homolog OS=Mus musculus OX=10090 GN=Vps11 PE=1 SV=3	0.99	1	0.028	1	11.72	0	11.61	0	11.45	0	11.07	0	12.39	0	11.08	0	11.73	0	11.34	0	11.52	0	11.8	0	11.61	0	11.85	0	11.8	0	11.77	0	11.71	0		positive regulation of cellular protein catabolic process, positive regulation of early endosome to late endosome transport, regulation of SNARE complex assembly, regulation of organelle assembly		autophagy, endosomal vesicle fusion, endosome organization, lysosome organization, vesicle docking involved in exocytosis
D3Z645	Vps29	0	not	not	0.27	0.043	0.15	0.27	not	0.093	Vacuolar protein sorting-associated protein 29 OS=Mus musculus OX=10090 GN=Vps29 PE=1 SV=1	1	2	0.15	2	14.68	0.487722	14.79	0.486939	14.95	0.49048	14.84	0.497056	14.35	0.501748	15.13	0.487002	14.86	0.487382	14.86	0.498745	14.9	0.48858	14.62	0.48919	15.06	0.488759	14.9	0.488976	14.88	0.486903	15.15	0.508116	14.98	0.486852
A0A0R4J263	Agpat1	0	not	not	0.31	0.039	0.16	-0.5	not	0.011	1-acyl-sn-glycerol-3-phosphate acyltransferase OS=Mus musculus OX=10090 GN=Agpat1 PE=1 SV=1	0.96	1	0.074	1	14.66	0	14.28	0	14.84	0	14.48	0	14.7	0	14.63	0	15.16	0	14.81	0	14.55	0	14.6	0	13.43	0	14.05	0	14.36	0	14.22	0	14.42	0
P07356	Anxa2	0	not	not	0.27	0.49	0.16	0.14	not	0.57	Annexin A2 OS=Mus musculus OX=10090 GN=Anxa2 PE=1 SV=2	1	21	0.6	18	16.13	0.624255	16.37	0.561142	15.93	0.581022	16.32	0.587122	15.66	1.19395	16.28	0.557717	16.32	0.572725	16.21	0.597198	16.16	0.58992	16.23	0.596236	16.5	0.563863	16.36	0.559382	15.9	0.895216	16.48	0.556446	15.87	1.17126		body fluid secretion, catabolism by host of symbiont protein, fibrinolysis, negative regulation by host of symbiont molecular function, negative regulation of catalytic activity, negative regulation of development of symbiont involved in interaction with host, negative regulation of low-density lipoprotein particle receptor catabolic process, positive regulation by host of viral process, positive…		collagen fibril organization, endocardial cell differentiation, membrane budding, membrane raft assembly, osteoclast development, protein heterotetramerization, protein localization to plasma membrane, regulation of cytosolic calcium ion concentration
A2A6T9	Arf2	0	not	not	0.36	0.084	-0.16	0.38	not	0.021	ADP-ribosylation factor 2 (Fragment) OS=Mus musculus OX=10090 GN=Arf2 PE=1 SV=1	0.99	1	0.099	1	15.62	0	15.69	0	16.35	0	15.5	0	15.84	0	15.69	0	15.77	0	15.39	0	15.54	0	15.79	0	16.46	0	16.22	0	15.74	0	16.35	0	16.12	0
E9PUF7	Arhgef1	0	not	not	0.28	0.81	-0.16	-0.04	not	0.54	Cluster of Rho guanine nucleotide exchange factor 1 OS=Mus musculus OX=10090 GN=Arhgef1 PE=1 SV=1 (E9PUF7)	1	1	0.026	1	13.19	0	13.31	0	13.42	0	13.16	0	13.72	0	13.32	0	13.21	0	13.36	0	13.28	0	12.85	0	13.28	0	13.37	0	12.99	0	13.29	0	13.68	0
Q9Z1G3	Atp6v1c1	0	not	not	0.11	0.68	-0.16	-0.04	not	0.15	V-type proton ATPase subunit C 1 OS=Mus musculus OX=10090 GN=Atp6v1c1 PE=1 SV=4	1	3	0.18	3	16.28	0.532906	16.02	0.510182	16.33	0.504303	16.12	0.532325	15.97	0.623387	15.89	0.507789	16.1	0.503774	15.93	0.573221	16.12	0.528829	15.88	0.53424	16	0.498923	16.21	0.50899	16.11	0.507284	16.04	0.503086	16.17	0.779054
A2AHX7	Bcl2l1	MitoCarta3.0	not	not	0.47	0.59	-0.16	0.12	not	0.41	Bcl-2-like protein 1 (Fragment) OS=Mus musculus OX=10090 GN=Bcl2l1 PE=1 SV=1	0.98	2	0.32	1	11.14	0.633392	10.86	0.65495	10.79	0.632121	11.06	0.733331	11.7	0.63164	10.86	0.639553	11.12	0.678785	10.48	0.765002	10.99	0.711777	11.3	0.647729	11.21	0.632035	11.57	0.662031	11.47	0.70258	10.92	0.671452	10.97	0.642726
Q9CXW3	Cacybp	0	not	not	0.15	0.073	-0.16	0.33	not	0.011	Calcyclin-binding protein OS=Mus musculus OX=10090 GN=Cacybp PE=1 SV=1	1	6	0.4	6	12.63	0.782283	12.56	0.815176	12.94	0.836543	12.94	1.54452	12.6	1.0411	12.73	0.78071	12.49	0.813474	12.58	0.816414	12.44	0.810511	12.64	0.814177	12.91	0.776398	12.83	0.782811	13.19	0.870133	12.85	0.782039	13.53	0.969452		negative regulation of cell death, positive regulation of DNA replication		cardiac muscle cell differentiation, cellular response to calcium ion, cellular response to leukemia inhibitory factor
P49070	Camlg	0	not	not	0.36	0.66	-0.16	-0.12	not	0.74	Calcium signal-modulating cyclophilin ligand OS=Mus musculus OX=10090 GN=Camlg PE=1 SV=2	1	2	0.075	1	12.33	0.555335	12.3	0.550779	12.33	0.548205	12.46	0.628298	13.09	0.569513	12.1	0.554055	12.33	0.555991	12.29	0.551346	12.49	0.568661	12.49	0.551358	12.12	0.54785	12.28	0.59135	12.45	0.575247	11.94	0.555855	13.13	0.638819		epidermal growth factor receptor signaling pathway, receptor recycling		epidermal growth factor receptor signaling pathway, receptor recycling
Q61686	Cbx5	0	not	Homozygous vs Control is different	0.23	0.0048	-0.16	0.26	FDR<0.05	0.0087	Chromobox protein homolog 5 OS=Mus musculus OX=10090 GN=Cbx5 PE=1 SV=1	1	2	0.15	2	12.55	0.547822	12.51	0.546698	12.54	0.56021	12.52	0.546807	12.71	0.599642	12.04	0.731046	12.3	0.551016	12.44	0.582092	12.44	0.557102	12.79	0.58315	12.7	0.552174	12.79	0.559168	13	0.55762	12.73	0.605177	12.93	0.593687		negative regulation of transcription from RNA polymerase II promoter, negative regulation of transcription, DNA-templated		cellular response to DNA damage stimulus
P42932	Cct8	0	not	not	0.091	0.35	-0.16	0.07	not	0.058	T-complex protein 1 subunit theta OS=Mus musculus OX=10090 GN=Cct8 PE=1 SV=3	1	24	0.41	18	15.08	0.573995	15.21	0.572443	15.24	0.559207	15.14	0.634505	15.17	1.31041	15.27	0.527893	14.96	0.560565	14.96	0.562831	15.07	0.552115	14.79	0.649313	15.47	0.570653	15.24	0.535646	15.12	0.522037	15.29	0.51844	15.08	1.03962		positive regulation of establishment of protein localization to telomere, positive regulation of telomere maintenance via telomerase, protein stabilization		binding of sperm to zona pellucida, pore complex assembly, protein folding
P35762	Cd81	0	not	not	0.32	0.98	0.16	0	not	0.42	CD81 antigen OS=Mus musculus OX=10090 GN=Cd81 PE=1 SV=2	1	3	0.18	2	14.97	0.517887	14.99	0.507595	15.11	0.529059	15.2	0.575374	15.72	0.886571	15.33	0.485669	15.61	0.572457	15.28	0.525281	15.22	0.541675	15.35	0.564703	15.37	0.515375	15.28	0.498169	14.97	0.552237	15.26	0.49344	15.09	0.688413		activation of MAPK activity, cell surface receptor signaling pathway, positive regulation of 1-phosphatidylinositol 4-kinase activity, positive regulation of B cell proliferation, positive regulation of cell growth, positive regulation of cell proliferation, positive regulation of peptidyl-tyrosine phosphorylation, positive regulation of protein catabolic process in the vacuole, positive regulati…		cell surface receptor signaling pathway, cellular response to low-density lipoprotein particle stimulus, receptor internalization, viral entry into host cell
A0A0U1RP13	Cdipt	0	not	not	0.67	0.13	0.16	-0.61	not	0.13	CDP-diacylglycerol--inositol 3-phosphatidyltransferase OS=Mus musculus OX=10090 GN=Cdipt PE=1 SV=1	0.99	1	0.07	1	15.16	0	15.28	0	14.92	0	15.06	0	14.02	0	15.24	0	15.71	0	14.92	0	15.24	0	14.1	0	14.36	0	14.52	0	14.7	0	14.64	0	13.16	0
Q8BXA5	Clptm1l	0	not	not	0.34	0.27	0.16	0.2	not	0.46	Cleft lip and palate transmembrane protein 1-like protein OS=Mus musculus OX=10090 GN=Clptm1l PE=1 SV=1	0.98	1	0.024	1	11.1	0	11.16	0	11.35	0	11.48	0	11.73	0	11.44	0	11.95	0	11.25	0	11.57	0	11.42	0	11.2	0	11.38	0	11.85	0	11.61	0	11.77	0				apoptotic process
P19536	Cox5b	MitoCarta3.0	not	not	0.39	0.5	0.16	0.14	not	0.61	Cytochrome c oxidase subunit 5B, mitochondrial OS=Mus musculus OX=10090 GN=Cox5b PE=1 SV=1	1	1	0.07	1	13.37	0	13.47	0	12.88	0	13.59	0	13.87	0	13.5	0	13.49	0	13.81	0	13.61	0	13.55	0	13.17	0	13.49	0	13.79	0	13.67	0	13.76	0				mitochondrial ATP synthesis coupled proton transport, mitochondrial electron transport, cytochrome c to oxygen
Q9ERK4	Cse1l	0	not	not	0.56	0.57	-0.16	0.16	not	0.41	Exportin-2 OS=Mus musculus OX=10090 GN=Cse1l PE=1 SV=1	1	8	0.13	7	14.36	0.552607	14.39	0.553459	15.68	0.5366	14.49	0.525508	14.48	0.638575	14.68	0.53023	14.41	0.519465	14.51	0.52781	14.6	0.550376	14.42	0.655233	14.73	0.547946	14.47	0.541108	14.98	0.533393	14.86	0.513917	15.18	0.608079
E9QNN1	Dhx9	0	not	not	0.44	0.47	-0.16	0.2	not	0.32	RNA helicase OS=Mus musculus OX=10090 GN=Dhx9 PE=1 SV=1	1	17	0.17	16	14.2	0.622225	14.06	0.634635	14.11	0.606188	14.25	0.634577	15	1.1477	13.98	0.595699	14.08	0.636304	14.23	0.637006	14.09	0.626658	14.46	0.639335	14.06	0.637337	14.38	0.877006	15.05	0.812785	14.19	0.647119	14.94	1.03656
Q8VHK9	Dhx36	0	not	not	0.6	0.92	-0.16	-0.03	not	0.83	ATP-dependent DNA/RNA helicase DHX36 OS=Mus musculus OX=10090 GN=Dhx36 PE=1 SV=2	1	1	0.02	1	12.49	0	12.37	0	12.68	0	12.18	0	13.54	0	12.08	0	12.75	0	12.33	0	12.32	0	12.99	0	12.56	0	12.26	0	12.35	0	12.81	0	13.13	0		3'-UTR-mediated mRNA destabilization, negative regulation of translation, positive regulation of I-kappaB kinase/NF-kappaB signaling, positive regulation of cardioblast differentiation, positive regulation of cytoplasmic translation, positive regulation of dendritic spine morphogenesis, positive regulation of hematopoietic progenitor cell differentiation, positive regulation of interferon-alpha s…		DNA duplex unwinding, G-quadruplex DNA unwinding, RNA secondary structure unwinding, cellular response to UV, cellular response to arsenite ion, cellular response to heat, defense response to virus, positive regulation of dendritic spine morphogenesis
Q9D832	Dnajb4	0	not	not	0.55	0.65	0.16	0.12	not	0.77	DnaJ homolog subfamily B member 4 OS=Mus musculus OX=10090 GN=Dnajb4 PE=1 SV=1	1	2	0.13	3	14.62	0.505866	14.42	0.512913	15.26	0.512086	14.44	0.506566	13.9	0.632277	15	0.506521	14.43	0.50982	14.63	0.525546	14.4	0.523582	14.95	0.506413	15	0.507578	14.81	0.508564	14.36	0.51482	14.45	0.505942	14.6	0.505886		negative regulation of transcription from RNA polymerase II promoter, positive regulation of ATPase activity		chaperone mediated protein folding requiring cofactor
Q8BWY3	Etf1	0	not	not	0.44	0.25	-0.16	-0.25	not	0.35	Eukaryotic peptide chain release factor subunit 1 OS=Mus musculus OX=10090 GN=Etf1 PE=1 SV=4	1	10	0.28	8	14.33	0.602807	14.21	0.580966	14.59	0.539035	14.31	0.588433	13.45	0.943453	14.07	0.655592	14	0.526323	13.98	0.533182	14.08	0.531376	13.96	0.641678	14.13	0.518901	13.88	0.57187	13.71	0.534205	14.04	0.529155	13.85	0.810921		nuclear-transcribed mRNA catabolic process, nonsense-mediated decay		cytoplasmic translational termination, nuclear-transcribed mRNA catabolic process, nonsense-mediated decay, protein methylation, viral process
[truncated: 1,632 more rows]
[truncated: 54 more columns]
