# Supplementary material for: Ribosome Profiling and Mass Spectrometry Reveal Widespread Mitochondrial Translation Defects in a Striatal Cell Model of Huntington Disease
Source: Mol Cell Proteomics. 2024 Mar 5;23(4):100746. doi: 10.1016/j.mcpro.2024.100746 (PMC11040134; doi:10.1016/j.mcpro.2024.100746)
Supplement: Data Sheet 2 [file mmc2.xlsx]

## Sheet: Data Sheet 2 ANOVA
Data Sheet 2: A list of 490 proteins from TMT data which show significant differences as determined by ANOVA analysis (Benjamini-Hochberg, FDR<0.05). The six most prominent proteins, apart from those associated with OXPHOS, that exhibited enrichment in the mitochondrial fraction are highlighted in yellow.
Accession Number	Alternate ID	MitoCarta3.0_List	Het / Control	Homo / Control	T-Test (Heterozygous vs Control)	T-Test (Homozygous vs Control)	Log2 FC (Het / Control)	Log2 FC (Homo / Control)	ANOVA FDR	ANOVA (p-value) Benjamini-Hochberg (FDR <0.05 when p < 0.01030)	Protein Description	protein identification_probability	quantitated spectrum count	percent coverage	total unique peptide count	Con_1	Std Dev(Con_1)	Con_2	Std Dev(Con_2)	Con_3	Std Dev(Con_3)	Con_4	Std Dev(Con_4)	Con_5	Std Dev(Con_5)	Het_1	Std Dev(Het_1)	Het_2	Std Dev(Het_2)	Het_3	Std Dev(Het_3)	Het_4	Std Dev(Het_4)	Het_5	Std Dev(Het_5)	Homo_1	Std Dev(Homo_1)	Homo_2	Std Dev(Homo_2)	Homo_3	Std Dev(Homo_3)	Homo_4	Std Dev(Homo_4)	Homo_5	Std Dev(Homo_5)	biological adhesion	biological regulation	cell killing	cellular process
Q8R2Y2	Mcam	0	not	Homozygous vs Control is different	0.99	< 0.0001	0	-1.33	FDR<0.05	< 0.0001	Cell surface glycoprotein MUC18 OS=Mus musculus OX=10090 GN=Mcam PE=1 SV=1	1	2	0.046	2	14.66	0.498209	14.68	0.534788	14.52	0.498048	14.71	0.492076	15.23	0.579808	14.84	0.502931	14.79	0.526682	14.51	0.569312	14.82	0.492072	14.84	0.738077	13.37	0.803805	13.63	0.554438	13.23	0.59694	13.52	0.729034	13.38	0.513018	heterophilic cell-cell adhesion via plasma membrane cell adhesion molecules	positive regulation of cell migration
Q920A5	Scpep1	0	not	Homozygous vs Control is different	0.97	0.012	0	0.43	FDR<0.05	0.0046	Retinoid-inducible serine carboxypeptidase OS=Mus musculus OX=10090 GN=Scpep1 PE=1 SV=2	1	4	0.097	3	15.69	0.497749	15.64	0.487569	15.62	0.501043	15.62	0.564716	15.26	0.808845	15.74	0.495721	15.51	0.563124	15.54	0.491814	15.66	0.51232	15.41	0.492824	16.26	0.504792	16.15	0.49558	15.71	0.553946	16.1	0.491237	15.77	0.622478		negative regulation of blood pressure, positive regulation of blood vessel diameter, retinoic acid metabolic process		proteolysis involved in cellular protein catabolic process, retinoic acid metabolic process
B7ZC18	Stat3	mito-interacting	not	Homozygous vs Control is different	0.99	0.027	0	1.2	FDR<0.05	0.01	Signal transducer and activator of transcription OS=Mus musculus OX=10090 GN=Stat3 PE=1 SV=1	1	1	0.024	1	15.11	0	15.17	0	15.81	0	15.26	0	13.48	0	15.24	0	15.06	0	15.02	0	14.95	0	14.57	0	16.31	0	16.37	0	16.3	0	16.49	0	15.36	0
Q8C2E7	Washc5	0	not	Homozygous vs Control is different	0.93	0.01	0	0.19	FDR<0.05	0.0046	WASH complex subunit 5 OS=Mus musculus OX=10090 GN=Washc5 PE=1 SV=2	1	5	0.069	4	13.57	0.602897	13.66	0.540888	13.81	0.561653	13.69	0.610409	13.73	0.579217	13.7	0.54217	13.66	0.526714	13.74	0.571794	13.58	0.553199	13.76	0.682714	13.9	0.550077	13.87	0.554603	13.73	0.620373	13.97	0.553414	13.96	0.541823		cholesterol homeostasis, positive regulation of neuron projection development		oocyte maturation, polar body extrusion after meiotic divisions, positive regulation of neuron projection development, spindle assembly involved in meiosis
E9Q5B5	Hk2	mito-interacting	not	Homozygous vs Control is different	0.97	0.00067	0.01	-0.77	FDR<0.05	0.00042	Hexokinase OS=Mus musculus OX=10090 GN=Hk2 PE=1 SV=1	1	3	0.051	3	14.55	0.525159	14.36	0.500852	14.09	0.638259	14.53	0.532878	14.54	0.887583	14.32	0.509553	14.66	0.503394	14.67	0.520631	14.47	0.501109	13.97	0.550352	13.41	0.515749	14	0.514244	13.54	0.524084	13.82	0.539342	13.47	0.504816
Q8BLF1	Nceh1	0	not	Homozygous vs Control is different	0.95	0.0038	-0.01	-1.2	FDR<0.05	0.00044	Neutral cholesterol ester hydrolase 1 OS=Mus musculus OX=10090 GN=Nceh1 PE=1 SV=1	1	2	0.069	1	15.32	0.490839	15.23	0.482608	14.83	0.492248	15.3	0.482763	16.01	0.482242	15.28	0.484109	15.32	0.48251	15.48	0.482386	15.29	0.482258	15.27	0.486319	13.83	0.48997	13.78	0.490993	14.51	0.482844	13.72	0.488061	14.86	0.484406		SMAD protein signal transduction		SMAD protein signal transduction, protein dephosphorylation, xenobiotic metabolic process
Q9EQH3	Vps35	0	not	Homozygous vs Control is different	0.9	0.01	-0.01	0.22	FDR<0.05	0.0079	Vacuolar protein sorting-associated protein 35 OS=Mus musculus OX=10090 GN=Vps35 PE=1 SV=1	1	8	0.13	8	15.36	0.552737	15.5	0.520943	15.54	0.544332	15.5	0.510525	15.3	0.53513	15.57	0.578173	15.49	0.512211	15.31	0.514745	15.46	0.51068	15.33	0.520379	15.71	0.513717	15.58	0.496396	15.55	0.543215	15.65	0.501834	15.81	0.518048		negative regulation of cellular protein localization, negative regulation of gene expression, negative regulation of inflammatory response, negative regulation of late endosome to lysosome transport, negative regulation of lysosomal protein catabolic process, negative regulation of neuron death, negative regulation of protein homooligomerization, positive regulation of Wnt protein secretion, posi…		lysosome organization, mitochondrial fragmentation involved in apoptotic process, neurotransmitter receptor transport, endosome to postsynaptic membrane, synapse assembly, vacuolar protein processing
Q99L04	Dhrs1	MitoCarta3.0	not	Homozygous vs Control is different	0.78	0.013	-0.02	-0.51	FDR<0.05	0.0038	Dehydrogenase/reductase SDR family member 1 OS=Mus musculus OX=10090 GN=Dhrs1 PE=1 SV=1	1	5	0.27	5	15.16	0.627912	15.2	0.609743	15.04	0.538581	15.24	0.638922	15.51	1.14976	15.2	0.515509	15.34	0.561202	15.12	0.577115	15.14	0.624955	15.21	0.741901	14.51	0.637117	14.45	0.637246	14.87	0.625493	14.57	0.535542	15.19	0.890271
Q01279	Egfr	0	not	Homozygous vs Control is different	0.86	0.0065	-0.02	-0.61	FDR<0.05	0.0016	Epidermal growth factor receptor OS=Mus musculus OX=10090 GN=Egfr PE=1 SV=1	1	2	0.028	2	15.61	0.536357	15.86	0.483264	15.4	0.561854	15.7	0.48765	15.61	0.597511	15.72	0.494709	15.64	0.496968	15.49	0.483874	15.48	0.50169	15.76	0.496088	15.43	0.482225	15.06	0.542223	14.51	0.563488	15.13	0.519528	14.99	0.484861	cell-cell adhesion	activation of MAPKK activity, epidermal growth factor receptor signaling pathway, intracellular signal transduction, magnesium ion homeostasis, negative regulation of apoptotic process, negative regulation of cardiocyte differentiation, negative regulation of mitotic cell cycle, negative regulation of protein catabolic process, negative regulation of signal transduction, positive regulation of DN…		astrocyte activation, cell differentiation, cell morphogenesis, cell surface receptor signaling pathway, cellular response to amino acid stimulus, cellular response to cadmium ion, cellular response to dexamethasone stimulus, cellular response to epidermal growth factor stimulus, cellular response to estradiol stimulus, cellular response to mechanical stimulus, cellular response to reactive oxyge…
Q99L45	Eif2s2	0	not	Homozygous vs Control is different	0.82	0.018	-0.02	-0.26	FDR<0.05	0.01	Eukaryotic translation initiation factor 2 subunit 2 OS=Mus musculus OX=10090 GN=Eif2s2 PE=1 SV=1	1	6	0.31	6	15.41	0.531643	15.44	0.595646	15.81	0.502458	15.42	0.589167	15.48	0.956566	15.59	0.498315	15.44	0.578721	15.38	0.599142	15.52	0.544151	15.53	0.577241	15.39	0.494501	15.18	0.489311	15.3	0.512079	15.16	0.512776	15.23	0.949234				translational initiation
Q61249	Igbp1	0	not	Homozygous vs Control is different	0.85	0.00056	0.02	0.47	FDR<0.05	0.00044	Immunoglobulin-binding protein 1 OS=Mus musculus OX=10090 GN=Igbp1 PE=1 SV=1	1	4	0.16	3	13.25	0.541166	13.24	0.519833	13.5	0.595461	13.21	0.533411	13.32	0.667498	13.25	0.607622	13.2	0.533893	13.2	0.563723	13.35	0.525582	13.62	0.629988	14.03	0.599709	13.71	0.585864	13.62	0.524898	13.74	0.519825	13.79	0.675593		negative regulation of apoptotic signaling pathway, negative regulation of cysteine-type endopeptidase activity involved in apoptotic process, negative regulation of protein dephosphorylation, negative regulation of stress-activated MAPK cascade, negative regulation of transcription from RNA polymerase II promoter, positive regulation of dephosphorylation, positive regulation of transcription fro…		B cell activation
D3YUE2	Pcolce	0	not	Homozygous vs Control is different	0.9	0.018	-0.02	0.55	FDR<0.05	0.0067	Procollagen C-endopeptidase enhancer 1 OS=Mus musculus OX=10090 GN=Pcolce PE=1 SV=1	1	7	0.18	6	12.81	0.681741	12.91	0.55535	12.76	0.596108	12.96	0.591525	13.64	0.656289	12.82	0.595172	13.01	0.534542	13.07	0.571257	12.82	0.55416	13.23	0.561151	13.43	0.559084	13.53	0.527072	13.77	0.538578	13.31	0.525701	13.79	0.663241
Q9CPQ8	Atp5mg	MitoCarta3.0	not	Homozygous vs Control is different	0.83	0.025	0.03	-0.34	FDR<0.05	0.01	ATP synthase subunit g, mitochondrial OS=Mus musculus OX=10090 GN=Atp5mg PE=1 SV=1	1	2	0.27	2	16.73	0.479535	16.47	0.477982	16.16	0.644753	16.4	0.495176	16.68	0.699715	16.64	0.539033	16.56	0.47802	16.53	0.483598	16.52	0.481119	16.32	0.480564	16.39	0.699497	16	0.478153	16.13	0.525201	16.17	0.585596	16.07	0.80144				ATP metabolic process, ATP synthesis coupled proton transport
Q99KC8	Vwa5a	0	not	Homozygous vs Control is different	0.74	0.017	-0.03	0.45	FDR<0.05	0.0072	von Willebrand factor A domain-containing protein 5A OS=Mus musculus OX=10090 GN=Vwa5a PE=1 SV=2	1	1	0.015	1	16.27	0	16.43	0	16.41	0	16.35	0	16.34	0	16.12	0	16.26	0	16.38	0	16.59	0	16.3	0	17.08	0	16.79	0	16.61	0	17.19	0	16.39	0
Q99LD8	Ddah2	0	not	Homozygous vs Control is different	0.76	< 0.0001	0.04	-1.16	FDR<0.05	< 0.0001	N(G),N(G)-dimethylarginine dimethylaminohydrolase 2 OS=Mus musculus OX=10090 GN=Ddah2 PE=1 SV=1	1	2	0.19	2	13.79	0.506837	13.76	0.781679	13.91	0.602973	13.85	0.618251	13.56	0.568314	14.08	0.521947	13.71	0.610903	13.5	0.507259	13.96	0.512979	13.8	0.578096	12.51	0.860702	12.87	0.540784	12.54	0.519916	12.55	0.510407	12.57	0.826922		positive regulation of nitric oxide biosynthetic process		arginine catabolic process, citrulline metabolic process
P26443	Glud1	MitoCarta3.0	not	Homozygous vs Control is different	0.84	0.017	0.04	-0.61	FDR<0.05	0.0042	Cluster of Glutamate dehydrogenase 1, mitochondrial OS=Mus musculus OX=10090 GN=Glud1 PE=1 SV=1 (P26443)	1	6	0.36	13	14.08	0.93115	13.81	0.923396	13.02	1.10773	13.67	0.985098	14.1	1.2783	13.85	0.872982	13.65	0.76591	13.77	0.936636	13.67	0.903957	13.95	0.892551	13.09	1.08606	13.03	1.09409	13.16	1.19918	13.07	1.11104	13.3	1.41255		positive regulation of insulin secretion		glutamate biosynthetic process, glutamate catabolic process, glutamine metabolic process, tricarboxylic acid metabolic process
E9QN70	Lamb1	0	not	Homozygous vs Control is different	0.56	0.0024	0.04	-0.72	FDR<0.05	0.0002	Laminin subunit beta-1 OS=Mus musculus OX=10090 GN=Lamb1 PE=1 SV=1	1	7	0.058	7	14.42	0.623554	14.34	0.583232	14.09	0.586863	14.38	0.664074	14.27	2.46442	14.22	0.693974	14.38	0.603343	14.48	0.652504	14.36	0.566944	14.29	0.547394	13.3	0.803448	13.37	0.795148	14.16	0.674985	13.6	0.868714	13.47	2.14222
Q3UGC7	Eif3j1	0	not	Homozygous vs Control is different	0.47	0.033	0.05	-0.22	FDR<0.05	0.0088	Eukaryotic translation initiation factor 3 subunit J-A OS=Mus musculus OX=10090 GN=Eif3j1 PE=2 SV=1	1	5	0.26	5	16.42	0.508518	16.39	0.492199	16.52	0.520737	16.38	0.504171	16.21	0.753133	16.48	0.503998	16.34	0.505341	16.37	0.516629	16.45	0.509274	16.51	0.55907	16.12	0.572984	16.27	0.555023	15.95	0.554801	16.34	0.498198	16.15	0.666777				formation of cytoplasmic translation initiation complex
O55135	Eif6	0	not	Homozygous vs Control is different	0.42	0.0084	0.05	0.23	FDR<0.05	0.0098	Eukaryotic translation initiation factor 6 OS=Mus musculus OX=10090 GN=Eif6 PE=1 SV=2	1	4	0.41	4	15.58	0.498712	15.65	0.562881	15.73	0.499361	15.56	0.504187	15.8	0.504324	15.73	0.608326	15.66	0.498251	15.64	0.487221	15.68	0.539659	15.88	0.524459	16.08	0.499588	15.89	0.498852	15.8	0.513838	15.86	0.531253	15.84	0.531249		gene silencing by miRNA, miRNA mediated inhibition of translation, positive regulation of translation, regulation of fatty acid biosynthetic process, regulation of glycolytic process, regulation of megakaryocyte differentiation, regulation of reactive oxygen species metabolic process		assembly of large subunit precursor of preribosome, gene silencing by miRNA, mature ribosome assembly, miRNA mediated inhibition of translation, translational initiation
Q6P5H2	Nes	0	not	Homozygous vs Control is different	0.78	< 0.0001	0.05	-1.52	FDR<0.05	< 0.0001	Nestin OS=Mus musculus OX=10090 GN=Nes PE=1 SV=1	1	23	0.18	20	14.62	0.624986	14.54	0.621541	14.3	0.616325	14.77	0.658667	15.34	1.18501	14.56	0.600963	14.73	0.625717	14.79	0.667137	14.72	0.614806	15.05	0.687994	13	1.02804	13.11	0.859758	13.37	0.823869	13.16	0.891676	13.32	0.895718		negative regulation of neuron apoptotic process, positive regulation of intermediate filament depolymerization, positive regulation of neural precursor cell proliferation		cell projection morphogenesis
Q9D164	Fxyd6	0	not	Homozygous vs Control is different	0.76	0.0019	0.06	-1.04	FDR<0.05	0.00011	FXYD domain-containing ion transport regulator 6 OS=Mus musculus OX=10090 GN=Fxyd6 PE=1 SV=2	1	2	0.27	2	14.27	0.544729	13.97	0.559291	13.87	0.592923	13.97	0.522694	14.96	0.596155	14.37	0.612909	14.15	0.727323	14.24	0.531573	14.26	0.694126	14.33	0.562294	12.85	0.504687	13.38	0.497233	12.92	1.36946	13.32	0.513045	13.34	1.12459		regulation of sodium ion transmembrane transporter activity
Q811Q9	Pcyt1b	0	not	Homozygous vs Control is different	0.78	0.033	-0.06	0.59	FDR<0.05	0.0089	Choline-phosphate cytidylyltransferase B OS=Mus musculus OX=10090 GN=Pcyt1b PE=1 SV=2	0.98	1	0.057	1	13.67	0	13.68	0	13.96	0	13.4	0	12.71	0	13.34	0	13.5	0	13.43	0	13.51	0	13.33	0	13.97	0	14.09	0	13.89	0	14.04	0	14.38	0				CDP-choline pathway
Q3UHX2	Pdap1	0	not	Homozygous vs Control is different	0.41	0.00063	-0.06	0.26	FDR<0.05	0.00057	28 kDa heat- and acid-stable phosphoprotein OS=Mus musculus OX=10090 GN=Pdap1 PE=1 SV=1	1	3	0.27	3	13.13	0.553794	13.2	0.549072	13.32	0.552859	13.21	0.531904	13.27	0.52953	13.21	0.523424	13.22	0.526435	13.03	0.54566	13.04	0.610558	13.34	0.557899	13.52	0.582555	13.52	0.524639	13.43	0.538492	13.39	0.598066	13.59	0.549685		platelet-derived growth factor receptor signaling pathway		platelet-derived growth factor receptor signaling pathway
P99027	Rplp2	0	not	Homozygous vs Control is different	0.7	0.019	-0.06	-0.47	FDR<0.05	0.01	60S acidic ribosomal protein P2 OS=Mus musculus OX=10090 GN=Rplp2 PE=1 SV=3	1	8	0.74	7	16.18	0.516049	16.26	0.511572	16.47	0.539856	16.32	0.508099	15.59	0.785925	16.06	0.594598	16.05	0.530222	16.07	0.545849	16.02	0.514903	16.31	0.764434	15.69	0.529885	15.62	0.543889	15.65	0.731888	15.61	0.543102	15.9	0.508361				translational elongation
H3BJ40	Arhgef2	0	not	Homozygous vs Control is different	0.45	0.0056	0.07	-0.35	FDR<0.05	0.00058	Guanine nucleotide exchange factor H1 OS=Mus musculus OX=10090 GN=Arhgef2 PE=1 SV=1	1	4	0.071	4	15.19	0.504036	15.34	0.494141	15.42	0.498384	15.4	0.508746	15.02	0.577031	15.26	0.516207	15.29	0.540898	15.37	0.534521	15.31	0.510782	15.48	0.498248	15	0.558354	15.08	0.494339	14.82	0.595021	14.79	0.64877	14.94	0.666292
Q00560	Il6st	0	not	Homozygous vs Control is different	0.57	0.013	-0.07	0.5	FDR<0.05	0.0043	Interleukin-6 receptor subunit beta OS=Mus musculus OX=10090 GN=Il6st PE=1 SV=2	1	1	0.013	1	14.56	0	14.36	0	14.65	0	14.53	0	14.25	0	14.64	0	14.58	0	14.2	0	14.32	0	14.28	0	15.44	0	14.84	0	14.73	0	15.11	0	14.71	0		ciliary neurotrophic factor-mediated signaling pathway, cytokine-mediated signaling pathway, interleukin-11-mediated signaling pathway, interleukin-27-mediated signaling pathway, interleukin-6-mediated signaling pathway, leukemia inhibitory factor signaling pathway, negative regulation of cytosolic calcium ion concentration, negative regulation of interleukin-6-mediated signaling pathway, oncosta…		ciliary neurotrophic factor-mediated signaling pathway, glycogen metabolic process, interleukin-11-mediated signaling pathway, interleukin-27-mediated signaling pathway, interleukin-6-mediated signaling pathway, leukemia inhibitory factor signaling pathway, negative regulation of cytosolic calcium ion concentration, oncostatin-M-mediated signaling pathway, positive regulation of astrocyte differe…
A2A7K5	Mycbp	0	not	Homozygous vs Control is different	0.8	0.00028	-0.07	-1.59	FDR<0.05	< 0.0001	c-Myc-binding protein OS=Mus musculus OX=10090 GN=Mycbp PE=1 SV=1	1	1	0.14	1	15.9	0	15.94	0	16.34	0	16.18	0	14.97	0	15.79	0	15.89	0	15.44	0	15.9	0	15.99	0	13.9	0	14.41	0	14.46	0	14.4	0	14.22	0
A0A0A6YY47	Ncam1	0	not	Homozygous vs Control is different	0.31	0.0017	0.07	-1.63	FDR<0.05	< 0.0001	Neural cell adhesion molecule 1 OS=Mus musculus OX=10090 GN=Ncam1 PE=1 SV=1	1	18	0.31	16	15.54	0.573317	15.65	0.5743	15.34	0.583683	15.58	0.644372	15.54	0.995189	15.66	0.541853	15.72	0.600139	15.51	0.563823	15.51	0.601897	15.63	0.595512	14.67	0.582145	14.14	1.13263	13.14	1.04662	14.54	0.598971	13	1.43551
P60670	Nploc4	0	not	Homozygous vs Control is different	0.29	0.0019	0.07	0.34	FDR<0.05	0.00068	Nuclear protein localization protein 4 homolog OS=Mus musculus OX=10090 GN=Nploc4 PE=1 SV=3	1	4	0.086	4	15.48	0.515793	15.49	0.492804	15.48	0.497125	15.62	0.493598	15.29	0.508999	15.64	0.510328	15.5	0.49445	15.58	0.493576	15.57	0.498861	15.44	0.497243	15.71	0.505414	15.75	0.489048	15.92	0.524892	15.74	0.501245	15.97	0.500057		negative regulation of RIG-I signaling pathway, negative regulation of type I interferon production		Golgi organization, retrograde protein transport, ER to cytosol, ubiquitin-dependent ERAD pathway, ubiquitin-dependent protein catabolic process
Q9EPR5	Sorcs2	0	not	Homozygous vs Control is different	0.35	0.026	0.07	-0.22	FDR<0.05	0.0095	VPS10 domain-containing receptor SorCS2 OS=Mus musculus OX=10090 GN=Sorcs2 PE=1 SV=2	1	1	0.0086	1	14.23	0	14.15	0	14.26	0	14.18	0	14.04	0	14.2	0	14.41	0	14.28	0	14.24	0	14.06	0	14.05	0	14.11	0	13.76	0	13.8	0	14.04	0
Q58A65	Spag9	0	not	Homozygous vs Control is different	0.49	0.00015	0.07	0.36	FDR<0.05	0.0027	C-Jun-amino-terminal kinase-interacting protein 4 OS=Mus musculus OX=10090 GN=Spag9 PE=1 SV=2	1	1	0.0068	1	15.64	0	15.74	0	15.56	0	15.57	0	15.76	0	15.96	0	15.7	0	15.88	0	15.65	0	15.45	0	16	0	15.95	0	15.95	0	16.05	0	16.14	0		activation of JUN kinase activity, activation of MAPK activity, positive regulation of MAPK cascade, positive regulation of cell migration, positive regulation of neuron differentiation		activation of JUN kinase activity, positive regulation of neuron differentiation, protein homooligomerization, striated muscle cell differentiation
P54116	Stom	MitoCarta3.0	not	Homozygous vs Control is different	0.6	0.016	0.07	-0.47	FDR<0.05	0.003	Stomatin OS=Mus musculus OX=10090 GN=Stom PE=1 SV=3	1	3	0.18	3	15.56	0.630746	15.54	0.577851	15.09	0.518848	15.4	0.731397	14.97	0.908793	15.38	0.517994	15.58	0.558447	15.37	0.551551	15.25	0.602932	15.33	0.48151	14.79	0.508548	15	0.485162	14.99	0.529314	14.93	0.520884	14.49	1.48623		positive regulation by host of viral genome replication, positive regulation of protein targeting to membrane, positive regulation of viral process, regulation of acid-sensing ion channel activity, regulation of ion transmembrane transport		protein homooligomerization
Q9DBJ3	Baiap2l1	0	not	Homozygous vs Control is different	0.63	< 0.0001	-0.08	2.52	FDR<0.05	< 0.0001	Brain-specific angiogenesis inhibitor 1-associated protein 2-like protein 1 OS=Mus musculus OX=10090 GN=Baiap2l1 PE=1 SV=1	0.99	1	0.037	1	14.97	0	14.89	0	14.9	0	14.86	0	15.58	0	14.63	0	14.97	0	15.05	0	15.2	0	14.92	0	17.63	0	17.53	0	17.48	0	17.55	0	17.61	0		positive regulation of actin cytoskeleton reorganization, positive regulation of actin filament polymerization, regulation of insulin receptor signaling pathway		actin crosslink formation, actin filament bundle assembly, plasma membrane organization, positive regulation of actin filament polymerization
Q6ZWX6	Eif2s1	0	not	Homozygous vs Control is different	0.23	0.00045	0.08	-0.27	FDR<0.05	< 0.0001	Eukaryotic translation initiation factor 2 subunit 1 OS=Mus musculus OX=10090 GN=Eif2s1 PE=1 SV=3	1	11	0.43	10	13.67	0.574218	13.68	0.555105	13.81	0.546154	13.64	0.578853	13.53	0.762466	13.83	0.547833	13.6	0.583987	13.72	0.560533	13.78	0.58509	13.78	0.6367	13.43	0.536631	13.4	0.566427	13.37	0.566701	13.35	0.5635	13.42	0.85283		negative regulation of guanyl-nucleotide exchange factor activity, negative regulation of translational initiation in response to stress, positive regulation of neuron death, positive regulation of type B pancreatic cell apoptotic process, regulation of translational initiation in response to stress		cellular response to UV, cellular response to amino acid starvation, cellular response to heat, cellular response to oxidative stress, negative regulation of translational initiation in response to stress, protein autophosphorylation, regulation of translational initiation in response to stress, response to manganese-induced endoplasmic reticulum stress, stress granule assembly, translation, tran…
Q64521	Gpd2	MitoCarta3.0	not	Homozygous vs Control is different	0.53	0.015	-0.08	-0.37	FDR<0.05	0.0087	Glycerol-3-phosphate dehydrogenase, mitochondrial OS=Mus musculus OX=10090 GN=Gpd2 PE=1 SV=2	1	14	0.23	13	14.38	0.58739	14.26	0.534833	13.73	0.653171	14.29	0.576999	14.17	0.763614	13.95	0.560854	14.2	0.558512	14.1	0.552409	14.1	0.56534	14.09	0.601553	13.71	0.645275	13.72	0.571234	13.84	0.52441	13.78	0.569405	13.92	0.695182				NADH metabolic process, glycerol catabolic process, glycerol-3-phosphate catabolic process
Q8BI84	Mia3	0	not	Homozygous vs Control is different	0.42	0.033	-0.08	0.27	FDR<0.05	0.0078	Transport and Golgi organization protein 1 homolog OS=Mus musculus OX=10090 GN=Mia3 PE=1 SV=2	1	1	0.0073	1	14.68	0	14.63	0	14.49	0	14.48	0	14.92	0	14.57	0	14.71	0	14.46	0	14.45	0	14.63	0	14.91	0	14.9	0	14.67	0	15.02	0	15.08	0		negative regulation of cell migration, negative regulation of leukocyte cell-cell adhesion, negative regulation of lymphocyte migration, positive regulation of bone mineralization, positive regulation of leukocyte migration		cargo loading into COPII-coated vesicle, cell migration involved in sprouting angiogenesis, chondrocyte development, collagen fibril organization, endoplasmic reticulum organization, exocytosis, protein secretion
Q9D0B6	Pbdc1	0	not	Homozygous vs Control is different	0.6	0.028	-0.08	0.41	FDR<0.05	0.0068	Protein PBDC1 OS=Mus musculus OX=10090 GN=Pbdc1 PE=1 SV=1	1	2	0.13	2	14.4	0.558885	14.64	0.496498	15.05	0.640276	14.26	0.499786	14.61	1.05108	14.61	0.48723	14.39	0.491828	14.57	0.552708	14.37	0.487529	14.63	0.526366	15.02	0.542275	14.99	0.55136	14.9	0.492745	14.83	0.656051	15.27	0.631235
Q6ZQ73	Cand2	0	not	Homozygous vs Control is different	0.63	0.0025	-0.09	0.69	FDR<0.05	0.00025	Cullin-associated NEDD8-dissociated protein 2 OS=Mus musculus OX=10090 GN=Cand2 PE=1 SV=2	1	2	0.03	2	15.14	0.485025	15.07	0.488532	15.65	0.576014	15.16	0.489901	14.66	0.805495	15.3	0.486302	14.9	0.488621	15.05	0.521237	14.95	0.486565	15.06	0.486702	15.75	0.517369	15.87	0.485079	15.8	0.48779	15.89	0.492204	15.85	0.497286				SCF complex assembly, protein ubiquitination
P26231	Ctnna1	0	not	Homozygous vs Control is different	0.52	0.0096	0.09	-0.51	FDR<0.05	0.001	Cluster of Catenin alpha-1 OS=Mus musculus OX=10090 GN=Ctnna1 PE=1 SV=1 (P26231)	1	19	0.29	15	14.83	0.583164	14.87	0.567413	14.6	0.569956	14.86	0.603355	15.39	1.09443	15.06	0.550624	15.06	0.579572	14.93	0.531088	14.88	0.550529	15.08	0.586008	14.52	0.556481	14.52	0.562607	14.13	0.582292	14.51	0.575504	14.31	0.909274	epithelial cell-cell adhesion	negative regulation of apoptotic process, negative regulation of cell motility, negative regulation of extrinsic apoptotic signaling pathway in absence of ligand, negative regulation of integrin-mediated signaling pathway, negative regulation of neuroblast proliferation, positive regulation of extrinsic apoptotic signaling pathway in absence of ligand, positive regulation of smoothened signaling …		actin filament organization, apical junction assembly, axon regeneration, cellular response to indole-3-methanol, establishment or maintenance of cell polarity, gap junction assembly, negative regulation of neuroblast proliferation, protein heterooligomerization
Q5SF07	Igf2bp2	0	not	Homozygous vs Control is different	0.051	0.0015	0.09	0.28	FDR<0.05	0.00075	Insulin-like growth factor 2 mRNA-binding protein 2 OS=Mus musculus OX=10090 GN=Igf2bp2 PE=1 SV=1	1	5	0.13	5	13.33	0.536483	13.25	0.587151	13.36	0.667703	13.43	0.548246	13.38	0.542692	13.55	0.583004	13.39	0.632419	13.43	0.532652	13.44	0.558177	13.4	0.534235	13.62	0.558151	13.44	0.537886	13.64	0.585595	13.71	0.53215	13.72	0.552964		regulation of translation
E9QPD7	Pcx	MitoCarta3.0	not	Homozygous vs Control is different	0.53	0.0076	-0.09	1.27	FDR<0.05	0.00087	Pyruvate carboxylase OS=Mus musculus OX=10090 GN=Pcx PE=1 SV=1	1	6	0.1	6	14.23	0.529052	14.16	0.539704	13.84	0.64997	14.28	0.557396	14.7	0.551481	14.25	0.504258	14.17	0.537611	14.06	0.621244	14.12	0.604463	14.14	0.528625	14.99	0.513686	15	0.546898	16.03	0.576385	14.97	0.557827	16.57	0.778129
E9Q9F5	Septin7	0	not	Homozygous vs Control is different	0.23	0.01	-0.09	0.32	FDR<0.05	0.0023	Septin-7 OS=Mus musculus OX=10090 GN=Septin7 PE=1 SV=2	1	10	0.23	7	13.91	0.514496	14.03	0.585209	13.96	0.511253	13.87	0.556293	14.02	0.79146	14.07	0.53286	13.81	0.536795	13.94	0.540583	13.78	0.533118	13.72	0.687933	14.52	0.512273	14.32	0.514264	14.01	0.5956	14.39	0.517622	14.14	0.731527
Q62376	Snrnp70	0	not	Homozygous vs Control is different	0.59	0.0056	0.09	0.74	FDR<0.05	0.002	U1 small nuclear ribonucleoprotein 70 kDa OS=Mus musculus OX=10090 GN=Snrnp70 PE=1 SV=2	1	2	0.045	2	15.34	0.65109	15.4	0.604488	15.76	0.477987	15.61	0.564763	16.14	0.853116	15.72	0.635766	15.52	0.489413	15.68	0.542796	15.82	0.521467	15.96	0.483988	16.13	0.838685	16.19	0.59136	16.73	0.54096	16.19	0.683814	16.69	0.605878		positive regulation of mRNA splicing, via spliceosome, regulation of RNA splicing		mRNA splicing, via spliceosome
Q3U367	Aldh9a1	MitoCarta3.0	not	Homozygous vs Control is different	0.6	0.0036	-0.1	0.64	FDR<0.05	0.00075	4-trimethylaminobutyraldehyde dehydrogenase OS=Mus musculus OX=10090 GN=Aldh9a1 PE=1 SV=1	1	1	0.023	1	14.6	0	14.72	0	15.12	0	14.78	0	15.4	0	15.01	0	14.83	0	14.55	0	14.65	0	15.08	0	15.46	0	15.55	0	15.51	0	15.53	0	15.77	0
P97370	Atp1b3	0	not	Homozygous vs Control is different	0.37	0.00083	-0.1	-0.47	FDR<0.05	0.00036	Sodium/potassium-transporting ATPase subunit beta-3 OS=Mus musculus OX=10090 GN=Atp1b3 PE=1 SV=1	1	5	0.34	5	17	0.502614	17.14	0.491138	16.64	0.518887	17.09	0.545438	17.05	0.798218	17.07	0.508807	16.94	0.493918	16.87	0.493743	16.76	0.488086	16.79	0.510854	16.57	0.522173	16.46	0.530238	16.51	0.548668	16.5	0.542387	16.51	0.619823		cellular potassium ion homeostasis, cellular sodium ion homeostasis, membrane repolarization, positive regulation of ATPase activity, positive regulation of potassium ion import, positive regulation of potassium ion transmembrane transporter activity, positive regulation of sodium ion export from cell, protein stabilization		cellular potassium ion homeostasis, cellular sodium ion homeostasis, potassium ion import across plasma membrane, protein localization to plasma membrane
D3YYT0	Cdh2	0	not	Homozygous vs Control is different	0.66	0.011	0.1	-0.75	FDR<0.05	0.0015	Cadherin-2 OS=Mus musculus OX=10090 GN=Cdh2 PE=1 SV=1	1	7	0.14	6	14.92	0.51072	14.84	0.568991	14.65	0.543261	14.98	0.52443	15.89	0.606484	15.23	0.564743	15.09	0.576849	15.11	0.53101	15.02	0.571765	15.34	0.589676	14.44	0.589069	14.3	0.588752	14.01	0.636743	14.41	0.630961	14.35	0.785868
Q04857	Col6a1	0	not	Homozygous vs Control is different	0.54	0.00028	-0.1	1.77	FDR<0.05	< 0.0001	Collagen alpha-1(VI) chain OS=Mus musculus OX=10090 GN=Col6a1 PE=1 SV=1	1	5	0.095	5	12.74	0.694858	12.75	0.638933	12.87	0.587219	12.87	0.658486	13.44	0.941157	12.77	0.63521	12.87	0.569315	13.01	0.554113	12.57	0.651311	12.96	0.658157	14.3	0.587838	14.42	0.628493	15.03	0.700084	14.21	0.597493	15.56	0.844747	cell adhesion			cellular response to amino acid stimulus, endodermal cell differentiation, growth plate cartilage chondrocyte morphogenesis, protein heterotrimerization
Q8VBV7	Cops8	0	not	Homozygous vs Control is different	0.34	0.0051	0.1	0.32	FDR<0.05	0.0083	COP9 signalosome complex subunit 8 OS=Mus musculus OX=10090 GN=Cops8 PE=1 SV=1	1	2	0.11	2	15.69	0.494472	15.63	0.555244	16.07	0.491061	15.72	0.492389	15.73	1.07096	16.08	0.507873	15.68	0.552163	15.91	0.490486	15.86	0.522413	15.84	0.544226	16.2	0.526242	16.02	0.516116	16.1	0.49481	16.02	0.499066	16.13	0.524392		activation of NF-kappaB-inducing kinase activity, negative regulation of cell proliferation		COP9 signalosome assembly, activation of NF-kappaB-inducing kinase activity, protein deneddylation, protein phosphorylation
Q80VD1	Fam98b	0	not	Homozygous vs Control is different	0.19	0.015	-0.1	0.21	FDR<0.05	0.0037	Protein FAM98B OS=Mus musculus OX=10090 GN=Fam98b PE=1 SV=1	1	5	0.22	6	14.4	0.526698	14.37	0.538135	14.42	0.522294	14.5	0.521797	14.26	0.703912	14.16	0.515945	14.27	0.614842	14.34	0.566988	14.17	0.567938	14.49	0.536959	14.49	0.509284	14.6	0.508726	14.63	0.537008	14.49	0.507649	14.8	0.845179		positive regulation of cell proliferation, positive regulation of gene expression		protein methylation
P38647	Hspa9	MitoCarta3.0	not	Homozygous vs Control is different	0.69	0.015	-0.1	-0.83	FDR<0.05	0.0064	Stress-70 protein, mitochondrial OS=Mus musculus OX=10090 GN=Hspa9 PE=1 SV=3	1	32	0.44	24	15.52	0.657601	15.29	0.730766	14.35	0.665087	15.38	0.754212	15.56	1.393	15.12	0.657727	15.16	0.663602	15.26	0.678109	15.23	0.633982	14.84	1.1287	13.93	1.06282	14.32	0.655583	14.83	0.678132	14.27	0.650775	14.59	1.9216		erythrocyte differentiation, negative regulation of cell death, negative regulation of erythrocyte differentiation, negative regulation of hematopoietic stem cell differentiation, negative regulation of hemopoiesis, regulation of erythrocyte differentiation		cellular response to heat, cellular response to unfolded protein, chaperone mediated protein folding requiring cofactor, erythrocyte differentiation, iron-sulfur cluster assembly, protein autophosphorylation, protein refolding
Q02257	Jup	0	not	Homozygous vs Control is different	0.67	0.0029	-0.1	-0.97	FDR<0.05	0.00045	Junction plakoglobin OS=Mus musculus OX=10090 GN=Jup PE=1 SV=3	1	7	0.16	8	15.19	0.548672	15.3	0.551778	15.08	0.521739	15.27	0.514658	16.3	0.521287	15.36	0.556732	15.41	0.544689	15.28	0.510887	15.21	0.513323	15.37	0.511018	14.56	0.537551	14.38	0.62184	14.24	0.679221	14.56	0.550029	14.56	0.674009	bundle of His cell-Purkinje myocyte adhesion involved in cell communication, cell-cell adhesion	bundle of His cell-Purkinje myocyte adhesion involved in cell communication, negative regulation of blood vessel endothelial cell migration, positive regulation of angiogenesis, positive regulation of cell-matrix adhesion, positive regulation of protein import into nucleus, positive regulation of sequence-specific DNA binding transcription factor activity, positive regulation of transcription fro…		bundle of His cell-Purkinje myocyte adhesion involved in cell communication, cell migration, cellular response to indole-3-methanol, desmosome assembly, protein heterooligomerization, protein localization to plasma membrane
Q3TMX5	Manf	0	not	Homozygous vs Control is different	0.26	0.018	-0.1	-0.43	FDR<0.05	0.01	Mesencephalic astrocyte-derived neurotrophic factor OS=Mus musculus OX=10090 GN=Manf PE=1 SV=1	1	2	0.14	2	13.7	0.519252	13.64	0.51532	13.5	0.542428	13.72	0.519223	13.98	0.52162	13.62	0.57225	13.62	0.518121	13.65	0.526991	13.64	0.528031	13.48	0.560335	12.99	0.516327	13.43	0.514566	13.48	0.545724	12.98	0.524886	13.52	0.559442
P61027	Rab10	0	not	Homozygous vs Control is different	0.43	0.011	0.1	-0.56	FDR<0.05	0.0033	Ras-related protein Rab-10 OS=Mus musculus OX=10090 GN=Rab10 PE=1 SV=1	1	5	0.32	5	14.65	0.677371	14.81	0.715929	14.67	0.833367	14.61	0.83066	14.43	1.28732	14.9	0.610836	14.9	0.76458	14.62	0.690883	14.86	0.707546	14.38	1.09334	13.93	1.13173	14.37	0.890633	13.69	1.10775	14.53	0.756664	13.86	1.07218		Rab protein signal transduction, regulation of exocytosis		Golgi to plasma membrane protein transport, Rab protein signal transduction, axonogenesis, cellular response to insulin stimulus, endoplasmic reticulum tubular network organization, establishment of neuroblast polarity, polarized epithelial cell differentiation, protein localization to plasma membrane, protein secretion, vesicle docking involved in exocytosis
A0A286YCS4	Slc4a7	0	not	Homozygous vs Control is different	0.46	0.0039	-0.1	-0.65	FDR<0.05	0.00089	Anion exchange protein OS=Mus musculus OX=10090 GN=Slc4a7 PE=1 SV=2	1	3	0.045	3	15.3	0.582234	15.28	0.568149	14.76	0.4938	15.24	0.582848	14.8	1.24663	15.02	0.507126	14.99	0.564963	15.08	0.584947	14.89	0.535965	14.91	0.524365	14.62	0.576114	14.6	0.565145	14.06	0.606138	14.54	0.579584	14.32	0.764428
Q80UP8	Slc20a2	0	not	Homozygous vs Control is different	0.54	0.00065	-0.1	-0.89	FDR<0.05	0.00015	Sodium-dependent phosphate transporter 2 OS=Mus musculus OX=10090 GN=Slc20a2 PE=1 SV=2	1	1	0.055	1	14.6	0	14.53	0	14.21	0	14.67	0	14.98	0	14.47	0	14.85	0	14.44	0	14.39	0	14.33	0	13.62	0	13.83	0	13.79	0	13.33	0	13.97	0				viral process
Q9Z1Z0	Uso1	0	not	Homozygous vs Control is different	0.45	0.0054	0.1	0.51	FDR<0.05	0.0026	General vesicular transport factor p115 OS=Mus musculus OX=10090 GN=Uso1 PE=1 SV=2	1	6	0.096	6	14.62	0.531006	14.6	0.550759	15.01	0.544225	14.62	0.577239	15.09	0.747275	14.95	0.536278	14.75	0.522762	14.88	0.533611	14.77	0.537608	15.06	0.558768	15.27	0.51785	15.14	0.533946	15.31	0.599799	15.17	0.523061	15.61	0.783408				Golgi organization, Golgi vesicle docking, membrane fusion, vesicle fusion with Golgi apparatus
Q02248	Ctnnb1	0	not	Homozygous vs Control is different	0.55	0.027	0.11	-0.51	FDR<0.05	0.0048	Catenin beta-1 OS=Mus musculus OX=10090 GN=Ctnnb1 PE=1 SV=1	1	6	0.18	8	14.32	0.53525	14.28	0.543656	14.2	0.527589	14.2	0.582675	15.13	0.630036	14.73	0.534724	14.46	0.543112	14.46	0.572992	14.5	0.524631	14.55	0.577898	13.87	0.539075	13.93	0.545731	13.69	0.536037	14.09	0.588073	13.99	0.583414	cell-cell adhesion, cell-matrix adhesion	bone resorption, canonical Wnt signaling pathway involved in midbrain dopaminergic neuron differentiation, canonical Wnt signaling pathway involved in positive regulation of cardiac outflow tract cell proliferation, canonical Wnt signaling pathway involved in positive regulation of epithelial to mesenchymal transition, chromatin-mediated maintenance of transcription, lung induction, negative regu…		Schwann cell proliferation, T cell differentiation, T cell differentiation in thymus, adherens junction assembly, adherens junction organization, canonical Wnt signaling pathway involved in midbrain dopaminergic neuron differentiation, canonical Wnt signaling pathway involved in positive regulation of cardiac outflow tract cell proliferation, canonical Wnt signaling pathway involved in positive r…
Q9WV55	Vapa	0	not	Homozygous vs Control is different	0.33	0.0013	0.11	-0.47	FDR<0.05	0.00016	Vesicle-associated membrane protein-associated protein A OS=Mus musculus OX=10090 GN=Vapa PE=1 SV=2	1	7	0.43	7	15.77	0.558229	15.73	0.574485	15.46	0.550271	15.83	0.603141	15.96	1.30392	15.59	0.75564	15.97	0.578772	15.98	0.531424	15.91	0.536673	15.89	0.568144	15.12	0.533915	15.25	0.509558	15.44	0.5209	15.27	0.552139	15.32	1.06149		negative regulation by host of viral genome replication, positive regulation by host of viral genome replication, positive regulation by host of viral release from host cell		COPII-coated vesicle budding, cell death, negative regulation by host of viral genome replication, neuron projection development
O89079	Cope	0	not	Homozygous vs Control is different	0.22	0.00029	0.12	0.6	FDR<0.05	< 0.0001	Cluster of Coatomer subunit epsilon OS=Mus musculus OX=10090 GN=Cope PE=1 SV=3 (O89079)	1	1	0.065	1	13.62	0	13.74	0	13.84	0	13.65	0	14.08	0	13.94	0	13.8	0	13.94	0	13.84	0	14.01	0	14.48	0	14.23	0	14.51	0	14.31	0	14.42	0
Q5SX75	P4ha2	0	not	Homozygous vs Control is different	0.21	< 0.0001	0.12	0.91	FDR<0.05	< 0.0001	Procollagen-proline 4-dioxygenase OS=Mus musculus OX=10090 GN=P4ha2 PE=1 SV=1	1	4	0.12	4	14.44	0.543239	14.46	0.521302	14.48	0.596718	14.55	0.515396	14.45	0.876459	14.31	0.562808	14.81	0.513478	14.61	0.537085	14.76	0.523653	14.52	0.565163	15.22	0.504149	15.41	0.501312	15.32	0.630727	15.41	0.560837	15.56	0.642085
Q8CEC6	Ppwd1	0	not	Homozygous vs Control is different	0.36	0.049	-0.12	0.47	FDR<0.05	0.0098	Peptidylprolyl isomerase domain and WD repeat-containing protein 1 OS=Mus musculus OX=10090 GN=Ppwd1 PE=1 SV=2	1	1	0.025	1	14.23	0	14.09	0	14.3	0	14.27	0	14.8	0	14.22	0	14.11	0	14.31	0	14.17	0	14.26	0	14.39	0	14.68	0	15.19	0	14.6	0	15.2	0				RNA splicing, mRNA processing, protein peptidyl-prolyl isomerization
O35295	Purb	0	not	Homozygous vs Control is different	0.1	< 0.0001	-0.12	-0.31	FDR<0.05	0.00069	Transcriptional activator protein Pur-beta OS=Mus musculus OX=10090 GN=Purb PE=1 SV=3	1	2	0.16	2	15.41	0.497856	15.53	0.484559	15.54	0.485963	15.49	0.485445	15.45	0.519095	15.59	0.483591	15.37	0.484895	15.36	0.487405	15.26	0.489735	15.25	0.501393	15.07	0.488624	15.27	0.485152	15.16	0.560121	15.16	0.574656	15.19	0.491417		negative regulation of transcription from RNA polymerase II promoter, negative regulation of transcription, DNA-templated, negative regulation of translation		DNA unwinding involved in DNA replication, apoptotic process, cell differentiation
O89086	Rbm3	0	not	Homozygous vs Control is different	0.36	0.00022	-0.12	0.7	FDR<0.05	< 0.0001	Cluster of RNA-binding protein 3 OS=Mus musculus OX=10090 GN=Rbm3 PE=1 SV=1 (O89086)	1	1	0.46	4	12.46	0	12.32	0	12.53	0	12.6	0	12.39	0	12.5	0	11.97	0	12.6	0	12.37	0	12.29	0	13	0	13.1	0	13.12	0	13.05	0	13.55	0		negative regulation of translation, positive regulation of mRNA splicing, via spliceosome, positive regulation of translation, production of miRNAs involved in gene silencing by miRNA		production of miRNAs involved in gene silencing by miRNA, translation
Q9JHF5	Tcirg1	0	not	Homozygous vs Control is different	0.22	< 0.0001	0.12	-1.25	FDR<0.05	< 0.0001	V-type proton ATPase subunit a OS=Mus musculus OX=10090 GN=Tcirg1 PE=1 SV=1	1	1	0.038	1	12.47	0	12.27	0	12.54	0	12.44	0	12.3	0	12.38	0	12.37	0	12.79	0	12.59	0	12.51	0	10.92	0	11.42	0	10.91	0	11.2	0	11.31	0		vacuolar acidification		macroautophagy, protein catabolic process in the vacuole, vacuolar acidification
sp|Q29443|TRFE_BOVIN	TF	0	not	Homozygous vs Control is different	0.35	< 0.0001	0.12	-0.96	FDR<0.05	< 0.0001	sp|Q29443|TRFE_BOVIN Serotransferrin OS=Bos taurus GN=TF PE=2 SV=1	1	6	0.12	6	14.07	0.830975	13.98	0.671627	14.16	0.796589	13.96	0.821709	13.54	1.19731	14	0.67032	14.28	0.848965	14.01	0.693611	14.04	0.987567	13.97	0.726949	13.01	1.01798	12.98	0.985334	12.85	0.97042	13.13	1.04879	12.92	0.923896
Q8K3W0	Babam2	0	not	Homozygous vs Control is different	0.44	0.00063	0.13	0.6	FDR<0.05	0.0019	BRISC and BRCA1-A complex member 2 OS=Mus musculus OX=10090 GN=Babam2 PE=1 SV=2	1	1	0.037	1	16.32	0	16.46	0	16.77	0	16.58	0	16.24	0	16.83	0	16.65	0	16.79	0	16.6	0	16.14	0	17.21	0	17.14	0	17.02	0	17.14	0	16.87	0		negative regulation of apoptotic process, positive regulation of DNA repair, signal transduction involved in G2 DNA damage checkpoint		apoptotic process, cell cycle, cell division, chromatin organization, double-strand break repair, signal transduction involved in G2 DNA damage checkpoint
Q8R180	Ero1a	0	not	Homozygous vs Control is different	0.15	0.0024	-0.13	-0.75	FDR<0.05	0.0006	ERO1-like protein alpha OS=Mus musculus OX=10090 GN=Ero1a PE=1 SV=2	1	1	0.03	1	12.73	0	12.72	0	12.74	0	12.44	0	12.55	0	12.44	0	12.61	0	12.32	0	12.62	0	12.53	0	11.39	0	11.91	0	12.23	0	11.67	0	12.22	0		cell redox homeostasis, endoplasmic reticulum unfolded protein response, intrinsic apoptotic signaling pathway in response to endoplasmic reticulum stress, release of sequestered calcium ion into cytosol		4-hydroxyproline metabolic process, brown fat cell differentiation, cell redox homeostasis, cellular response to hypoxia, chaperone mediated protein folding requiring cofactor, endoplasmic reticulum unfolded protein response, extracellular matrix organization, intrinsic apoptotic signaling pathway in response to endoplasmic reticulum stress, protein folding in endoplasmic reticulum, protein matur…
O88477	Igf2bp1	0	not	Homozygous vs Control is different	0.062	0.0057	0.13	0.2	FDR<0.05	0.006	Insulin-like growth factor 2 mRNA-binding protein 1 OS=Mus musculus OX=10090 GN=Igf2bp1 PE=1 SV=1	1	5	0.13	5	13.56	0.557097	13.57	0.570541	13.67	0.590602	13.46	0.539935	13.38	0.733321	13.75	0.552471	13.68	0.553948	13.66	0.533556	13.59	0.544056	13.59	0.537535	13.72	0.53544	13.7	0.562025	13.71	0.564382	13.7	0.525848	13.78	0.710846		CRD-mediated mRNA stabilization, negative regulation of translation, regulation of mRNA stability involved in response to stress		regulation of mRNA stability involved in response to stress
Q09143	Slc7a1	0	not	Homozygous vs Control is different	0.34	0.011	0.13	-0.45	FDR<0.05	0.00074	High affinity cationic amino acid transporter 1 OS=Mus musculus OX=10090 GN=Slc7a1 PE=1 SV=1	1	3	0.037	2	15.82	0.519507	15.88	0.570099	15.58	0.514682	15.73	0.530848	16.32	0.626709	16.07	0.511348	16.04	0.55724	15.89	0.531959	15.91	0.538695	16.09	0.529914	15.55	0.554083	15.4	0.509807	15.28	0.50367	15.35	0.503987	15.51	0.913558		regulation of TOR signaling
F8WGI9	Vldlr	0	not	Homozygous vs Control is different	0.37	0.021	0.13	-0.53	FDR<0.05	0.0037	Very low-density lipoprotein receptor OS=Mus musculus OX=10090 GN=Vldlr PE=1 SV=1	1	1	0.03	1	14.33	0	14.51	0	13.91	0	14.13	0	13.91	0	14.16	0	14.31	0	14.54	0	14.34	0	14.11	0	13.55	0	13.9	0	13.5	0	13.99	0	13.2	0
Q99LB2	Dhrs4	MitoCarta3.0	not	Homozygous vs Control is different	0.43	0.0017	0.14	-0.81	FDR<0.05	< 0.0001	Dehydrogenase/reductase SDR family member 4 OS=Mus musculus OX=10090 GN=Dhrs4 PE=1 SV=3	1	2	0.18	2	15.45	0.606217	15.14	0.668274	15.27	0.515733	15.41	0.582975	14.53	0.682238	15.15	0.818174	15.44	0.690848	15.31	0.632538	15.39	0.513719	15.24	0.611654	14.15	0.666566	14.28	0.730073	14.44	0.902797	14.42	0.578181	14.46	1.00089				cellular ketone metabolic process, protein tetramerization, retinal metabolic process
Q8C522	Endod1	0	Heterozygous vs Control is different	Homozygous vs Control is different	0.02	0.0017	0.14	-0.21	FDR<0.05	< 0.0001	Endonuclease domain-containing 1 protein OS=Mus musculus OX=10090 GN=Endod1 PE=1 SV=2	1	3	0.094	2	13.07	0.594062	13.13	0.572528	13.02	0.614979	13.16	0.564443	13.21	0.565348	13.32	0.561187	13.3	0.605023	13.16	0.561071	13.31	0.607559	13.19	0.542867	13.03	0.592014	12.84	0.554211	12.87	0.610723	12.88	0.553005	12.9	0.647203				nucleic acid phosphodiester bond hydrolysis
Q60766	Irgm1	0	not	Homozygous vs Control is different	0.59	0.0057	0.14	-1.01	FDR<0.05	0.00053	Immunity-related GTPase family M protein 1 OS=Mus musculus OX=10090 GN=Irgm1 PE=1 SV=1	1	1	0.046	1	15.16	0	14.88	0	14.42	0	14.84	0	15.82	0	15.14	0	15.4	0	15.18	0	15.06	0	15	0	14.06	0	14.18	0	13.91	0	14.37	0	13.53	0		positive regulation of autophagosome maturation, positive regulation of interferon-gamma-mediated signaling pathway		autophagosome assembly, autophagy of host cells involved in interaction with symbiont, cellular response to interferon-beta, cellular response to interferon-gamma
Q9JKB3	Ybx3	0	not	Homozygous vs Control is different	0.06	0.004	-0.14	-0.25	FDR<0.05	0.0039	Y-box-binding protein 3 OS=Mus musculus OX=10090 GN=Ybx3 PE=1 SV=2	1	6	0.31	7	13.67	0.554837	13.81	0.541179	13.95	0.540884	13.79	0.560972	13.97	0.569611	13.68	0.552076	13.61	0.553667	13.81	0.55596	13.64	0.537076	13.74	0.606454	13.55	0.635467	13.52	0.560477	13.67	0.566298	13.55	0.5682	13.66	0.574347		negative regulation of apoptotic process, negative regulation of intrinsic apoptotic signaling pathway in response to osmotic stress, negative regulation of necroptotic process, negative regulation of skeletal muscle tissue development, negative regulation of transcription from RNA polymerase II promoter, positive regulation of organ growth		cellular hyperosmotic response, cellular response to tumor necrosis factor
P16460	Ass1	0	not	Homozygous vs Control is different	0.47	< 0.0001	0.15	2.08	FDR<0.05	< 0.0001	Argininosuccinate synthase OS=Mus musculus OX=10090 GN=Ass1 PE=1 SV=1	1	7	0.26	6	13.35	0.718097	13.53	0.787758	14.22	1.01542	13.31	0.785415	13.04	1.00307	13.76	0.76072	13.56	0.780215	13.62	0.743308	13.66	0.752473	13.61	0.627584	15.91	0.763741	15.76	0.719523	15.2	0.958037	15.94	0.794068	15.04	1.20691		negative regulation of leukocyte cell-cell adhesion, positive regulation of nitric oxide biosynthetic process		arginine biosynthetic process, argininosuccinate metabolic process, aspartate metabolic process, cellular response to amine stimulus, cellular response to amino acid stimulus, cellular response to ammonium ion, cellular response to cAMP, cellular response to dexamethasone stimulus, cellular response to glucagon stimulus, cellular response to interferon-gamma, cellular response to laminar fluid sh…
H7BX26	Cep170	0	Heterozygous vs Control is different	not	0.027	0.23	0.15	-0.09	FDR<0.05	0.0092	Centrosomal protein of 170 kDa OS=Mus musculus OX=10090 GN=Cep170 PE=1 SV=1	1	2	0.022	2	13.8	0.498816	13.95	0.518716	13.87	0.52422	13.81	0.499323	14.01	0.504238	14.06	0.498333	14.01	0.51538	14.06	0.537488	14.13	0.501684	13.92	0.515636	13.93	0.498121	13.84	0.516679	13.68	0.512263	13.89	0.502303	13.66	0.500616
O88544	Cops4	0	not	Homozygous vs Control is different	0.21	0.001	0.15	0.43	FDR<0.05	0.0014	COP9 signalosome complex subunit 4 OS=Mus musculus OX=10090 GN=Cops4 PE=1 SV=1	1	6	0.24	6	14.47	0.511382	14.4	0.504895	14.86	0.555364	14.42	0.513905	14.49	0.750737	14.73	0.548995	14.58	0.500252	14.52	0.498437	14.63	0.552554	14.92	0.655646	14.99	0.514935	15	0.505372	14.93	0.525846	14.95	0.53218	14.92	0.510439				protein deneddylation
A0A0G2JER9	Dnajb6	0	not	Homozygous vs Control is different	0.46	0.025	-0.15	0.52	FDR<0.05	0.0048	Cluster of DnaJ homolog subfamily B member 6 OS=Mus musculus OX=10090 GN=Dnajb6 PE=1 SV=1 (A0A0G2JER9)	1	1	0.078	1	14.16	0	14.25	0	14.96	0	14.01	0	14.1	0	14.41	0	13.96	0	14.16	0	13.98	0	14.23	0	15.08	0	14.82	0	14.54	0	14.84	0	14.81	0
P97287	Mcl1	MitoCarta3.0	Heterozygous vs Control is different	Homozygous vs Control is different	0.0031	0.001	0.15	-0.47	FDR<0.05	< 0.0001	Induced myeloid leukemia cell differentiation protein Mcl-1 homolog OS=Mus musculus OX=10090 GN=Mcl1 PE=1 SV=3	0.98	1	0.063	1	15.34	0	15.34	0	15.37	0	15.35	0	15.35	0	15.51	0	15.41	0	15.61	0	15.46	0	15.48	0	15.09	0	14.84	0	14.57	0	15.05	0	14.85	0		extrinsic apoptotic signaling pathway in absence of ligand, intrinsic apoptotic signaling pathway in response to DNA damage, negative regulation of anoikis, negative regulation of autophagy, negative regulation of extrinsic apoptotic signaling pathway in absence of ligand, negative regulation of intrinsic apoptotic signaling pathway, positive regulation of oxidative stress-induced neuron intrinsi…		cell differentiation, extrinsic apoptotic signaling pathway in absence of ligand, intrinsic apoptotic signaling pathway in response to DNA damage
A0A494B945	Rab1b	0	not	Homozygous vs Control is different	0.11	0.0054	-0.15	-0.36	FDR<0.05	0.007	Ras-related protein Rab-1B (Fragment) OS=Mus musculus OX=10090 GN=Rab1b PE=1 SV=1	1	5	0.27	5	15.51	0.503416	15.37	0.493482	15.72	0.530247	15.55	0.499094	15.66	0.615219	15.38	0.547554	15.34	0.510651	15.37	0.542326	15.32	0.515772	15.65	0.603413	15.02	0.574222	15.04	0.641018	15.28	0.517253	15.32	0.508854	15.37	0.658302
Q61686	Cbx5	0	not	Homozygous vs Control is different	0.23	0.0048	-0.16	0.26	FDR<0.05	0.0087	Chromobox protein homolog 5 OS=Mus musculus OX=10090 GN=Cbx5 PE=1 SV=1	1	2	0.15	2	12.55	0.547822	12.51	0.546698	12.54	0.56021	12.52	0.546807	12.71	0.599642	12.04	0.731046	12.3	0.551016	12.44	0.582092	12.44	0.557102	12.79	0.58315	12.7	0.552174	12.79	0.559168	13	0.55762	12.73	0.605177	12.93	0.593687		negative regulation of transcription from RNA polymerase II promoter, negative regulation of transcription, DNA-templated		cellular response to DNA damage stimulus
Q6PGH2	Jpt2	0	not	Homozygous vs Control is different	0.24	0.046	-0.16	0.26	FDR<0.05	0.0097	Jupiter microtubule associated homolog 2 OS=Mus musculus OX=10090 GN=Jpt2 PE=1 SV=1	1	2	0.19	2	14.38	0.497925	14.4	0.508372	14.37	0.498767	14.44	0.497884	13.93	0.498682	14.2	0.498754	14.23	0.497911	13.86	0.520468	14.08	0.506508	14.36	0.510408	14.51	0.500992	14.6	0.519912	14.42	0.499609	14.53	0.507647	14.77	0.500189
Q91YR1	Twf1	0	not	Homozygous vs Control is different	0.19	0.046	-0.16	0.4	FDR<0.05	0.0083	Twinfilin-1 OS=Mus musculus OX=10090 GN=Twf1 PE=1 SV=2	1	5	0.23	4	13.61	0.588165	13.63	0.539118	13.93	0.529837	13.62	0.532855	13.41	0.57952	13.74	0.512526	13.44	0.520175	13.41	0.54227	13.51	0.545683	13.28	0.635181	14.35	0.545363	14.23	0.515726	13.72	0.567193	14.23	0.519286	13.66	0.710065		barbed-end actin filament capping, positive regulation of cardiac muscle hypertrophy, positive regulation of neuron projection development, regulation of actin phosphorylation, regulation of lamellipodium assembly, sequestering of actin monomers		actin filament depolymerization, barbed-end actin filament capping, negative regulation of actin filament polymerization, peptidyl-tyrosine phosphorylation, positive regulation of neuron projection development, sequestering of actin monomers
P83741	Wnk1	0	not	Homozygous vs Control is different	0.22	0.011	-0.16	-0.37	FDR<0.05	0.0096	Serine/threonine-protein kinase WNK1 OS=Mus musculus OX=10090 GN=Wnk1 PE=1 SV=2	1	2	0.013	2	16.12	0.484865	16.16	0.486196	16.3	0.484263	16.18	0.497395	15.67	0.737247	15.94	0.614038	15.87	0.481264	15.81	0.477623	15.98	0.477691	16.05	0.483518	15.64	0.639319	15.76	0.487617	15.7	0.483853	15.8	0.498766	15.7	0.504561		T cell receptor signaling pathway, activation of protein kinase activity, chemokine (C-C motif) ligand 21 signaling pathway, intracellular signal transduction, ion homeostasis, negative regulation of GTPase activity, negative regulation of cell-cell adhesion mediated by integrin, negative regulation of heterotypic cell-cell adhesion, negative regulation of kinase activity, negative regulation of …		T cell receptor signaling pathway, cellular response to calcium ion, cellular response to chemokine, chemokine (C-C motif) ligand 21 signaling pathway, intracellular signal transduction, lymphocyte migration into lymph node, peptidyl-serine phosphorylation, protein autophosphorylation, signal transduction by trans-phosphorylation
sp|P17690|APOH_BOVIN	APOH	0	not	Homozygous vs Control is different	0.47	0.00012	0.17	-1.46	FDR<0.05	< 0.0001	sp|P17690|APOH_BOVIN Beta-2-glycoprotein 1 OS=Bos taurus GN=APOH PE=1 SV=4	1	4	0.22	4	14.97	0.762196	14.69	0.572529	14.13	0.69041	14.82	0.569199	15.08	0.669412	14.76	0.581785	15.48	0.536221	14.97	0.714349	14.83	0.69179	14.51	0.90321	13.44	0.903192	13.68	0.791942	12.93	1.47691	13.16	1.52402	13.2	1.40715
Q9WV54	Asah1	0	not	Homozygous vs Control is different	0.17	0.00026	0.17	-0.48	FDR<0.05	0.00018	Acid ceramidase OS=Mus musculus OX=10090 GN=Asah1 PE=1 SV=1	1	3	0.12	3	15.94	0.512116	15.99	0.485793	15.9	0.496688	15.9	0.481185	16.07	0.80351	16.22	0.507208	16.39	0.495969	16.01	0.705796	16.27	0.513623	15.77	0.759921	15.48	0.499099	15.44	0.528585	15.42	0.501595	15.75	0.4891	15.33	0.813195
Q3UMF0	Cobll1	0	not	Homozygous vs Control is different	0.27	< 0.0001	0.17	1.37	FDR<0.05	< 0.0001	Cordon-bleu protein-like 1 OS=Mus musculus OX=10090 GN=Cobll1 PE=1 SV=2	1	7	0.1	7	13.1	0.796574	13.11	0.805621	12.84	0.719994	13.08	0.815395	13.57	0.820381	13.44	1.141	13.55	0.794535	13.2	0.812318	13.19	0.808046	13.16	0.655535	14.32	0.847713	14.34	0.883301	14.65	0.737933	14.23	0.828948	15.04	0.849638
P99029	Prdx5	MitoCarta3.0	not	not	0.39	0.058	0.17	-0.45	FDR<0.05	0.01	Peroxiredoxin-5, mitochondrial OS=Mus musculus OX=10090 GN=Prdx5 PE=1 SV=2	1	8	0.47	6	16.25	0.524688	16.34	0.549171	16.74	0.493099	16.24	0.565056	15.6	0.982589	16.46	0.791616	16.38	0.57693	16.47	0.5566	16.53	0.601337	16.19	0.557862	15.98	0.497159	15.85	0.518496	15.64	0.607284	15.95	0.513246	15.53	0.863572		cell redox homeostasis, negative regulation of cysteine-type endopeptidase activity involved in apoptotic process, negative regulation of oxidoreductase activity, negative regulation of transcription from RNA polymerase III promoter, positive regulation of collagen biosynthetic process, regulation of apoptosis involved in tissue homeostasis		NADPH oxidation, apoptotic process, cell redox homeostasis, cellular oxidant detoxification, cellular response to reactive oxygen species, hydrogen peroxide catabolic process
P42669	Pura	0	not	not	0.25	0.079	0.17	-0.33	FDR<0.05	0.0092	Transcriptional activator protein Pur-alpha OS=Mus musculus OX=10090 GN=Pura PE=1 SV=1	1	3	0.24	3	12.89	0.659914	12.89	0.577418	13.44	0.548723	12.9	0.595119	13.47	0.538123	13.31	0.540398	13.3	0.577	13.21	0.57669	13.3	0.566086	13.34	0.57662	12.98	0.583846	12.85	0.622094	12.48	0.535898	12.67	0.616135	12.94	0.619558		mitotic cell cycle checkpoint, negative regulation of transcription from RNA polymerase II promoter, negative regulation of transcription, DNA-templated, negative regulation of translation, positive regulation of cell proliferation		DNA unwinding involved in DNA replication, apoptotic process, cell differentiation, dendritic transport of messenger ribonucleoprotein complex, mitotic cell cycle checkpoint
P35585	Ap1m1	0	not	not	0.07	0.074	-0.18	0.2	FDR<0.05	0.0028	AP-1 complex subunit mu-1 OS=Mus musculus OX=10090 GN=Ap1m1 PE=1 SV=3	1	5	0.19	5	14.08	0.612946	14.27	0.515415	14.35	0.646612	14.05	0.593469	14.45	0.543663	14.1	0.524061	14.04	0.531776	14.06	0.557624	14.17	0.547943	13.93	0.548674	14.43	0.541639	14.34	0.558265	14.3	0.524535	14.49	0.542764	14.62	0.68144				endosome to melanosome transport, melanosome organization
Q91XV3	Basp1	0	not	Homozygous vs Control is different	0.25	0.02	0.18	-1.15	FDR<0.05	0.0037	Brain acid soluble protein 1 OS=Mus musculus OX=10090 GN=Basp1 PE=1 SV=3	1	11	0.74	11	15.38	0.555822	15.43	0.536844	15.1	0.571555	15.41	0.596219	15.78	0.562759	15.92	0.585499	15.48	0.598564	15.43	0.571499	15.46	0.601024	15.7	0.559835	15.19	0.655222	14.43	1.15384	13.34	0.990472	14.97	0.641269	13.43	0.945132		negative regulation of transcription, DNA-templated		glomerular visceral epithelial cell differentiation
Q91XD7	Creld1	0	not	Homozygous vs Control is different	0.25	0.02	0.18	-0.81	FDR<0.05	0.0029	Protein disulfide isomerase Creld1 OS=Mus musculus OX=10090 GN=Creld1 PE=1 SV=1	0.98	1	0.033	1	12.04	0	11.93	0	11.99	0	12.61	0	12.24	0	12.49	0	12.22	0	12.17	0	12.52	0	12.3	0	11.53	0	10.63	0	11.54	0	10.98	0	12.09	0
G3X9Q1	Itga7	0	not	Homozygous vs Control is different	0.31	0.00055	0.18	-0.56	FDR<0.05	0.00057	Integrin alpha-7 OS=Mus musculus OX=10090 GN=Itga7 PE=1 SV=1	1	3	0.04	3	13.91	0.537351	13.92	0.595721	14.11	0.509874	14.13	0.585848	14.42	0.711695	14.35	0.521508	14.09	0.58995	14.01	0.774015	14.16	0.531218	14.8	0.529091	13.38	0.581745	13.57	0.643945	13.54	0.766795	13.57	0.630962	13.62	0.887388
Q9CZ44	Nsfl1c	0	not	Homozygous vs Control is different	0.36	0.012	0.18	0.6	FDR<0.05	0.0077	NSFL1 cofactor p47 OS=Mus musculus OX=10090 GN=Nsfl1c PE=1 SV=1	1	4	0.18	4	13.29	0.542026	13.44	0.512728	13.98	0.544536	13.44	0.525296	12.87	0.805611	13.65	0.557684	13.53	0.515234	13.63	0.535195	13.75	0.526992	13.39	0.518309	14.08	0.541887	13.92	0.548014	13.96	0.530178	14.18	0.530868	13.9	0.539957		negative regulation of protein localization to centrosome, positive regulation of mitotic centrosome separation		Golgi organization, autophagosome assembly, establishment of mitotic spindle orientation, membrane fusion, nuclear envelope reassembly, proteasome-mediated ubiquitin-dependent protein catabolic process
P51150	Rab7a	mito-interacting	Heterozygous vs Control is different	Homozygous vs Control is different	0.019	0.0025	0.18	-0.31	FDR<0.05	< 0.0001	Ras-related protein Rab-7a OS=Mus musculus OX=10090 GN=Rab7a PE=1 SV=2	1	4	0.22	4	15.83	0.514609	15.96	0.523314	15.63	0.48594	15.86	0.570067	15.92	0.682002	16.03	0.490046	16.03	0.508661	16.06	0.506592	15.93	0.527731	16.06	0.505697	15.47	0.507546	15.46	0.503559	15.53	0.529372	15.49	0.501144	15.7	0.547304		Rab protein signal transduction, bone resorption, epidermal growth factor catabolic process, negative regulation of exosomal secretion, phagosome acidification, positive regulation of exosomal secretion, positive regulation of protein catabolic process, positive regulation of viral process		Rab protein signal transduction, autophagosome assembly, epidermal growth factor catabolic process, lipophagy, phagosome acidification, phagosome-lysosome fusion, protein to membrane docking, viral release from host cell
Q9QZ03	Slc39a1	0	not	Homozygous vs Control is different	0.27	0.0071	-0.18	-0.75	FDR<0.05	0.0032	Zinc transporter ZIP1 OS=Mus musculus OX=10090 GN=Slc39a1 PE=2 SV=3	0.98	1	0.04	1	14.51	0	14.49	0	14.34	0	14.51	0	15.15	0	14.19	0	14.56	0	14.42	0	14.41	0	14.49	0	13.55	0	13.68	0	13.99	0	13.62	0	14.39	0
Q6P5E4	Uggt1	0	Heterozygous vs Control is different	not	0.015	0.96	0.18	0	FDR<0.05	0.0084	UDP-glucose:glycoprotein glucosyltransferase 1 OS=Mus musculus OX=10090 GN=Uggt1 PE=1 SV=4	1	12	0.12	12	14.1	0.5498	14.16	0.520773	14.24	0.556697	14.24	0.539462	14.39	0.665054	14.31	0.59476	14.51	0.549165	14.4	0.550789	14.37	0.538581	14.47	0.573099	14.16	0.606706	14.18	0.581129	14.28	0.559282	14.21	0.544081	14.33	0.629056				ER-associated misfolded protein catabolic process, UDP-glucosylation, protein N-linked glycosylation via asparagine
O35643	Ap1b1	0	not	not	0.1	0.14	-0.19	0.19	FDR<0.05	0.0098	AP-1 complex subunit beta-1 OS=Mus musculus OX=10090 GN=Ap1b1 PE=1 SV=2	1	5	0.14	9	14.36	0.540458	14.46	0.527112	14.47	0.537615	14.24	0.517015	14.79	0.563477	14.41	0.55883	14.27	0.520801	14.23	0.515384	14.15	0.538243	14.33	0.629756	14.68	0.530415	14.55	0.521469	14.61	0.535324	14.52	0.530373	14.9	0.543869				clathrin coat assembly
P10605	Ctsb	0	not	Homozygous vs Control is different	0.32	0.026	-0.19	0.52	FDR<0.05	0.0023	Cathepsin B OS=Mus musculus OX=10090 GN=Ctsb PE=1 SV=2	1	7	0.2	6	14.35	0.56035	14.25	0.556903	14.16	0.549403	14.3	0.550914	13.41	1.69204	14	0.574057	13.96	0.65705	13.91	0.556321	13.92	0.674242	13.71	1.3152	14.81	0.65895	14.65	0.625089	14.38	0.570948	14.72	0.63792	14.5	0.598806		negative regulation of cell death, regulation of catalytic activity		cellular response to thyroid hormone stimulus, epithelial cell differentiation, proteolysis involved in cellular protein catabolic process, viral entry into host cell
Q3U7R1	Esyt1	0	not	not	0.17	0.06	0.19	-0.32	FDR<0.05	0.0044	Extended synaptotagmin-1 OS=Mus musculus OX=10090 GN=Esyt1 PE=1 SV=2	1	7	0.11	7	15.53	0.527796	15.38	0.517176	15.37	0.510251	15.42	0.605768	16.02	0.969716	15.69	0.522814	15.83	0.536081	15.81	0.520978	15.66	0.511968	15.68	0.537343	15.07	0.715232	15.07	0.589604	15.17	0.542432	15.28	0.605228	15.51	0.802464
Q8VDJ3	Hdlbp	0	Heterozygous vs Control is different	Homozygous vs Control is different	0.03	0.0019	0.19	0.34	FDR<0.05	0.003	Vigilin OS=Mus musculus OX=10090 GN=Hdlbp PE=1 SV=1	1	16	0.21	16	15	0.570467	15.03	0.554857	15.18	0.519923	15.15	0.556919	14.96	0.901113	15.19	0.537577	15.16	0.539579	15.24	0.552045	15.2	0.537656	15.47	0.567817	15.28	0.545326	15.33	0.515635	15.47	0.516769	15.3	0.516149	15.6	0.790408
E0CZ90	Psme2	0	not	Homozygous vs Control is different	0.39	0.0045	0.19	0.84	FDR<0.05	0.0026	Proteasome activator complex subunit 2 (Fragment) OS=Mus musculus OX=10090 GN=Psme2 PE=1 SV=1	1	2	0.22	2	14.66	0.506338	14.74	0.547716	15.65	0.481344	14.85	0.58891	14.74	0.643396	15.5	0.482938	15	0.590988	14.87	0.488079	15.12	0.48222	15.11	1.22797	16.02	0.615479	15.99	0.61538	15.4	0.482719	15.76	0.643149	15.68	0.846991
Q3TXV4	Rab31	0	not	Homozygous vs Control is different	0.33	0.003	0.19	-0.74	FDR<0.05	0.00023	Cluster of Rab22B OS=Mus musculus OX=10090 GN=Rab31 PE=1 SV=1 (Q3TXV4)	1	1	0.067	1	14.56	0	14.77	0	14.5	0	14.71	0	15.4	0	15.2	0	15.05	0	14.95	0	15.07	0	14.64	0	14.2	0	14.08	0	14.18	0	13.96	0	13.83	0
Q6NZD2	Snx1	0	not	Homozygous vs Control is different	0.069	0.025	-0.19	0.4	FDR<0.05	0.0015	Sorting nexin-1 OS=Mus musculus OX=10090 GN=Snx1 PE=1 SV=1	1	2	0.075	2	13.48	0.510003	13.48	0.51377	13.82	0.521389	13.44	0.512458	13.36	0.720699	13.5	0.575324	13.28	0.522056	13.3	0.509915	13.28	0.535705	13.26	0.509956	14.02	0.587594	14	0.56181	13.43	0.544884	14.01	0.565911	14.12	0.524153
E0CXY0	Fndc3a	0	not	Homozygous vs Control is different	0.24	0.0076	-0.2	0.66	FDR<0.05	0.00064	Fibronectin type-III domain-containing protein 3A (Fragment) OS=Mus musculus OX=10090 GN=Fndc3a PE=1 SV=1	0.96	1	0.02	1	12.87	0	12.88	0	12.58	0	13.32	0	13.17	0	12.46	0	12.78	0	12.84	0	12.78	0	12.97	0	13.44	0	13.52	0	13.81	0	13.3	0	14.06	0
Q6P8I4	Pcnp	0	not	not	0.32	0.05	-0.2	0.44	FDR<0.05	0.0057	PEST proteolytic signal-containing nuclear protein OS=Mus musculus OX=10090 GN=Pcnp PE=1 SV=1	1	2	0.16	2	13.82	0.514388	13.82	0.5162	14.49	0.530755	13.67	0.510843	13.4	0.91153	13.57	0.586594	13.48	0.513609	13.77	0.516439	13.71	0.507548	13.67	0.568704	14.23	0.508166	14.11	0.516025	14.35	0.512439	14.23	0.509218	14.47	0.509152				cell cycle, proteasome-mediated ubiquitin-dependent protein catabolic process, protein ubiquitination
P33609	Pola1	0	not	Homozygous vs Control is different	0.11	0.0052	-0.2	0.78	FDR<0.05	0.00045	DNA polymerase alpha catalytic subunit OS=Mus musculus OX=10090 GN=Pola1 PE=1 SV=2	1	1	0.012	1	13.7	0	13.61	0	13.87	0	13.74	0	13.52	0	13.21	0	13.42	0	13.51	0	13.48	0	13.81	0	14.07	0	14.29	0	14.81	0	14.12	0	15.05	0				DNA replication, DNA replication initiation, DNA replication, synthesis of RNA primer, DNA synthesis involved in DNA repair, double-strand break repair via nonhomologous end joining, lagging strand elongation, leading strand elongation, mitotic DNA replication initiation, synthesis of RNA primer involved in mitotic DNA replication
P46471	Psmc2	0	Heterozygous vs Control is different	Homozygous vs Control is different	0.016	0.0065	0.2	0.25	FDR<0.05	0.01	26S proteasome regulatory subunit 7 OS=Mus musculus OX=10090 GN=Psmc2 PE=1 SV=5	1	5	0.13	4	14.71	0.521949	14.76	0.50036	14.88	0.540891	14.67	0.511144	14.85	0.64227	15.16	0.50855	14.84	0.509821	15	0.508054	14.97	0.513937	14.9	0.541622	15.11	0.530075	15	0.497462	14.86	0.545588	14.95	0.502174	15.17	0.551118		positive regulation of RNA polymerase II transcriptional preinitiation complex assembly, positive regulation of proteasomal protein catabolic process		ubiquitin-dependent protein catabolic process
A2A547	Rpl19	0	Heterozygous vs Control is different	Homozygous vs Control is different	0.039	0.0043	-0.2	-0.38	FDR<0.05	0.0023	Ribosomal protein L19 OS=Mus musculus OX=10090 GN=Rpl19 PE=1 SV=1	1	2	0.14	2	15.79	0.498416	15.92	0.491648	16.08	0.488185	16	0.486573	15.64	0.515667	15.62	0.505371	15.71	0.502742	15.66	0.484641	15.79	0.490323	15.62	0.49131	15.54	0.492563	15.55	0.48513	15.68	0.484577	15.41	0.505206	15.36	0.519347
B7ZNU9	Sntb2	0	not	Homozygous vs Control is different	0.31	0.036	-0.2	0.57	FDR<0.05	0.0044	Beta-2-syntrophin OS=Mus musculus OX=10090 GN=Sntb2 PE=1 SV=1	1	2	0.049	2	15.51	0.516886	15.37	0.494994	14.8	0.620083	15.31	0.492157	15.86	0.498087	15.08	0.500661	15.13	0.560357	15.11	0.491989	15.38	0.508035	15.17	0.521426	15.6	0.535356	15.6	0.510418	16.21	0.577792	16	0.493081	16.28	0.575062
Q9CZT5	Vasn	0	not	Homozygous vs Control is different	0.36	0.017	-0.2	0.54	FDR<0.05	0.0055	Vasorin OS=Mus musculus OX=10090 GN=Vasn PE=2 SV=2	0.98	1	0.024	1	11.39	0	11.59	0	11.26	0	11.48	0	12.1	0	11.34	0	11.61	0	11.18	0	11.74	0	10.95	0	12.02	0	12.03	0	11.8	0	12.45	0	12.22	0		negative regulation of epithelial to mesenchymal transition, negative regulation of transforming growth factor beta receptor signaling pathway		cellular response to hypoxia
Q91YN9	Bag2	0	not	Homozygous vs Control is different	0.084	0.0036	0.21	-0.54	FDR<0.05	0.00011	BAG family molecular chaperone regulator 2 OS=Mus musculus OX=10090 GN=Bag2 PE=1 SV=1	1	1	0.043	1	13.63	0	13.83	0	13.96	0	13.81	0	14.16	0	14.19	0	14.11	0	14.03	0	14.22	0	13.9	0	13.57	0	13.44	0	12.99	0	13.41	0	13.29	0		negative regulation of protein binding, negative regulation of protein ubiquitination, negative regulation of ubiquitin protein ligase activity, positive regulation of proteasomal protein catabolic process, positive regulation of protein processing, protein stabilization
Q8R422	Cd109	0	Heterozygous vs Control is different	Homozygous vs Control is different	0.016	0.012	-0.21	-0.78	FDR<0.05	0.0064	CD109 antigen OS=Mus musculus OX=10090 GN=Cd109 PE=1 SV=1	1	24	0.22	20	14.62	0.564879	14.61	0.571107	14.38	0.591749	14.54	0.588982	14.59	1.03521	14.48	0.632348	14.38	0.625357	14.16	0.919193	14.28	0.589999	14.38	0.670836	14.19	0.865968	14.07	0.608119	13.12	0.865865	14.2	0.581285	13.25	0.93864		negative regulation of endopeptidase activity, negative regulation of keratinocyte proliferation, negative regulation of protein phosphorylation, negative regulation of transforming growth factor beta receptor signaling pathway, negative regulation of wound healing, regulation of keratinocyte differentiation		osteoclast fusion
P59325	Eif5	0	not	not	0.29	0.055	0.21	-0.49	FDR<0.05	0.0062	Eukaryotic translation initiation factor 5 OS=Mus musculus OX=10090 GN=Eif5 PE=1 SV=1	1	4	0.1	4	16.85	0.505498	16.86	0.558906	16.9	0.572417	16.93	0.523656	15.98	1.10247	16.93	0.529561	16.9	0.541056	16.83	0.570819	16.98	0.522118	16.92	0.510232	16.22	0.533109	16.46	0.548966	16.26	0.487598	16.36	0.500063	15.75	0.950169		activation of GTPase activity, regulation of translational initiation		formation of translation preinitiation complex
A0A2I3BR29	Fam107b	0	not	Homozygous vs Control is different	0.083	0.0062	-0.21	0.33	FDR<0.05	0.00041	Protein FAM107B OS=Mus musculus OX=10090 GN=Fam107b PE=1 SV=1	1	1	0.039	1	16.13	0	15.99	0	15.88	0	16.07	0	16.31	0	16.13	0	15.76	0	15.72	0	15.94	0	15.78	0	16.47	0	16.45	0	16.25	0	16.52	0	16.33	0
P26645	Marcks	0	not	Homozygous vs Control is different	0.26	0.021	-0.21	0.53	FDR<0.05	0.0023	Myristoylated alanine-rich C-kinase substrate OS=Mus musculus OX=10090 GN=Marcks PE=1 SV=2	1	13	0.56	11	15.06	0.506488	15.18	0.504862	15.3	0.505813	15.08	0.49692	15.88	0.506129	15.32	0.496023	15.08	0.499211	14.86	0.514351	14.94	0.498506	15.24	0.519132	16.18	0.492128	15.86	0.499062	15.53	0.502155	15.87	0.499762	15.72	0.549164				actin crosslink formation, actin filament bundle assembly, protein homooligomerization
Q6ZWZ7	Rpl17	0	Heterozygous vs Control is different	Homozygous vs Control is different	0.0081	0.0038	-0.21	-0.25	FDR<0.05	0.0053	60S ribosomal protein L17 OS=Mus musculus OX=10090 GN=Rpl17 PE=1 SV=1	1	10	0.33	6	15.09	0.583735	15.1	0.606726	15.2	0.609004	15.02	0.648846	15.04	0.954132	14.99	0.544801	14.89	0.584417	14.73	0.542822	14.8	0.580344	14.99	0.543305	14.82	0.550318	14.75	0.543281	14.94	0.563876	14.7	0.53683	14.98	1.00125
P62852	Rps25	0	not	Homozygous vs Control is different	0.09	0.0078	-0.21	-0.35	FDR<0.05	0.0078	40S ribosomal protein S25 OS=Mus musculus OX=10090 GN=Rps25 PE=1 SV=1	1	4	0.25	4	16.24	0.489653	16.33	0.492002	16.49	0.49633	16.33	0.509711	15.9	0.528099	15.85	0.516672	16.05	0.496798	16.07	0.494807	16.09	0.48474	16.16	0.483075	15.96	0.487071	15.95	0.496741	15.89	0.509242	15.85	0.497359	15.87	0.550324				ribosomal small subunit assembly
Q9Z1Z2	Strap	0	not	not	0.075	0.15	-0.21	0.16	FDR<0.05	0.0046	Serine-threonine kinase receptor-associated protein OS=Mus musculus OX=10090 GN=Strap PE=1 SV=2	1	9	0.31	7	14.04	0.548659	14.16	0.530554	14.32	0.520378	14.19	0.523114	13.77	0.580685	14.02	0.517562	13.83	0.516304	13.83	0.558253	13.96	0.550343	13.81	0.549967	14.32	0.543384	14.13	0.575198	14.22	0.536641	14.3	0.529131	14.31	0.543282		maintenance of gastrointestinal epithelium, negative regulation of epithelial cell migration, negative regulation of epithelial cell proliferation, negative regulation of epithelial to mesenchymal transition, negative regulation of pathway-restricted SMAD protein phosphorylation, negative regulation of transcription from RNA polymerase II promoter, negative regulation of transforming growth facto…		spliceosomal snRNP assembly
Q9Z1A1	Tfg	0	not	Homozygous vs Control is different	0.079	0.0024	0.21	0.48	FDR<0.05	0.0034	TFG protein OS=Mus musculus OX=10090 GN=Tfg PE=1 SV=1	1	2	0.14	2	13.45	0.520556	13.82	0.566071	13.77	0.520582	13.69	0.533733	13.53	1.22886	13.9	0.646118	13.59	0.545495	13.85	0.65034	13.91	0.660329	14.08	0.531105	14.26	0.520878	14.1	0.582083	14.01	0.601907	13.91	0.528175	14.38	0.739853				COPII vesicle coating
Q6PAM1	Txlna	0	Heterozygous vs Control is different	not	0.021	0.27	-0.21	0.07	FDR<0.05	0.0046	Alpha-taxilin OS=Mus musculus OX=10090 GN=Txlna PE=1 SV=1	1	4	0.079	4	14.4	0.522699	14.43	0.500665	14.55	0.50889	14.31	0.53435	14.35	0.550934	14.26	0.53708	14.04	0.523172	14.38	0.543225	14.09	0.49706	14.22	0.526907	14.56	0.517314	14.55	0.535251	14.31	0.500054	14.47	0.497948	14.51	0.588523				B cell activation, exocytosis
A2AF47	Dock11	0	not	Homozygous vs Control is different	0.23	0.00078	0.22	0.86	FDR<0.05	0.00064	Dedicator of cytokinesis protein 11 OS=Mus musculus OX=10090 GN=Dock11 PE=1 SV=1	1	1	0.0082	1	13.01	0	13.29	0	13.15	0	13.02	0	13.65	0	13.57	0	13.74	0	13.5	0	13.01	0	13.41	0	14.23	0	14.35	0	13.7	0	14.15	0	13.99	0		B cell homeostasis, positive regulation of GTPase activity, positive regulation of filopodium assembly, small GTPase mediated signal transduction		marginal zone B cell differentiation, small GTPase mediated signal transduction
E9QLA5	Inf2	0	not	Homozygous vs Control is different	0.068	< 0.0001	0.22	-0.74	FDR<0.05	< 0.0001	Inverted formin-2 OS=Mus musculus OX=10090 GN=Inf2 PE=1 SV=1	1	4	0.053	4	14.71	0.568525	14.5	0.563644	15.01	0.559033	14.76	0.552273	14.97	0.646493	15.07	0.63281	14.95	0.602316	15.04	0.592596	14.85	0.524707	15.15	0.537248	14.13	0.642739	14.08	0.672197	14.06	0.535054	14.08	0.634311	13.89	0.867544
Q3UDM0	Mob1b	0	Heterozygous vs Control is different	Homozygous vs Control is different	0.037	0.037	-0.22	0.26	FDR<0.05	0.00061	MOB kinase activator 1B OS=Mus musculus OX=10090 GN=Mob1b PE=1 SV=1	1	1	0.054	1	16.25	0	16.11	0	16.09	0	16.27	0	16.55	0	16.05	0	16.06	0	16.09	0	15.92	0	16.07	0	16.3	0	16.46	0	16.58	0	16.56	0	16.68	0
B1AT10	Msi2	0	not	Homozygous vs Control is different	0.12	0.0036	-0.22	-0.59	FDR<0.05	0.0041	RNA-binding protein Musashi homolog 2 (Fragment) OS=Mus musculus OX=10090 GN=Msi2 PE=1 SV=1	1	1	0.14	1	13.56	0	13.75	0	13.56	0	13.25	0	13.65	0	13.2	0	13.21	0	13.39	0	13.19	0	13.68	0	13.13	0	13.02	0	13.27	0	12.78	0	12.62	0
P35564	Canx	mito-interacting	not	Homozygous vs Control is different	0.14	0.029	0.23	-0.4	FDR<0.05	0.0024	Calnexin OS=Mus musculus OX=10090 GN=Canx PE=1 SV=1	1	18	0.29	15	14.36	0.56871	14.39	0.570148	14.01	0.584445	14.49	0.569223	14.72	0.822277	14.32	1.25723	14.71	0.543165	14.76	0.590594	14.6	0.606488	14.72	0.563971	13.74	0.619903	14.03	0.591009	14.31	0.571977	13.83	0.576787	14.06	1.2342				chaperone-mediated protein folding
Q9WVD4	Clcn5	0	Heterozygous vs Control is different	Homozygous vs Control is different	0.0082	0.0068	0.23	-0.27	FDR<0.05	< 0.0001	H(+)/Cl(-) exchange transporter 5 OS=Mus musculus OX=10090 GN=Clcn5 PE=1 SV=2	1	2	0.026	1	14.4	0.623179	14.55	0.524726	14.39	0.489475	14.45	0.682957	14.25	1.41413	14.56	0.614446	14.79	0.667729	14.64	0.571425	14.55	0.826296	14.63	0.498516	13.94	0.679195	14.09	0.617292	14.15	0.50539	14.21	0.501568	14.28	0.931688
Q8BQ47	Cnpy4	0	Heterozygous vs Control is different	Homozygous vs Control is different	0.028	0.0077	0.23	0.37	FDR<0.05	0.0068	Protein canopy homolog 4 OS=Mus musculus OX=10090 GN=Cnpy4 PE=1 SV=1	1	1	0.086	1	13.51	0	13.54	0	13.74	0	13.55	0	13.3	0	13.67	0	13.74	0	13.67	0	13.78	0	13.94	0	13.71	0	13.81	0	14.01	0	13.82	0	14.14	0		positive regulation of protein localization to plasma membrane, regulation of protein localization
A0A0N4SVT3	Gng12	0	Heterozygous vs Control is different	Homozygous vs Control is different	0.0074	0.0011	0.23	0.59	FDR<0.05	0.00049	Guanine nucleotide-binding protein subunit gamma (Fragment) OS=Mus musculus OX=10090 GN=Gng12 PE=1 SV=1	1	4	0.42	2	14.52	0.581786	14.64	0.631643	14.45	0.903834	14.59	0.656727	14.55	1.55481	14.89	0.502388	14.85	0.579766	14.82	0.535376	14.77	0.627803	14.57	0.609372	15.38	0.534956	15.27	0.527431	15.11	0.620818	15.22	0.607036	14.72	1.02614
Q9JKR6	Hyou1	0	Heterozygous vs Control is different	not	0.013	0.079	0.23	-0.19	FDR<0.05	0.0012	Hypoxia up-regulated protein 1 OS=Mus musculus OX=10090 GN=Hyou1 PE=1 SV=1	1	6	0.097	6	14.67	0.542406	14.61	0.658794	14.52	0.539601	14.86	0.576288	14.56	0.880863	14.83	0.543283	15	0.578477	14.83	0.663905	14.77	0.596286	14.94	0.619139	14.32	0.562694	14.37	0.550817	14.68	0.559769	14.31	0.638266	14.58	0.828392		negative regulation of endoplasmic reticulum stress-induced neuron intrinsic apoptotic signaling pathway, negative regulation of hypoxia-induced intrinsic apoptotic signaling pathway		cellular response to hypoxia, response to endoplasmic reticulum stress
G3X9C8	Lix1l	0	not	not	0.12	0.06	-0.23	0.32	FDR<0.05	0.0051	LIX1-like protein OS=Mus musculus OX=10090 GN=Lix1l PE=1 SV=1	0.99	1	0.042	1	16.09	0	15.72	0	16.09	0	15.81	0	16.33	0	16.04	0	15.71	0	15.61	0	15.66	0	15.83	0	16.52	0	16.16	0	16.57	0	16.3	0	16.07	0
P97311	Mcm6	0	not	not	0.19	0.081	-0.23	0.33	FDR<0.05	0.0057	DNA replication licensing factor MCM6 OS=Mus musculus OX=10090 GN=Mcm6 PE=1 SV=1	1	11	0.16	9	13.93	0.528254	14	0.549075	14.56	0.51413	14.22	0.552175	13.64	0.63024	13.73	0.531385	13.82	0.533353	13.82	0.518728	13.9	0.531199	13.94	0.625999	14.26	0.538355	14.37	0.540999	14.63	0.552791	14.35	0.533521	14.38	0.670921				DNA replication initiation, DNA unwinding involved in DNA replication, cell cycle
E9Q634	Myo1e	0	Heterozygous vs Control is different	not	0.046	0.16	0.23	-0.19	FDR<0.05	0.0058	Cluster of Unconventional myosin-Ie OS=Mus musculus OX=10090 GN=Myo1e PE=1 SV=1 (E9Q634)	1	11	0.16	12	14.11	0.529224	14.05	0.532277	13.8	0.655751	14.02	0.574377	14.37	0.589139	14.41	0.647964	14.31	0.564542	14.26	0.569122	14.26	0.56727	14.25	0.542861	14.04	0.589389	13.99	0.529936	13.66	0.543747	14.01	0.567231	13.72	0.563337		negative regulation of cell adhesion, platelet-derived growth factor receptor signaling pathway, positive regulation of cell migration, regulation of actin cytoskeleton organization, regulation of innate immune response		glomerular basement membrane development, glomerular visceral epithelial cell development, neutrophil degranulation, platelet-derived growth factor receptor signaling pathway, vasculogenesis
Q9WVE8	Pacsin2	0	Heterozygous vs Control is different	not	0.017	0.07	-0.23	0.22	FDR<0.05	0.0012	Protein kinase C and casein kinase substrate in neurons protein 2 OS=Mus musculus OX=10090 GN=Pacsin2 PE=1 SV=1	1	3	0.097	3	13.84	0.546467	14.01	0.511402	13.7	0.51591	14.07	0.603308	13.83	0.550175	13.55	0.526198	13.66	0.509476	13.79	0.542869	13.64	0.502667	13.65	0.509796	14.28	0.50484	14.1	0.518777	14.06	0.502645	14.27	0.50358	13.85	0.647391		modulation of synaptic transmission, negative regulation of endocytosis, signal transduction		actin cytoskeleton organization, caveola assembly, cell projection morphogenesis, plasma membrane tubulation, signal transduction
Q6P069	Sri	0	not	Homozygous vs Control is different	0.092	0.0041	-0.23	-0.52	FDR<0.05	0.0097	Sorcin OS=Mus musculus OX=10090 GN=Sri PE=1 SV=1	1	1	0.051	1	15.05	0	15.01	0	15.14	0	15	0	14.86	0	14.74	0	14.59	0	14.88	0	14.57	0	15.16	0	14.39	0	14.4	0	14.22	0	14.94	0	14.52	0		cytoplasmic sequestering of transcription factor, negative regulation of cardiac muscle contraction, negative regulation of heart rate, negative regulation of ryanodine-sensitive calcium-release channel activity, negative regulation of transcription regulatory region DNA binding, positive regulation of insulin secretion involved in cellular response to glucose stimulus, positive regulation of rel…		cytoplasmic sequestering of transcription factor
B1AWT7	Ube2j1	0	Heterozygous vs Control is different	Homozygous vs Control is different	0.01	0.033	0.23	-0.25	FDR<0.05	0.0011	Ubiquitin-conjugating enzyme E2 J1 (Fragment) OS=Mus musculus OX=10090 GN=Ube2j1 PE=1 SV=1	1	2	0.18	2	14.72	0.664641	14.84	0.585817	14.74	0.513098	14.69	0.536624	14.74	0.98105	14.96	0.540299	15.08	0.62474	15.01	0.63627	15.07	0.540324	14.74	0.548001	14.27	0.525708	14.47	0.528939	14.84	0.50932	14.46	0.515125	14.43	0.888853
E9PYB0	Ahnak2	0	Heterozygous vs Control is different	Homozygous vs Control is different	0.0091	0.023	0.24	-0.3	FDR<0.05	0.00035	Cluster of AHNAK nucleoprotein 2 (Fragment) OS=Mus musculus OX=10090 GN=Ahnak2 PE=1 SV=8 (E9PYB0)	1	7	0.12	12	13.52	0.935039	13.61	1.0186	13.36	1.11608	13.57	1.04032	13.7	1.04486	13.73	0.926454	13.81	1.12628	13.78	0.89808	13.68	1.0272	13.95	0.985316	12.95	2.25363	13.48	1.0493	13.18	1.11806	13.38	1.0786	13.27	1.03314		regulation of RNA splicing
Q9CR51	Atp6v1g1	0	Heterozygous vs Control is different	not	0.021	0.052	0.24	-0.18	FDR<0.05	0.00054	V-type proton ATPase subunit G 1 OS=Mus musculus OX=10090 GN=Atp6v1g1 PE=1 SV=3	1	2	0.24	2	14.92	0.490587	14.81	0.560096	15.22	0.492961	14.95	0.495287	14.98	0.514792	15.19	0.490427	15.13	0.50241	15.16	0.489819	15.19	0.490119	15.42	0.569227	14.85	0.50734	14.77	0.492213	14.73	0.529507	14.68	0.491729	14.93	0.500315		cellular iron ion homeostasis		cellular iron ion homeostasis, cellular response to increased oxygen levels
Q9CRD2	Emc2	0	Heterozygous vs Control is different	Homozygous vs Control is different	0.046	0.022	0.24	-0.27	FDR<0.05	0.00035	ER membrane protein complex subunit 2 OS=Mus musculus OX=10090 GN=Emc2 PE=1 SV=1	1	3	0.18	3	15.92	0.508095	15.78	0.497125	15.47	0.520013	15.95	0.523058	15.72	0.968679	15.82	0.525641	16.02	0.487094	16.09	0.504883	16.01	0.545134	16.09	0.484691	15.34	0.539009	15.48	0.573424	15.51	0.507648	15.58	0.499694	15.55	0.855997				protein folding in endoplasmic reticulum
P16110	Lgals3	0	not	Homozygous vs Control is different	0.11	< 0.0001	-0.24	2.57	FDR<0.05	< 0.0001	Galectin-3 OS=Mus musculus OX=10090 GN=Lgals3 PE=1 SV=3	1	5	0.19	4	13.58	0.615909	13.34	0.677075	13.46	0.641328	13.26	0.829325	13.57	0.616689	13.22	0.773634	12.86	0.759563	13.06	0.594938	13.32	0.551003	13.55	0.551808	16.21	0.602611	16.09	0.583295	15.73	0.537866	16.05	0.600545	15.96	0.563522		negative regulation of T cell activation via T cell receptor contact with antigen bound to MHC molecule on antigen presenting cell, negative regulation of T cell receptor signaling pathway, negative regulation of apoptotic process, negative regulation of cell proliferation in bone marrow, negative regulation of endocytosis, negative regulation of extrinsic apoptotic signaling pathway, negative re…		RNA splicing, cell differentiation, eosinophil chemotaxis, extracellular matrix organization, mRNA processing, macrophage chemotaxis, monocyte chemotaxis, mononuclear cell migration, neutrophil chemotaxis
Q9JJI8	Rpl38	0	Heterozygous vs Control is different	Homozygous vs Control is different	0.025	0.0088	-0.24	-0.32	FDR<0.05	0.0053	60S ribosomal protein L38 OS=Mus musculus OX=10090 GN=Rpl38 PE=1 SV=3	1	2	0.17	2	17.89	0.499561	17.93	0.483696	18.1	0.489767	17.79	0.478517	17.62	0.517091	17.69	0.5044	17.61	0.479535	17.51	0.522146	17.71	0.48538	17.63	0.549693	17.41	0.480455	17.48	0.478478	17.56	0.480516	17.65	0.501403	17.66	0.480745		regulation of translation		90S preribosome assembly, cytoplasmic translation
A0A087WS16	Col6a3	0	Heterozygous vs Control is different	Homozygous vs Control is different	0.04	< 0.0001	0.25	1.78	FDR<0.05	< 0.0001	Collagen, type VI, alpha 3 OS=Mus musculus OX=10090 GN=Col6a3 PE=1 SV=1	1	9	0.056	9	13.12	0.55903	13.11	0.567084	12.68	0.608571	13.06	0.597774	12.99	0.933649	13.24	0.580087	13.41	0.521139	13.12	0.554864	13.1	0.561687	13.34	0.560772	14.49	0.68018	14.75	0.701574	14.87	0.629952	14.62	0.648493	15.09	0.783698
Q9DB73	Cyb5r1	0	not	Homozygous vs Control is different	0.092	0.023	0.25	-0.31	FDR<0.05	0.0026	NADH-cytochrome b5 reductase 1 OS=Mus musculus OX=10090 GN=Cyb5r1 PE=1 SV=1	1	3	0.2	3	13.49	0.53872	13.51	0.593958	13.08	0.54326	13.27	0.574137	13.3	0.646052	13.23	0.68744	13.75	0.557467	13.45	0.563549	13.8	0.533243	13.66	0.641158	13.02	0.587819	13.13	0.66416	12.76	0.688075	13.21	0.613765	12.96	0.855279
Q03145	Epha2	0	not	Homozygous vs Control is different	0.13	0.029	0.25	-0.4	FDR<0.05	0.00087	Cluster of Ephrin type-A receptor 2 OS=Mus musculus OX=10090 GN=Epha2 PE=1 SV=3 (Q03145)	1	9	0.14	10	14.12	0.527368	14.24	0.510357	14.04	0.522616	14.19	0.515699	14.84	0.539158	14.65	0.523826	14.52	0.533152	14.44	0.532905	14.49	0.523687	14.56	0.60682	14.02	0.514989	13.86	0.518168	13.76	0.590499	13.88	0.551167	13.93	0.555108	cell-substrate adhesion	activation of GTPase activity, ephrin receptor signaling pathway, inactivation of MAPKK activity, intrinsic apoptotic signaling pathway in response to DNA damage, negative regulation of ERK1 and ERK2 cascade, negative regulation of NMDA glutamate receptor activity, negative regulation of Ras protein signal transduction, negative regulation of angiogenesis, negative regulation of apoptotic process…		axonal fasciculation, bicellular tight junction assembly, cAMP metabolic process, cell chemotaxis, cell morphogenesis, cell motility, central nervous system projection neuron axonogenesis, commissural neuron axon guidance, dendritic spine development, dendritic spine morphogenesis, ephrin receptor signaling pathway, establishment of cell polarity, immunological synapse formation, intrinsic apopto…
P97807	Fh	MitoCarta3.0	Heterozygous vs Control is different	Homozygous vs Control is different	0.025	0.019	0.25	-0.35	FDR<0.05	0.00045	Fumarate hydratase, mitochondrial OS=Mus musculus OX=10090 GN=Fh PE=1 SV=3	1	5	0.15	5	15.92	0.56388	15.88	0.652281	15.57	0.591665	15.92	0.698042	15.97	1.34871	16.01	0.612957	16.21	0.540008	16.27	0.571677	16	0.755653	16.02	0.674655	15.31	0.538769	15.48	0.532587	15.84	0.520307	15.35	0.574037	15.54	1.04665		homeostasis of number of cells within a tissue		fumarate metabolic process, malate metabolic process, tricarboxylic acid cycle
P10853	H2bc7	0	not	Homozygous vs Control is different	0.38	< 0.0001	-0.25	-2.54	FDR<0.05	< 0.0001	Cluster of Histone H2B type 1-F/J/L OS=Mus musculus OX=10090 GN=H2bc7 PE=1 SV=2 (P10853)	1	1	0.35	6	15.66	0	15.45	0	15.36	0	15.78	0	16.62	0	15.18	0	15.25	0	15.73	0	15.49	0	15.96	0	12.99	0	13.37	0	13.56	0	12.55	0	13.7	0		positive regulation of binding		mononuclear cell migration, nucleosome assembly, nucleosome disassembly, spermatogenesis, exchange of chromosomal proteins
P47915	Rpl29	0	not	Homozygous vs Control is different	0.093	0.0088	-0.25	-0.5	FDR<0.05	0.0071	60S ribosomal protein L29 OS=Mus musculus OX=10090 GN=Rpl29 PE=1 SV=2	1	2	0.12	2	17.59	0.482116	17.78	0.481414	18.08	0.487997	17.71	0.4815	17.37	0.516014	17.42	0.491571	17.28	0.48473	17.47	0.490908	17.63	0.51375	17.5	0.483256	17.1	0.526527	16.96	0.533041	17.34	0.481973	17.18	0.493446	17.46	0.483904	cell-substrate adhesion			cytoplasmic translation, translation
B2ZAC8	Tcf25	0	Heterozygous vs Control is different	Homozygous vs Control is different	0.0015	0.0056	-0.25	-0.41	FDR<0.05	0.0034	Nuclear localized protein-1 isoform d (Fragment) OS=Mus musculus OX=10090 GN=Tcf25 PE=1 SV=1	0.99	1	0.037	1	13.97	0	14.05	0	14.12	0	14.08	0	13.94	0	13.76	0	13.72	0	13.93	0	13.82	0	13.71	0	13.79	0	13.61	0	13.23	0	13.67	0	13.8	0
P70460	Vasp	0	not	Homozygous vs Control is different	0.077	0.0005	0.25	-0.82	FDR<0.05	< 0.0001	Vasodilator-stimulated phosphoprotein OS=Mus musculus OX=10090 GN=Vasp PE=1 SV=4	1	6	0.25	6	14.88	0.517348	14.93	0.506479	14.34	0.515375	14.68	0.522695	14.79	0.596249	15.13	0.524876	15.01	0.529064	14.94	0.525435	15.02	0.500817	14.75	0.517377	13.98	0.551587	14.09	0.523497	13.75	0.55543	14.11	0.526811	13.58	0.522131		positive regulation of actin filament polymerization		actin cytoskeleton organization, actin polymerization or depolymerization, axon guidance, positive regulation of actin filament polymerization, protein homotetramerization
P45591	Cfl2	0	not	Homozygous vs Control is different	0.17	0.0038	0.26	-0.86	FDR<0.05	0.00051	Cofilin-2 OS=Mus musculus OX=10090 GN=Cfl2 PE=1 SV=1	1	3	0.34	4	16.82	0.503618	16.87	0.478576	16.76	0.486386	16.48	0.485671	16.48	0.584527	17.38	0.47999	16.9	0.480376	16.97	0.491119	17.01	0.478294	16.45	0.488894	16.22	0.482537	16.08	0.533813	15.42	0.521694	16.12	0.507444	15.29	0.513853		muscle cell cellular homeostasis, positive regulation of actin filament depolymerization		actin filament fragmentation, actin filament organization, muscle cell cellular homeostasis, positive regulation of actin filament depolymerization, sarcomere organization
Q52KP5	Nxpe4	0	Heterozygous vs Control is different	Homozygous vs Control is different	0.023	0.011	-0.26	-0.36	FDR<0.05	0.0083	NXPE family member 4 OS=Mus musculus OX=10090 GN=Nxpe4 PE=2 SV=1	0.97	1	0.015	1	16.98	0	16.85	0	17.15	0	16.9	0	16.65	0	16.71	0	16.73	0	16.59	0	16.47	0	16.7	0	16.37	0	16.7	0	16.39	0	16.6	0	16.68	0
A0A0R4J260	Otud4	0	not	Homozygous vs Control is different	0.094	< 0.0001	0.26	-0.94	FDR<0.05	< 0.0001	Ubiquitinyl hydrolase 1 OS=Mus musculus OX=10090 GN=Otud4 PE=1 SV=1	1	1	0.014	1	15.16	0	15.05	0	15.19	0	15.31	0	15	0	14.92	0	15.5	0	15.39	0	15.64	0	15.56	0	14.23	0	14.21	0	14.23	0	14.12	0	14.21	0
P62876	Polr2l	0	not	Homozygous vs Control is different	0.074	0.019	-0.26	0.45	FDR<0.05	0.00086	DNA-directed RNA polymerases I, II, and III subunit RPABC5 OS=Mus musculus OX=10090 GN=Polr2l PE=3 SV=1	0.98	1	0.36	1	14.19	0	14.21	0	14.01	0	14.29	0	14.64	0	14.11	0	13.78	0	14.14	0	14.09	0	13.92	0	14.4	0	14.68	0	15.04	0	14.57	0	14.89	0				transcription from RNA polymerase I promoter, transcription from RNA polymerase II promoter, transcription from RNA polymerase III promoter
P41105	Rpl28	0	Heterozygous vs Control is different	Homozygous vs Control is different	0.007	0.0046	-0.26	-0.33	FDR<0.05	0.0018	60S ribosomal protein L28 OS=Mus musculus OX=10090 GN=Rpl28 PE=1 SV=2	1	4	0.23	4	16.87	0.490208	16.91	0.483693	17.08	0.48488	16.9	0.486003	16.66	0.487397	16.61	0.481767	16.53	0.50222	16.63	0.489353	16.72	0.486319	16.62	0.504065	16.51	0.488073	16.38	0.483183	16.61	0.487208	16.54	0.482877	16.71	0.483294				translation
O35316	Slc6a6	0	not	Homozygous vs Control is different	0.11	0.00041	0.26	-0.9	FDR<0.05	< 0.0001	Sodium- and chloride-dependent taurine transporter OS=Mus musculus OX=10090 GN=Slc6a6 PE=1 SV=2	1	1	0.013	1	15.68	0	15.78	0	15.66	0	15.73	0	16.34	0	16.3	0	16.15	0	15.95	0	15.92	0	16.19	0	15.19	0	14.9	0	14.65	0	14.94	0	15.04	0		modulation of synaptic transmission
A0A0J9YUR2	Specc1	0	not	Homozygous vs Control is different	0.12	0.0084	-0.26	-0.58	FDR<0.05	0.0048	Cytospin-B OS=Mus musculus OX=10090 GN=Specc1 PE=1 SV=1	1	3	0.036	3	14.44	0.524554	14.47	0.500468	14.13	0.507429	14.47	0.555419	15.04	0.530647	14.1	0.519083	14.24	0.504645	14.29	0.549422	14.33	0.566362	14.28	0.539035	13.71	0.51486	13.81	0.536294	14.13	0.51935	13.92	0.536139	14.07	0.531047
A0A3Q4EBV8	Thoc1	0	not	not	0.17	0.067	0.26	-0.36	FDR<0.05	0.0064	THO complex subunit 1 (Fragment) OS=Mus musculus OX=10090 GN=Thoc1 PE=1 SV=1	0.97	1	0.091	1	15.6	0	15.77	0	15.52	0	15.37	0	16.24	0	15.65	0	16.14	0	16.01	0	15.88	0	16.11	0	15.14	0	15.34	0	15.25	0	15.36	0	15.61	0
E9PYH2	Acot7	MitoCarta3.0	Heterozygous vs Control is different	not	0.0083	0.39	-0.27	0.06	FDR<0.05	0.0025	Cytosolic acyl coenzyme A thioester hydrolase OS=Mus musculus OX=10090 GN=Acot7 PE=1 SV=1	1	4	0.13	4	14.74	0.552182	14.71	0.605315	14.88	0.526521	14.62	0.612118	14.83	0.520865	14.68	0.551547	14.37	0.522057	14.45	0.525313	14.58	0.505094	14.37	0.539222	14.81	0.516483	14.72	0.503016	14.98	0.526531	14.68	0.50172	14.9	0.58648
Q9CZW4	Acsl3	0	not	Homozygous vs Control is different	0.15	0.005	-0.27	-0.71	FDR<0.05	0.0042	Long-chain-fatty-acid--CoA ligase 3 OS=Mus musculus OX=10090 GN=Acsl3 PE=1 SV=2	1	2	0.061	3	14.07	0.560646	13.78	0.536825	13.36	0.544354	13.81	0.598225	14.16	0.573815	13.5	0.553327	13.75	0.530064	13.47	0.534677	13.31	0.561684	13.82	0.581921	13.3	0.528027	12.89	0.563128	13.2	0.680042	12.8	0.528149	13.43	0.707512		positive regulation of Golgi to plasma membrane protein transport, positive regulation of phosphatidylcholine biosynthetic process, positive regulation of secretion, very-low-density lipoprotein particle assembly		fatty acid biosynthetic process, long-chain fatty acid metabolic process, very-low-density lipoprotein particle assembly
P59999	Arpc4	0	not	not	0.056	0.13	0.27	-0.2	FDR<0.05	0.0072	Cluster of Actin-related protein 2/3 complex subunit 4 OS=Mus musculus OX=10090 GN=Arpc4 PE=1 SV=3 (P59999)	1	1	0.23	3	19.17	0	19.19	0	18.74	0	19.06	0	19.16	0	19.48	0	19.32	0	19.41	0	19.48	0	19	0	19.05	0	18.88	0	18.59	0	19.04	0	18.75	0		Arp2/3 complex-mediated actin nucleation		Arp2/3 complex-mediated actin nucleation, actin filament polymerization
E9Q8Z6	Ctnnd1	0	Heterozygous vs Control is different	Homozygous vs Control is different	0.015	0.023	0.27	-0.33	FDR<0.05	0.00022	Catenin delta-1 OS=Mus musculus OX=10090 GN=Ctnnd1 PE=1 SV=1	1	13	0.17	11	15.58	0.604755	15.62	0.569284	15.32	0.592584	15.69	0.567323	15.83	1.18382	15.94	0.609139	15.83	0.627142	15.83	0.639509	15.84	0.579248	15.94	0.620281	15.4	0.528138	15.36	0.55797	15.06	0.590932	15.47	0.518485	15.08	1.01751
Q9Z0N1	Eif2s3x	0	Heterozygous vs Control is different	Homozygous vs Control is different	< 0.0001	0.0053	-0.27	-0.27	FDR<0.05	0.00062	Eukaryotic translation initiation factor 2 subunit 3, X-linked OS=Mus musculus OX=10090 GN=Eif2s3x PE=1 SV=2	1	9	0.27	8	15.8	0.510949	15.86	0.525424	15.95	0.519679	15.84	0.514474	15.9	0.569191	15.61	0.576461	15.6	0.545652	15.59	0.579016	15.57	0.55563	15.6	0.568055	15.49	0.551368	15.5	0.538485	15.62	0.598967	15.54	0.52803	15.85	0.615235				formation of translation preinitiation complex, translational initiation
Q61166	Mapre1	0	not	Homozygous vs Control is different	0.093	0.011	0.27	0.47	FDR<0.05	0.0078	Cluster of Microtubule-associated protein RP/EB family member 1 OS=Mus musculus OX=10090 GN=Mapre1 PE=1 SV=3 (Q61166)	1	8	0.37	6	15.33	0.513612	15.41	0.524596	15.42	0.496487	15.33	0.554577	14.69	0.781243	15.35	0.714805	15.58	0.511743	15.5	0.543433	15.52	0.506626	15.6	0.501174	15.68	0.500755	15.84	0.524537	15.57	0.50625	15.73	0.519394	15.74	0.742142		negative regulation of microtubule polymerization, positive regulation of microtubule plus-end binding, positive regulation of microtubule polymerization		cell division, cell migration, spindle assembly
P35279	Rab6a	0	not	not	0.076	0.067	0.27	-0.24	FDR<0.05	0.0038	Cluster of Ras-related protein Rab-6A OS=Mus musculus OX=10090 GN=Rab6a PE=1 SV=4 (P35279)	1	2	0.16	2	15.59	0.487536	15.34	0.481271	15.6	0.50429	15.48	0.481219	15.92	0.635846	15.85	0.481604	15.7	0.486872	15.73	0.482704	15.81	0.481151	16.22	0.488686	15.26	0.538183	15.49	0.498135	15.32	0.488687	15.21	0.537581	15.48	0.50046		Rab protein signal transduction, positive regulation of ATPase activity		Rab protein signal transduction, peptidyl-cysteine methylation
F6RP29	Rnaseh2a	0	not	not	0.12	0.052	-0.27	0.4	FDR<0.05	0.0026	Ribonuclease OS=Mus musculus OX=10090 GN=Rnaseh2a PE=1 SV=2	0.98	1	0.062	1	16.11	0	16.23	0	16.6	0	16.24	0	15.72	0	16.02	0	15.99	0	15.84	0	15.96	0	15.76	0	16.36	0	16.5	0	16.71	0	16.42	0	16.9	0
E9PYG9	Samhd1	0	not	Homozygous vs Control is different	0.23	0.011	0.27	0.76	FDR<0.05	0.006	Deoxynucleoside triphosphate triphosphohydrolase SAMHD1 OS=Mus musculus OX=10090 GN=Samhd1 PE=1 SV=1	1	2	0.069	2	14.9	0.504584	14.82	0.557257	15.5	0.504918	15.17	0.483948	14.27	0.540314	15.05	0.485811	15.24	0.483621	15.3	0.483986	15.18	0.483722	15.23	0.517414	15.73	0.498738	15.53	0.487088	15.98	0.490355	15.87	0.487019	15.36	0.488285
Q9JHJ0	Tmod3	0	Heterozygous vs Control is different	not	0.0028	0.7	0.27	0.03	FDR<0.05	0.0046	Tropomodulin-3 OS=Mus musculus OX=10090 GN=Tmod3 PE=1 SV=1	1	7	0.22	5	15.05	0.532963	14.97	0.584181	14.98	0.518873	15.05	0.571181	15.27	0.931601	15.44	0.496232	15.33	0.555398	15.33	0.506456	15.31	0.535248	15.24	0.506346	15.21	0.512373	15.14	0.529168	15.01	0.5383	15.2	0.508197	14.91	0.947599		erythrocyte development, negative regulation of cellular component movement, pointed-end actin filament capping, positive regulation of mitotic cell cycle phase transition		actin cytoskeleton organization, erythrocyte development, myofibril assembly, pointed-end actin filament capping
Q8CJG0	Ago2	0	Heterozygous vs Control is different	not	0.048	0.15	0.28	-0.16	FDR<0.05	0.0093	Protein argonaute-2 OS=Mus musculus OX=10090 GN=Ago2 PE=1 SV=3	1	1	0.015	1	13.98	0	13.81	0	13.79	0	14.1	0	13.96	0	14.36	0	14.3	0	13.92	0	14.01	0	14.46	0	13.8	0	13.99	0	13.87	0	13.66	0	13.53	0		mRNA cleavage involved in gene silencing by miRNA, mRNA cleavage involved in gene silencing by siRNA, miRNA loading onto RISC involved in gene silencing by miRNA, miRNA mediated inhibition of translation, negative regulation of translational initiation, positive regulation of angiogenesis, positive regulation of gene expression, positive regulation of miRNA mediated inhibition of translation, pos…		RNA phosphodiester bond hydrolysis, endonucleolytic, RNA secondary structure unwinding, cell differentiation, gene silencing by RNA, mRNA cleavage involved in gene silencing by miRNA, mRNA cleavage involved in gene silencing by siRNA, miRNA loading onto RISC involved in gene silencing by miRNA, miRNA mediated inhibition of translation, miRNA metabolic process, pre-miRNA processing, production of …
Q9R0Q6	Arpc1a	0	not	Homozygous vs Control is different	0.063	0.018	0.28	-0.51	FDR<0.05	0.00075	Actin-related protein 2/3 complex subunit 1A OS=Mus musculus OX=10090 GN=Arpc1a PE=1 SV=1	1	1	0.038	1	15.92	0	16.02	0	15.48	0	15.66	0	15.5	0	16.26	0	15.94	0	15.97	0	15.85	0	15.95	0	15.44	0	15.39	0	14.93	0	15.42	0	14.82	0		Arp2/3 complex-mediated actin nucleation		Arp2/3 complex-mediated actin nucleation
O54724	Cavin1	0	not	Homozygous vs Control is different	0.18	0.0008	-0.28	1.02	FDR<0.05	< 0.0001	Caveolae-associated protein 1 OS=Mus musculus OX=10090 GN=Cavin1 PE=1 SV=1	1	10	0.27	8	15.21	0.566549	15.28	0.582534	14.96	0.598188	15.31	0.62034	16.01	1.08253	14.92	0.510034	15.1	0.55394	15.1	0.58516	14.97	0.511694	15.29	0.498634	16.53	0.56387	16.46	0.547867	16.18	0.556378	16.56	0.532499	16.16	1.09662		positive regulation of cell motility		rRNA transcription, termination of RNA polymerase I transcription, transcription initiation from RNA polymerase I promoter
Q9D1K2	Atp6v1f	0	not	Homozygous vs Control is different	0.057	0.036	0.29	-0.37	FDR<0.05	0.0011	V-type proton ATPase subunit F OS=Mus musculus OX=10090 GN=Atp6v1f PE=1 SV=2	1	2	0.29	2	14.59	0.487178	14.69	0.487835	14.29	0.544742	14.88	0.505652	14.92	0.492219	14.99	0.491509	15.05	0.487881	15.13	0.511832	14.73	0.487211	14.93	0.49708	13.99	0.519819	14.26	0.506474	14.51	0.487166	14.32	0.487362	14.45	0.507163
A0A0U1RPL0	Atxn2l	0	Heterozygous vs Control is different	Homozygous vs Control is different	0.0026	0.0027	-0.29	-0.15	FDR<0.05	0.00087	Ataxin-2-like protein OS=Mus musculus OX=10090 GN=Atxn2l PE=1 SV=1	1	7	0.1	7	13.86	0.533956	14.01	0.527562	14.03	0.575782	14.05	0.532231	14.01	0.557228	13.54	0.613179	13.88	0.596552	13.78	0.558908	13.62	0.608689	13.7	0.534377	13.81	0.527099	13.89	0.607633	13.83	0.527609	13.84	0.561272	13.85	0.536832
P46061	Rangap1	0	Heterozygous vs Control is different	not	0.0057	0.075	-0.29	0.18	FDR<0.05	0.0001	Ran GTPase-activating protein 1 OS=Mus musculus OX=10090 GN=Rangap1 PE=1 SV=2	1	7	0.18	6	13.97	0.544387	13.97	0.501087	14.27	0.566907	14.11	0.55607	14.34	0.562508	13.85	0.537819	13.89	0.529608	13.81	0.51015	13.86	0.520941	13.8	0.607265	14.26	0.537399	14.24	0.519685	14.32	0.551525	14.26	0.542295	14.46	0.566268		activation of GTPase activity, negative regulation of protein export from nucleus, signal transduction		cellular response to vasopressin, signal transduction
Q9CZM2	Rpl15	0	Heterozygous vs Control is different	Homozygous vs Control is different	0.017	0.0074	-0.29	-0.34	FDR<0.05	0.0035	60S ribosomal protein L15 OS=Mus musculus OX=10090 GN=Rpl15 PE=1 SV=4	1	3	0.2	3	17.15	0.495656	17.27	0.499528	17.32	0.496883	17.27	0.496036	16.84	0.541883	16.88	0.500127	16.9	0.497872	16.95	0.508853	16.96	0.518317	16.73	0.524079	16.81	0.509343	16.97	0.508527	16.77	0.509688	16.85	0.51859	16.75	0.512865				cytoplasmic translation
P62301	Rps13	0	Heterozygous vs Control is different	Homozygous vs Control is different	0.00084	0.0025	-0.29	-0.38	FDR<0.05	0.00089	40S ribosomal protein S13 OS=Mus musculus OX=10090 GN=Rps13 PE=1 SV=2	1	3	0.24	3	15.36	0.535852	15.31	0.536246	15.5	0.570395	15.53	0.550776	15.34	0.615792	14.99	0.670232	15.19	0.546417	15.14	0.530891	15.14	0.591648	15.13	0.589306	15.1	0.528524	15.13	0.566283	14.77	0.677445	14.96	0.538772	15.19	0.702335		negative regulation of RNA splicing		translation
Q8BYK6	Ythdf3	0	Heterozygous vs Control is different	not	0.0039	0.099	-0.29	-0.15	FDR<0.05	0.0093	Cluster of YTH domain-containing family protein 3 OS=Mus musculus OX=10090 GN=Ythdf3 PE=1 SV=2 (Q8BYK6)	1	1	0.043	2	14.95	0	14.8	0	15.1	0	15.05	0	15.02	0	14.57	0	14.7	0	14.76	0	14.61	0	14.84	0	14.77	0	14.69	0	14.84	0	14.82	0	15.05	0		mRNA destabilization, positive regulation of translation, positive regulation of translational initiation
O55029	Copb2	0	Heterozygous vs Control is different	Homozygous vs Control is different	0.041	0.01	0.3	0.4	FDR<0.05	0.007	Coatomer subunit beta' OS=Mus musculus OX=10090 GN=Copb2 PE=1 SV=2	1	9	0.15	8	15.13	0.5361	15.16	0.545106	15.37	0.526957	15.22	0.544194	14.7	0.61185	15.59	0.52671	15.43	0.527137	15.3	0.533639	15.38	0.50946	15.37	0.523426	15.62	0.518635	15.6	0.51048	15.37	0.517659	15.53	0.547109	15.48	0.569872
G3UZN1	Ddt	0	not	not	0.073	0.11	-0.3	0.29	FDR<0.05	0.0066	D-dopachrome decarboxylase OS=Mus musculus OX=10090 GN=Ddt PE=1 SV=1	1	1	0.15	1	15.34	0	15.46	0	15.91	0	15.51	0	15.22	0	15.44	0	15.11	0	15.11	0	15.33	0	14.96	0	15.85	0	15.93	0	15.52	0	16.06	0	15.52	0
Q62446	Fkbp3	0	Heterozygous vs Control is different	Homozygous vs Control is different	0.037	0.0012	-0.3	-0.55	FDR<0.05	0.0006	Peptidyl-prolyl cis-trans isomerase FKBP3 OS=Mus musculus OX=10090 GN=Fkbp3 PE=1 SV=2	1	1	0.049	1	15.39	0	15.3	0	15.51	0	15.22	0	14.88	0	14.88	0	15.07	0	14.79	0	15	0	15.07	0	14.78	0	14.68	0	14.62	0	14.67	0	14.81	0				protein peptidyl-prolyl isomerization
P49717	Mcm4	0	not	not	0.18	0.083	-0.3	0.39	FDR<0.05	0.0073	DNA replication licensing factor MCM4 OS=Mus musculus OX=10090 GN=Mcm4 PE=1 SV=1	1	5	0.1	5	14.35	0.567896	14.15	0.609238	14.89	0.601301	14.4	0.6272	13.78	1.42857	13.93	0.537162	13.75	0.621169	14.08	0.533945	14.04	0.549508	14.29	0.520548	14.56	0.572902	14.62	0.5731	14.95	0.604375	14.56	0.56789	14.82	1.11729				DNA replication initiation, DNA unwinding involved in DNA replication, cell cycle
P06869	Plau	0	not	Homozygous vs Control is different	0.065	0.042	-0.3	0.41	FDR<0.05	0.0023	Urokinase-type plasminogen activator OS=Mus musculus OX=10090 GN=Plau PE=1 SV=1	1	1	0.037	1	14.9	0	14.82	0	14.97	0	15.16	0	15.45	0	14.5	0	14.87	0	14.58	0	14.87	0	14.94	0	15.2	0	15.33	0	15.89	0	15.29	0	15.61	0		fibrinolysis, positive regulation of cell migration, positive regulation of cell proliferation, positive regulation of ovulation, positive regulation of reactive oxygen species metabolic process, positive regulation of smooth muscle cell migration, regulation of cell adhesion mediated by integrin, regulation of cell proliferation, regulation of hepatocyte proliferation, regulation of receptor act…		neuron death, smooth muscle cell migration
P35288	Rab23	0	not	not	0.071	0.066	0.3	-0.41	FDR<0.05	0.0048	Ras-related protein Rab-23 OS=Mus musculus OX=10090 GN=Rab23 PE=1 SV=2	1	7	0.4	6	14.76	0.522598	14.86	0.524203	14.61	0.522533	14.84	0.556914	15.3	0.802621	15.29	0.517489	15.11	0.508155	14.96	0.540769	15.07	0.529714	15.46	0.640849	14.81	0.511203	14.67	0.534051	14.07	0.569642	14.65	0.516821	14.12	0.708476		Rab protein signal transduction, negative regulation of protein import into nucleus, negative regulation of proteolysis, regulation of smoothened signaling pathway, signal transduction		GTP metabolic process, Rab protein signal transduction, autophagosome assembly, cilium assembly
P51410	Rpl9	0	Heterozygous vs Control is different	Homozygous vs Control is different	0.0053	0.013	-0.3	-0.29	FDR<0.05	0.0033	60S ribosomal protein L9 OS=Mus musculus OX=10090 GN=Rpl9 PE=2 SV=2	1	7	0.55	6	16.51	0.502389	16.7	0.505265	16.78	0.488238	16.48	0.506254	16.39	0.4957	16.2	0.503431	16.37	0.494563	16.29	0.532629	16.3	0.495284	16.19	0.541372	16.23	0.494595	16.31	0.486181	16.19	0.496577	16.22	0.492714	16.48	0.531115				cytoplasmic translation, translation
Q9WTM5	Ruvbl2	0	Heterozygous vs Control is different	not	0.016	0.56	-0.3	0.07	FDR<0.05	0.0081	RuvB-like 2 OS=Mus musculus OX=10090 GN=Ruvbl2 PE=1 SV=3	1	10	0.3	9	14.97	0.521017	15.07	0.50611	15.39	0.502056	15.1	0.537341	15.44	0.575856	14.92	0.510787	14.84	0.549782	14.83	0.522543	14.91	0.51668	14.97	0.574642	15.16	0.51175	15.12	0.498583	15.34	0.527243	15.16	0.502237	15.54	0.728926		negative regulation of canonical Wnt signaling pathway, negative regulation of estrogen receptor binding, negative regulation of nucleic acid-templated transcription, positive regulation of histone acetylation, positive regulation of transcription from RNA polymerase II promoter, regulation of transcription from RNA polymerase II promoter, transcriptional activation by promoter-enhancer looping		DNA duplex unwinding, DNA recombination, DNA repair, box C/D snoRNP assembly, cellular response to UV, cellular response to estradiol stimulus, chromatin remodeling, histone H2A acetylation, histone H4 acetylation, transcriptional activation by promoter-enhancer looping
P16546	Sptan1	0	Heterozygous vs Control is different	Homozygous vs Control is different	0.019	< 0.0001	0.3	1.1	FDR<0.05	< 0.0001	Cluster of Spectrin alpha chain, non-erythrocytic 1 OS=Mus musculus OX=10090 GN=Sptan1 PE=1 SV=4 (P16546)	1	44	0.27	43	14.08	0.773028	13.93	0.66343	13.82	0.780716	13.97	0.655025	14.37	0.900707	14.22	0.711656	14.41	0.68677	14.38	0.658572	14.39	0.734284	14.25	1.08139	15.25	0.724006	15.15	0.71277	15.03	0.704587	15.23	0.728795	15	0.865702		actin filament capping		actin cytoskeleton reorganization, actin filament capping
Q8BJH1	Zc2hc1a	0	Heterozygous vs Control is different	Homozygous vs Control is different	0.0018	0.038	-0.3	0.44	FDR<0.05	0.0013	Zinc finger C2HC domain-containing protein 1A OS=Mus musculus OX=10090 GN=Zc2hc1a PE=1 SV=1	1	1	0.074	1	11.95	0	11.99	0	11.88	0	11.99	0	12.12	0	11.61	0	11.63	0	11.59	0	11.7	0	11.88	0	12.35	0	12.05	0	12.51	0	12.17	0	13.03	0
P61222	Abce1	0	Heterozygous vs Control is different	not	0.0061	0.88	-0.31	0.01	FDR<0.05	0.0025	ATP-binding cassette sub-family E member 1 OS=Mus musculus OX=10090 GN=Abce1 PE=1 SV=1	1	12	0.27	10	14.91	0.573276	14.99	0.562598	15.09	0.526844	14.9	0.577108	14.69	0.687229	14.67	0.563621	14.46	0.559725	14.7	0.551668	14.69	0.522988	14.51	0.632168	14.98	0.521743	14.88	0.525376	14.82	0.546235	14.85	0.522956	15.11	0.650858		negative regulation of endoribonuclease activity		translational initiation, translational termination
P61161	Actr2	0	Heterozygous vs Control is different	not	0.0024	0.17	0.31	0.07	FDR<0.05	0.00076	Actin-related protein 2 OS=Mus musculus OX=10090 GN=Actr2 PE=1 SV=1	1	11	0.3	7	13.91	0.583894	13.85	0.620291	13.67	0.568285	13.84	0.699017	13.82	1.347	14.33	0.572886	13.99	0.573797	14.11	0.608177	14.16	0.595326	14.04	0.608414	13.96	0.558132	13.87	0.570368	13.86	0.540091	13.94	0.57764	13.83	1.33443		Arp2/3 complex-mediated actin nucleation, positive regulation of dendritic spine morphogenesis, positive regulation of double-strand break repair via homologous recombination, positive regulation of transcription from RNA polymerase II promoter		Arp2/3 complex-mediated actin nucleation, actin cytoskeleton organization, asymmetric cell division, cellular response to interferon-gamma, cellular response to trichostatin A, cilium assembly, establishment or maintenance of cell polarity, meiotic cell cycle, meiotic chromosome movement towards spindle pole, meiotic cytokinesis, positive regulation of dendritic spine morphogenesis, spindle local…
A0A0R4J0S1	Cdc42ep1	0	not	not	0.17	0.09	-0.31	0.45	FDR<0.05	0.0081	Cdc42 effector protein 1 OS=Mus musculus OX=10090 GN=Cdc42ep1 PE=1 SV=1	0.95	1	0.046	1	14.25	0	14.27	0	14.31	0	14.45	0	15.26	0	14.37	0	14.08	0	14.14	0	14.04	0	14.35	0	14.94	0	15.02	0	14.55	0	14.89	0	15.37	0
E9Q9H2	Dnajc2	0	Heterozygous vs Control is different	not	0.013	0.77	-0.31	-0.03	FDR<0.05	0.0087	DnaJ homolog subfamily C member 2 OS=Mus musculus OX=10090 GN=Dnajc2 PE=1 SV=1	1	4	0.11	4	14.36	0.530793	14.47	0.525174	14.67	0.58348	14.5	0.548391	14.16	0.640048	14.14	0.552682	14.14	0.524712	13.99	0.589518	14.29	0.5247	14.08	0.658323	14.58	0.556253	14.33	0.528807	14.31	0.525527	14.34	0.542332	14.45	0.520598
E9PWG6	Ncapg	0	Heterozygous vs Control is different	Homozygous vs Control is different	0.013	0.039	-0.31	0.29	FDR<0.05	0.00034	Non-SMC condensin I complex, subunit G OS=Mus musculus OX=10090 GN=Ncapg PE=1 SV=1	1	4	0.075	4	14.58	0.541967	14.47	0.573297	14.66	0.496629	14.64	0.498852	14.2	0.639844	14.11	0.490074	14.26	0.503962	14.36	0.505161	14.13	0.540092	14.13	0.566492	14.59	0.520702	14.8	0.489204	15.04	0.550867	14.66	0.515652	14.91	0.610496				mitotic chromosome condensation
A0A5F8MPX7	Rbms2	0	Heterozygous vs Control is different	not	0.031	0.14	-0.31	0.16	FDR<0.05	0.0018	RNA-binding motif, single-stranded-interacting protein 2 OS=Mus musculus OX=10090 GN=Rbms2 PE=1 SV=1	1	2	0.097	2	13.97	0.517921	14.08	0.520792	14.34	0.503494	14.28	0.562248	13.87	0.628069	13.52	0.512778	13.82	0.499366	13.85	0.513413	13.8	0.498873	13.99	0.526245	14.31	0.516877	14.23	0.500313	14.38	0.527451	14.26	0.503648	14.16	0.592815
P61255	Rpl26	0	Heterozygous vs Control is different	Homozygous vs Control is different	0.00012	0.0011	-0.31	-0.4	FDR<0.05	0.00032	60S ribosomal protein L26 OS=Mus musculus OX=10090 GN=Rpl26 PE=1 SV=1	1	5	0.28	4	17.43	0.498864	17.4	0.524396	17.49	0.57256	17.4	0.551508	17.33	0.542168	17.01	0.500407	17.02	0.504214	17.12	0.496267	17.13	0.512362	17.21	0.504583	16.85	0.534295	16.88	0.522121	17.04	0.601054	16.99	0.516071	17.28	0.508042		DNA damage response, signal transduction by p53 class mediator resulting in cell cycle arrest, positive regulation of DNA damage response, signal transduction by p53 class mediator resulting in transcription of p21 class mediator, positive regulation of intrinsic apoptotic signaling pathway in response to DNA damage by p53 class mediator, positive regulation of translation, regulation of translat…		DNA damage response, signal transduction by p53 class mediator resulting in cell cycle arrest, cellular response to UV, cellular response to gamma radiation, cytoplasmic translation, rRNA processing, regulation of translation involved in cellular response to UV
Q6ZWY3	Rps27l	0	Heterozygous vs Control is different	Homozygous vs Control is different	0.001	0.038	-0.31	-0.15	FDR<0.05	0.00071	Cluster of 40S ribosomal protein S27-like OS=Mus musculus OX=10090 GN=Rps27l PE=1 SV=3 (Q6ZWY3)	1	2	0.39	4	15.09	0.511605	15.12	0.514281	15.24	0.514448	15.09	0.504286	14.93	0.484803	14.88	0.506375	14.74	0.490577	14.67	0.54393	14.78	0.51246	14.84	0.486718	14.88	0.48824	14.94	0.487297	15.01	0.488507	14.85	0.488381	15.03	0.503497		DNA damage response, signal transduction by p53 class mediator resulting in transcription of p21 class mediator, activation of cysteine-type endopeptidase activity involved in apoptotic process, intrinsic apoptotic signaling pathway in response to DNA damage by p53 class mediator, mitotic G1 DNA damage checkpoint, positive regulation of translation		DNA damage response, signal transduction by p53 class mediator resulting in transcription of p21 class mediator, intrinsic apoptotic signaling pathway in response to DNA damage by p53 class mediator, mitotic G1 DNA damage checkpoint, ribosomal small subunit assembly, translation
Q80U95	Ube3c	0	Heterozygous vs Control is different	Homozygous vs Control is different	0.017	0.0026	0.31	0.46	FDR<0.05	0.0058	Ubiquitin-protein ligase E3C OS=Mus musculus OX=10090 GN=Ube3c PE=1 SV=2	0.98	1	0.016	1	14.27	0	14.26	0	14.45	0	14.26	0	14.45	0	14.9	0	14.74	0	14.4	0	14.75	0	14.47	0	14.84	0	14.53	0	14.88	0	14.65	0	15.09	0				protein polyubiquitination, ubiquitin-dependent protein catabolic process
Q3U8S1	Cd44	0	Heterozygous vs Control is different	Homozygous vs Control is different	0.0011	0.0001	0.32	-0.51	FDR<0.05	< 0.0001	CD44 antigen OS=Mus musculus OX=10090 GN=Cd44 PE=1 SV=1	1	11	0.17	6	14.65	0.541891	14.63	0.553335	14.43	0.690776	14.63	0.619816	14.65	0.934914	14.99	0.563396	14.94	0.645724	14.87	0.572714	14.75	0.539576	15.03	0.674146	14.21	0.633086	14.12	0.572038	13.87	0.642283	14.15	0.545407	14.08	0.831552
F8WHL2	Copa	0	Heterozygous vs Control is different	Homozygous vs Control is different	0.01	0.00072	0.32	0.49	FDR<0.05	0.00035	Coatomer subunit alpha OS=Mus musculus OX=10090 GN=Copa PE=1 SV=1	1	16	0.18	15	14.5	0.561985	14.53	0.528108	14.76	0.545974	14.62	0.551212	14.27	0.91277	15.03	0.531697	14.82	0.53467	14.8	0.555341	14.89	0.55041	14.73	0.548774	15.19	0.522993	15.01	0.533906	14.95	0.527415	14.99	0.552588	14.96	0.808826
P54823	Ddx6	0	Heterozygous vs Control is different	Homozygous vs Control is different	< 0.0001	< 0.0001	-0.32	-0.74	FDR<0.05	< 0.0001	Probable ATP-dependent RNA helicase DDX6 OS=Mus musculus OX=10090 GN=Ddx6 PE=1 SV=1	1	9	0.23	7	14.14	0.824733	14.14	0.92859	14.27	0.66953	14.19	0.758469	14.19	0.754911	13.82	0.88131	13.84	0.830011	13.82	0.815239	13.84	0.801288	14.01	0.831935	13.37	1.28111	13.45	1.33222	13.4	1.34154	13.35	1.29089	13.63	1.2945		negative regulation of neuron differentiation		cytoplasmic mRNA processing body assembly, negative regulation of neuron differentiation, spermatid differentiation, viral RNA genome packaging
Q8VCX5	Micu1	MitoCarta3.0	not	Homozygous vs Control is different	0.23	0.01	-0.32	0.85	FDR<0.05	0.00052	Calcium uptake protein 1, mitochondrial OS=Mus musculus OX=10090 GN=Micu1 PE=1 SV=1	1	3	0.075	3	14.66	0.513313	14.28	0.539111	13.77	0.65492	14.54	0.519088	15.19	0.535616	14.15	0.542958	14.26	0.528695	14.33	0.594716	13.83	0.556542	14.24	0.54274	15.19	0.522611	15.24	0.591548	15.33	0.581539	15.19	0.558446	15.75	0.599027		positive regulation of mitochondrial calcium ion concentration		positive regulation of mitochondrial calcium ion concentration, protein homooligomerization
P63276	Rps17	0	Heterozygous vs Control is different	Homozygous vs Control is different	0.011	0.028	-0.32	-0.27	FDR<0.05	0.0072	40S ribosomal protein S17 OS=Mus musculus OX=10090 GN=Rps17 PE=1 SV=2	1	8	0.56	6	16.44	0.576615	16.45	0.662298	16.58	0.695903	16.32	0.779713	16.04	1.5699	16.06	0.550303	15.94	0.603655	16.09	0.613341	16.01	0.622686	16.14	0.533246	15.91	0.549311	16.11	0.547609	16.18	0.542745	16.08	0.55906	16.18	1.30974		erythrocyte homeostasis		rRNA processing, translation
F6QC57	Ubr3	0	Heterozygous vs Control is different	Homozygous vs Control is different	0.045	0.00072	0.32	0.59	FDR<0.05	0.0039	E3 ubiquitin-protein ligase OS=Mus musculus OX=10090 GN=Ubr3 PE=1 SV=1	1	1	0.009	1	13.62	0	13.59	0	13.55	0	13.64	0	13.78	0	14.36	0	13.93	0	13.71	0	14.09	0	13.68	0	14.33	0	14.5	0	14.31	0	13.89	0	14.12	0
A0A0J9YUZ4	Hmgb1	0	not	not	0.34	0.071	-0.33	0.67	FDR<0.05	0.01	Cluster of High mobility group protein B1 (Fragment) OS=Mus musculus OX=10090 GN=Hmgb1 PE=1 SV=1 (A0A0J9YUZ4)	1	7	0.27	7	14.65	0.54598	14.87	0.535658	15.03	0.544525	14.72	0.605331	13.31	0.773501	13.87	0.532928	14.19	0.553465	14.26	0.533818	14.15	0.57257	14.46	0.525561	14.98	0.524991	15.18	0.555254	15.44	0.5119	15.03	0.510506	15.28	0.940696
Q9D6R2	Idh3a	MitoCarta3.0	not	not	0.12	0.1	0.33	-0.42	FDR<0.05	0.0061	Isocitrate dehydrogenase [NAD] subunit alpha, mitochondrial OS=Mus musculus OX=10090 GN=Idh3a PE=1 SV=1	1	8	0.14	4	15.96	0.581067	15.89	0.607671	15.01	0.518689	15.84	0.648758	16.06	1.3369	16.02	0.509484	16.19	0.587479	16.11	0.578293	16.09	0.574389	16.02	0.515972	15.1	0.486371	15.21	0.51644	15.74	0.579048	15.09	0.532609	15.53	1.04579				2-oxoglutarate metabolic process, NADH metabolic process, isocitrate metabolic process, tricarboxylic acid cycle
Q62470	Itga3	0	not	Homozygous vs Control is different	0.23	< 0.0001	0.33	-1.97	FDR<0.05	< 0.0001	Integrin alpha-3 OS=Mus musculus OX=10090 GN=Itga3 PE=1 SV=1	1	9	0.11	7	14.35	0.788114	14.58	0.879136	13.94	1.22937	14.54	0.741307	15.43	1.16974	14.98	0.704487	14.88	0.773853	15.01	0.957874	14.58	0.829548	15.06	0.913718	12.53	1.23201	12.41	1.21663	12.6	1.45404	12.96	1.19704	12.49	1.27372	cell adhesion	integrin-mediated signaling pathway, negative regulation of Rho protein signal transduction, negative regulation of cell projection organization, positive regulation of cell-substrate adhesion, positive regulation of epithelial cell migration, positive regulation of gene expression, positive regulation of neuron projection development, positive regulation of protein localization to plasma membran…		dendritic spine maintenance, integrin-mediated signaling pathway, mesodermal cell differentiation, neuron migration, positive regulation of neuron projection development
Q6ZQ58	Larp1	0	Heterozygous vs Control is different	Homozygous vs Control is different	0.0038	0.048	-0.33	-0.19	FDR<0.05	0.0065	La-related protein 1 OS=Mus musculus OX=10090 GN=Larp1 PE=1 SV=3	1	5	0.11	5	13.36	0.554884	13.43	0.555935	13.38	0.553923	13.25	0.552893	13.58	0.563791	13.19	0.548168	13.22	0.567811	12.93	0.613829	12.93	0.711146	13.09	0.55474	13.11	0.576395	13.2	0.556312	13.31	0.549217	13.06	0.599144	13.38	0.561511		TORC1 signaling, mRNA stabilization, negative regulation of translation, positive regulation of macroautophagy, positive regulation of translation, positive regulation of viral genome replication		TORC1 signaling, cellular response to rapamycin, translational initiation
Q921X9	Pdia5	0	Heterozygous vs Control is different	not	0.0045	0.058	0.33	-0.18	FDR<0.05	< 0.0001	Protein disulfide-isomerase A5 OS=Mus musculus OX=10090 GN=Pdia5 PE=1 SV=1	1	3	0.095	3	15.43	0.495039	15.35	0.500017	15.06	0.516561	15.46	0.494613	15.51	0.603397	15.68	0.496259	15.74	0.500234	15.75	0.496194	15.57	0.543193	15.72	0.492012	15.13	0.498813	15.21	0.492645	15.16	0.488534	15.21	0.485146	15.21	0.564389		cell redox homeostasis		cell redox homeostasis
O55142	Rpl35a	0	Heterozygous vs Control is different	Homozygous vs Control is different	0.011	0.016	-0.33	-0.36	FDR<0.05	0.01	60S ribosomal protein L35a OS=Mus musculus OX=10090 GN=Rpl35a PE=1 SV=2	1	2	0.19	2	17.21	0.477428	17.35	0.476959	17.48	0.499763	17.21	0.476887	17	0.500294	16.79	0.476483	16.9	0.476606	16.96	0.485058	16.85	0.476709	17.12	0.477548	16.74	0.477497	16.88	0.476482	16.89	0.476482	16.71	0.4765	17.21	0.477013				cytoplasmic translation, rRNA processing
A0A2I3BPG9	Rpl36a-ps1	0	Heterozygous vs Control is different	Homozygous vs Control is different	0.007	0.0079	-0.33	-0.34	FDR<0.05	0.0031	Ribosomal protein L36A, pseudogene 1 OS=Mus musculus OX=10090 GN=Rpl36a-ps1 PE=3 SV=1	1	2	0.15	2	18.79	0.48304	18.9	0.480984	18.97	0.481187	18.83	0.480968	18.51	0.483409	18.34	0.489586	18.53	0.481019	18.58	0.485796	18.54	0.481567	18.39	0.481015	18.4	0.48096	18.33	0.485354	18.54	0.501451	18.42	0.483312	18.64	0.484058				translation
O35704	Sptlc1	0	Heterozygous vs Control is different	not	0.0018	0.24	0.33	0.07	FDR<0.05	0.00077	Serine palmitoyltransferase 1 OS=Mus musculus OX=10090 GN=Sptlc1 PE=1 SV=2	1	2	0.055	2	13.67	0.565044	13.77	0.563163	13.67	0.501859	13.7	0.709722	13.51	0.883155	14.02	0.504408	14.16	0.508498	14.03	0.510726	13.79	0.542641	13.99	0.55254	13.8	0.505182	13.76	0.509081	13.73	0.501348	13.8	0.511038	13.6	0.712736		positive regulation of lipophagy		ceramide biosynthetic process, sphinganine biosynthetic process, sphingolipid biosynthetic process, sphingomyelin biosynthetic process, sphingosine biosynthetic process
A0A140LJJ5	Akap13	0	not	Homozygous vs Control is different	0.16	0.0046	-0.34	0.41	FDR<0.05	0.0067	A-kinase anchor protein 13 OS=Mus musculus OX=10090 GN=Akap13 PE=1 SV=1	1	1	0.015	1	11.42	0	11.34	0	11.17	0	11.2	0	11.45	0	11.21	0	11.4	0	10.19	0	11.05	0	11.06	0	11.73	0	11.58	0	11.55	0	11.74	0	12.05	0
Q8JZN2	Csde1	0	Heterozygous vs Control is different	not	0.00011	0.067	-0.34	-0.18	FDR<0.05	0.0017	Cluster of Cold shock domain-containing protein E1 OS=Mus musculus OX=10090 GN=Csde1 PE=1 SV=1 (Q8JZN2)	1	9	0.18	9	15.23	0.530471	15.34	0.518878	15.44	0.545638	15.3	0.519351	15.18	0.569588	14.89	0.611328	14.94	0.523599	14.99	0.498688	14.96	0.514864	15	0.558505	15.1	0.509624	15.02	0.521282	15.2	0.54065	14.92	0.523001	15.34	0.544147
A0A0N4SUV6	Eefsec	0	not	Homozygous vs Control is different	0.14	0.0096	-0.34	0.38	FDR<0.05	0.0044	Selenocysteine-specific elongation factor OS=Mus musculus OX=10090 GN=Eefsec PE=1 SV=1	1	1	0.045	1	14.9	0	14.63	0	14.69	0	14.5	0	14.26	0	14.37	0	13.57	0	14.63	0	14.31	0	14.37	0	15.05	0	14.99	0	14.96	0	14.84	0	15.04	0
Q9Z1J3	Nfs1	MitoCarta3.0	Heterozygous vs Control is different	not	0.019	0.9	0.34	-0.02	FDR<0.05	0.0097	Cysteine desulfurase, mitochondrial OS=Mus musculus OX=10090 GN=Nfs1 PE=1 SV=3	0.95	1	0.028	1	13.52	0	13.32	0	12.91	0	13.05	0	13.01	0	13.55	0	13.51	0	13.55	0	13.37	0	13.56	0	13.08	0	13.33	0	12.95	0	13.2	0	13.17	0				Mo-molybdopterin cofactor biosynthetic process, [2Fe-2S] cluster assembly, iron incorporation into metallo-sulfur cluster
P60335	Pcbp1	0	Heterozygous vs Control is different	not	0.021	0.3	-0.34	0.12	FDR<0.05	0.0038	Poly(rC)-binding protein 1 OS=Mus musculus OX=10090 GN=Pcbp1 PE=1 SV=1	1	7	0.45	9	15.83	0.538597	15.87	0.578611	16.16	0.558222	15.74	0.55849	15.65	0.63254	15.72	0.506192	15.61	0.572738	15.49	0.516209	15.48	0.511519	15.24	0.614648	15.9	0.630955	15.83	0.514232	16.18	0.518223	15.85	0.538182	16.1	0.588459		positive regulation of transcription from RNA polymerase II promoter, positive regulation of translation		mRNA processing, viral RNA genome replication
P70271	Pdlim4	0	not	Homozygous vs Control is different	0.19	0.00012	-0.34	2.27	FDR<0.05	< 0.0001	PDZ and LIM domain protein 4 OS=Mus musculus OX=10090 GN=Pdlim4 PE=1 SV=3	1	1	0.052	1	14.93	0	15.01	0	15.01	0	15.04	0	13.87	0	14.36	0	14.39	0	14.27	0	14.63	0	14.5	0	17.47	0	17.41	0	16.45	0	17.4	0	16.46	0		positive regulation of stress fiber assembly		actin cytoskeleton organization, actin cytoskeleton reorganization, excitatory chemical synaptic transmission
Q9QZH3	Ppie	0	not	Homozygous vs Control is different	0.22	0.046	-0.34	0.69	FDR<0.05	0.0084	Peptidyl-prolyl cis-trans isomerase E OS=Mus musculus OX=10090 GN=Ppie PE=1 SV=2	0.98	1	0.083	1	14.85	0	14.6	0	14.88	0	14.65	0	15.68	0	14.03	0	14.73	0	14.45	0	15.03	0	14.71	0	15.06	0	15.33	0	15.94	0	15.51	0	16.3	0		positive regulation of viral genome replication, regulation of transcription, DNA-templated		mRNA splicing, via spliceosome, protein folding, protein peptidyl-prolyl isomerization
Q9Z2U0	Psma7	0	Heterozygous vs Control is different	Homozygous vs Control is different	0.045	0.012	0.34	0.44	FDR<0.05	0.01	Proteasome subunit alpha type-7 OS=Mus musculus OX=10090 GN=Psma7 PE=1 SV=1	1	4	0.21	4	14.97	0.495719	15.1	0.497133	15.52	0.49817	15.02	0.558019	14.73	0.516818	15.66	0.497029	15.27	0.497038	15.44	0.493174	15.4	0.493169	15.29	0.524545	15.67	0.496233	15.43	0.493145	15.43	0.499712	15.54	0.489961	15.45	0.492149				proteasomal protein catabolic process, proteasomal ubiquitin-independent protein catabolic process, proteasome-mediated ubiquitin-dependent protein catabolic process
P27659	Rpl3	0	Heterozygous vs Control is different	Homozygous vs Control is different	0.00014	0.025	-0.34	-0.25	FDR<0.05	0.0018	Cluster of 60S ribosomal protein L3 OS=Mus musculus OX=10090 GN=Rpl3 PE=1 SV=3 (P27659)	1	10	0.27	7	15.74	0.584607	15.78	0.607024	15.92	0.506704	15.68	0.703615	15.65	1.16046	15.37	0.524056	15.46	0.552523	15.42	0.551009	15.4	0.589783	15.44	0.543151	15.4	0.498935	15.38	0.502905	15.69	0.507876	15.39	0.507415	15.7	1.08839				cellular response to interleukin-4, ribosomal large subunit assembly, translation
P47911	Rpl6	0	Heterozygous vs Control is different	Homozygous vs Control is different	0.0034	0.0027	-0.34	-0.39	FDR<0.05	0.00065	60S ribosomal protein L6 OS=Mus musculus OX=10090 GN=Rpl6 PE=1 SV=3	1	11	0.26	8	18.34	0.51768	18.41	0.523522	18.57	0.509104	18.38	0.535969	18.1	0.680409	17.93	0.508753	17.96	0.513058	18.06	0.516337	18.09	0.538637	18.06	0.504068	17.92	0.501634	17.86	0.51808	18.05	0.558708	17.89	0.496138	18.13	0.757699				cytoplasmic translation, ribosomal large subunit assembly
Q6ZWN5	Rps9	0	Heterozygous vs Control is different	not	0.011	0.061	-0.34	-0.24	FDR<0.05	0.01	40S ribosomal protein S9 OS=Mus musculus OX=10090 GN=Rps9 PE=1 SV=3	1	1	0.077	1	17.64	0	17.79	0	18.01	0	17.77	0	17.42	0	17.33	0	17.43	0	17.45	0	17.45	0	17.26	0	17.41	0	17.39	0	17.67	0	17.47	0	17.5	0		positive regulation of cell proliferation, positive regulation of translational fidelity		translation
Q8BFY9	Tnpo1	0	Heterozygous vs Control is different	not	0.004	0.95	-0.34	-0.01	FDR<0.05	0.0058	Transportin-1 OS=Mus musculus OX=10090 GN=Tnpo1 PE=1 SV=2	1	4	0.071	4	14.74	0.491775	14.89	0.498149	15.12	0.499312	14.92	0.523917	15.16	0.499797	14.66	0.516871	14.48	0.511086	14.69	0.502169	14.66	0.50922	14.64	0.520322	14.93	0.506545	14.76	0.488907	14.92	0.500036	14.94	0.515114	15.26	0.539039
Q8VHX6	Flnc	0	Heterozygous vs Control is different	not	0.00065	0.22	-0.35	0.2	FDR<0.05	0.0031	Filamin-C OS=Mus musculus OX=10090 GN=Flnc PE=1 SV=3	1	47	0.27	50	15.32	0.767982	15.34	0.574678	15.05	0.57182	15.37	0.778544	15.39	0.960866	14.94	0.603246	14.98	0.566655	15	0.593256	14.92	0.579021	14.89	0.613942	15.76	0.584877	15.66	0.64156	15.16	0.596509	15.74	0.600898	15.15	0.887172				actin filament-based process, muscle fiber development
P51859	Hdgf	0	not	not	0.12	0.11	-0.35	0.4	FDR<0.05	0.0077	Hepatoma-derived growth factor OS=Mus musculus OX=10090 GN=Hdgf PE=1 SV=2	1	6	0.45	6	15	0.497236	15.18	0.496064	15.35	0.498185	15.27	0.521163	14.31	0.625632	14.46	0.532265	14.56	0.507694	14.73	0.502175	14.77	0.506778	14.85	0.604812	15.12	0.493117	15.27	0.531123	15.74	0.501455	15.27	0.500423	15.71	0.569977		negative regulation of transcription from RNA polymerase II promoter, positive regulation of transcription from RNA polymerase II promoter, regulation of receptor activity		cellular process
Q3UZ39	Lrrfip1	0	Heterozygous vs Control is different	not	0.025	0.14	0.35	-0.2	FDR<0.05	0.0013	Cluster of Leucine-rich repeat flightless-interacting protein 1 OS=Mus musculus OX=10090 GN=Lrrfip1 PE=1 SV=2 (Q3UZ39)	1	12	0.31	13	13.59	0.541643	13.57	0.559894	13.74	0.560612	13.58	0.554971	13.08	0.987181	14.02	0.589948	13.91	0.555304	13.85	0.560004	13.87	0.602177	13.66	0.610234	13.44	0.568859	13.23	0.578207	13.17	0.594256	13.44	0.564381	13.27	0.590432		negative regulation of transcription from RNA polymerase II promoter, positive regulation of NF-kappaB transcription factor activity
Q8BU88	Mrpl22	MitoCarta3.0	Heterozygous vs Control is different	Homozygous vs Control is different	0.044	0.0079	-0.35	-0.6	FDR<0.05	0.0042	39S ribosomal protein L22, mitochondrial OS=Mus musculus OX=10090 GN=Mrpl22 PE=1 SV=1	0.98	1	0.058	1	17.15	0	16.98	0	16.6	0	17.1	0	17.46	0	16.8	0	16.62	0	16.65	0	16.72	0	16.78	0	16.22	0	16.43	0	16.57	0	16.3	0	16.77	0				ribosome assembly, translation
A0A1W2P7Y1	Ptprk	0	Heterozygous vs Control is different	not	0.023	0.056	0.35	-0.36	FDR<0.05	0.0018	Protein-tyrosine-phosphatase OS=Mus musculus OX=10090 GN=Ptprk PE=1 SV=1	0.99	1	0.0088	1	12.84	0	13.13	0	13.08	0	12.68	0	13.09	0	13	0	13.53	0	13.33	0	13.42	0	13.3	0	13.01	0	12.64	0	12.72	0	12.46	0	12.19	0
Q8CG48	Smc2	0	Heterozygous vs Control is different	not	0.00023	0.51	-0.35	0.06	FDR<0.05	0.00067	Structural maintenance of chromosomes protein 2 OS=Mus musculus OX=10090 GN=Smc2 PE=1 SV=2	1	9	0.1	8	13.76	0.678636	13.77	0.657542	13.79	0.642863	13.8	0.784274	13.62	0.656657	13.34	0.64054	13.4	0.746167	13.47	0.725526	13.26	0.647386	13.51	0.617813	13.64	0.624707	13.71	0.647048	14.05	0.717139	13.66	0.622785	14	0.679167				cell division, kinetochore organization, meiotic chromosome condensation, meiotic chromosome segregation, mitotic chromosome condensation, single strand break repair
A0A0G2JGS4	Camk2d	0	Heterozygous vs Control is different	not	0.0024	0.054	0.36	-0.36	FDR<0.05	0.00074	Cluster of Calcium/calmodulin-dependent protein kinase OS=Mus musculus OX=10090 GN=Camk2d PE=1 SV=1 (A0A0G2JGS4)	1	4	0.12	4	15.36	0.509559	15.4	0.486611	15.1	0.540932	15.39	0.51683	15.14	0.604396	15.78	0.488361	15.66	0.498076	15.57	0.491228	15.69	0.483685	15.49	0.531296	15.13	0.546015	15.09	0.542497	14.4	0.52698	15.17	0.510217	14.83	0.655583
A0A3Q4EI12	Rab18	0	Heterozygous vs Control is different	Homozygous vs Control is different	0.0017	0.04	0.36	-0.25	FDR<0.05	< 0.0001	Ras-related protein Rab-18 OS=Mus musculus OX=10090 GN=Rab18 PE=1 SV=1	1	4	0.25	4	14.29	0.582005	14.21	0.520736	14.1	0.507614	14.26	0.586206	14.5	0.595751	14.74	0.504294	14.61	0.518233	14.6	0.519299	14.51	0.511271	14.7	0.545223	13.98	0.557733	13.82	0.554876	14.27	0.566885	14.12	0.527432	13.94	0.596708
P35979	Rpl12	0	Heterozygous vs Control is different	Homozygous vs Control is different	0.0023	0.0057	-0.36	-0.35	FDR<0.05	0.00091	60S ribosomal protein L12 OS=Mus musculus OX=10090 GN=Rpl12 PE=1 SV=2	1	6	0.55	6	15.14	0.492536	15.25	0.521594	15.49	0.503187	15.34	0.507103	15.05	0.614558	14.86	0.508181	14.9	0.493622	14.84	0.506051	14.97	0.492433	14.92	0.565536	14.76	0.494257	14.89	0.532751	15.02	0.532287	14.8	0.495874	15.02	0.514988				ribosomal large subunit assembly, translation
P62900	Rpl31	0	Heterozygous vs Control is different	Homozygous vs Control is different	0.015	0.0048	-0.36	-0.43	FDR<0.05	0.0017	60S ribosomal protein L31 OS=Mus musculus OX=10090 GN=Rpl31 PE=1 SV=1	1	3	0.19	3	17.61	0.486033	17.8	0.491078	17.91	0.479015	17.89	0.518531	17.34	0.481259	17.23	0.510892	17.3	0.481761	17.42	0.488246	17.45	0.49238	17.37	0.489788	17.27	0.489472	17.28	0.50218	17.25	0.491325	17.23	0.493649	17.38	0.515057				cytoplasmic translation
P62754	Rps6	0	Heterozygous vs Control is different	Homozygous vs Control is different	0.011	0.024	-0.36	-0.29	FDR<0.05	0.0046	40S ribosomal protein S6 OS=Mus musculus OX=10090 GN=Rps6 PE=1 SV=1	1	7	0.21	6	16.15	0.501515	16.26	0.533252	16.25	0.570817	16.2	0.525447	15.72	0.64252	15.7	0.505458	15.64	0.554578	15.78	0.516557	15.85	0.516709	15.83	0.558379	15.78	0.575331	15.77	0.5853	15.86	0.516611	15.83	0.506836	15.89	0.705226		TOR signaling, activation-induced cell death of T cells, erythrocyte development, glucose homeostasis, mitotic cell cycle checkpoint, negative regulation of apoptotic process, positive regulation of apoptotic process		G1/S transition of mitotic cell cycle, T cell differentiation in thymus, T cell proliferation involved in immune response, TOR signaling, activation-induced cell death of T cells, erythrocyte development, mitotic cell cycle, mitotic cell cycle checkpoint, oogenesis stage, rRNA processing, translation
A2AW05	Ssrp1	0	Heterozygous vs Control is different	not	0.044	0.12	-0.36	0.22	FDR<0.05	0.0064	FACT complex subunit SSRP1 (Fragment) OS=Mus musculus OX=10090 GN=Ssrp1 PE=1 SV=1	1	3	0.083	3	14.21	0.514479	14.08	0.503735	14.46	0.527721	14.12	0.50515	14.46	0.577663	13.52	0.592279	13.71	0.499214	14.15	0.502426	14.01	0.525799	14.16	0.53501	14.26	0.592724	14.56	0.538959	14.74	0.523566	14.25	0.512616	14.62	0.551077
P47738	Aldh2	MitoCarta3.0	not	Homozygous vs Control is different	0.17	0.0068	-0.37	0.94	FDR<0.05	0.00019	Aldehyde dehydrogenase, mitochondrial OS=Mus musculus OX=10090 GN=Aldh2 PE=1 SV=1	1	13	0.34	11	14.4	0.571656	14.23	0.613884	13.23	0.804593	14.33	0.615993	14.6	1.09279	13.87	0.619836	14	0.609374	13.74	0.818606	13.74	0.852717	13.58	0.719155	14.89	0.566188	15.04	0.54638	15.47	0.582896	14.97	0.559863	15.1	1.60372		negative regulation of apoptotic process
P50516	Atp6v1a	0	Heterozygous vs Control is different	Homozygous vs Control is different	0.019	0.026	0.37	-0.29	FDR<0.05	0.00023	V-type proton ATPase catalytic subunit A OS=Mus musculus OX=10090 GN=Atp6v1a PE=1 SV=2	1	6	0.096	4	14.93	0.520969	14.8	0.517703	15.12	0.564041	14.84	0.536122	14.53	0.625422	15.37	0.513579	15.27	0.524744	15.26	0.531744	15.28	0.518618	14.9	1.21518	14.54	0.539668	14.52	0.586385	14.43	0.519463	14.71	0.584469	14.55	0.703243		cellular iron ion homeostasis		ATP metabolic process, cellular iron ion homeostasis, cellular response to increased oxygen levels
P80317	Cct6a	0	Heterozygous vs Control is different	not	0.01	0.72	-0.37	-0.04	FDR<0.05	0.0082	Cluster of T-complex protein 1 subunit zeta OS=Mus musculus OX=10090 GN=Cct6a PE=1 SV=3 (P80317)	1	9	0.25	10	16.61	1.11823	16.66	1.20696	16.74	1.18962	16.57	1.20199	17.11	0.937426	16.55	1.08358	16.3	1.15624	16.39	1.19524	16.39	1.19706	16.21	1.05739	16.84	1.17091	16.59	1.12616	16.52	1.13672	16.67	1.18365	16.86	0.903798		positive regulation of establishment of protein localization to telomere, positive regulation of telomere maintenance via telomerase, protein stabilization		binding of sperm to zona pellucida, protein folding
Q9QZF2	Gpc1	0	Heterozygous vs Control is different	Homozygous vs Control is different	0.0028	0.011	0.37	0.53	FDR<0.05	0.0081	Glypican-1 OS=Mus musculus OX=10090 GN=Gpc1 PE=1 SV=1	1	4	0.11	4	14.76	0.50239	14.88	0.557938	14.63	0.521849	14.69	0.554091	14.95	0.547981	15.17	0.539585	15.25	0.502551	14.95	0.507717	15.09	0.522064	15.33	0.50198	15.64	0.497891	15.52	0.541242	14.86	0.541429	15.47	0.512667	15.06	0.543935		negative regulation of fibroblast growth factor receptor signaling pathway, positive regulation of skeletal muscle cell differentiation		Schwann cell differentiation, heparan sulfate proteoglycan catabolic process, myelin assembly
Q3UMR5	Mcu	MitoCarta3.0	not	Homozygous vs Control is different	0.3	0.032	-0.37	0.87	FDR<0.05	0.0026	Calcium uniporter protein, mitochondrial OS=Mus musculus OX=10090 GN=Mcu PE=1 SV=2	1	1	0.046	1	18.95	0	18.8	0	17.47	0	18.71	0	19.43	0	18.29	0	18.42	0	18.49	0	18.32	0	18	0	19.45	0	19.37	0	19.63	0	19.44	0	19.82	0		calcium-mediated signaling, glucose homeostasis, positive regulation of insulin secretion, positive regulation of mitochondrial calcium ion concentration		calcium-mediated signaling, mitochondrial calcium ion homeostasis, positive regulation of mitochondrial calcium ion concentration, protein oligomerization
Q9DB15	Mrpl12	MitoCarta3.0	not	Homozygous vs Control is different	0.14	< 0.0001	-0.37	-2.04	FDR<0.05	< 0.0001	39S ribosomal protein L12, mitochondrial OS=Mus musculus OX=10090 GN=Mrpl12 PE=1 SV=2	1	2	0.12	2	18.02	0.48215	17.88	0.478069	16.84	0.477944	18	0.477933	17.54	0.480253	17.21	0.486185	17.29	0.477256	17.29	0.478744	17.24	0.477394	17.4	0.491139	15.09	0.477125	15.44	0.477294	16	0.52636	15.53	0.490646	16.02	0.477736		positive regulation of transcription, DNA-templated		transcription from mitochondrial promoter, translation
A2AG09	Rbm41	0	Heterozygous vs Control is different	Homozygous vs Control is different	0.013	0.002	-0.37	-0.6	FDR<0.05	0.0029	RNA-binding protein 41 OS=Mus musculus OX=10090 GN=Rbm41 PE=1 SV=1	1	1	0.021	1	17.96	0	17.96	0	18.06	0	18.09	0	18.29	0	17.43	0	17.54	0	17.82	0	17.75	0	17.99	0	17.19	0	17.37	0	17.43	0	17.51	0	17.9	0
P62242	Rps8	0	Heterozygous vs Control is different	Homozygous vs Control is different	0.00058	0.012	-0.37	-0.29	FDR<0.05	0.0013	40S ribosomal protein S8 OS=Mus musculus OX=10090 GN=Rps8 PE=1 SV=2	1	6	0.35	6	15.93	0.514096	16.03	0.495248	16.18	0.518767	15.9	0.552382	15.87	0.502094	15.61	0.492453	15.62	0.50633	15.5	0.494189	15.74	0.51595	15.58	0.530489	15.58	0.509193	15.52	0.502046	15.82	0.496829	15.67	0.518739	15.88	0.541435				maturation of SSU-rRNA from tricistronic rRNA transcript (SSU-rRNA, 5.8S rRNA, LSU-rRNA), translation
Q9EPU0	Upf1	0	Heterozygous vs Control is different	Homozygous vs Control is different	< 0.0001	< 0.0001	-0.37	-0.36	FDR<0.05	< 0.0001	Regulator of nonsense transcripts 1 OS=Mus musculus OX=10090 GN=Upf1 PE=1 SV=2	1	9	0.13	7	13.88	0.558141	13.96	0.583588	14.05	0.590495	13.81	0.562999	13.9	0.67798	13.59	0.595051	13.63	0.545543	13.53	0.558218	13.51	0.605738	13.51	0.543042	13.58	0.576394	13.58	0.526595	13.59	0.564435	13.48	0.551473	13.58	0.682749		3'-UTR-mediated mRNA destabilization, dosage compensation by inactivation of X chromosome, histone mRNA catabolic process, nuclear-transcribed mRNA catabolic process, endonucleolytic cleavage-dependent decay, nuclear-transcribed mRNA catabolic process, nonsense-mediated decay, positive regulation of mRNA catabolic process, regulation of telomere maintenance, regulation of translational terminatio…		DNA repair, DNA replication, cell cycle phase transition, cellular response to interleukin-1, cellular response to lipopolysaccharide, histone mRNA catabolic process, nuclear-transcribed mRNA catabolic process, endonucleolytic cleavage-dependent decay, nuclear-transcribed mRNA catabolic process, nonsense-mediated decay, telomere maintenance via semi-conservative replication
A0A2I3BPX3	Ano6	0	Heterozygous vs Control is different	not	0.02	0.26	-0.38	0.22	FDR<0.05	0.0096	Anoctamin OS=Mus musculus OX=10090 GN=Ano6 PE=1 SV=1	1	5	0.092	5	13.94	0.578814	14.01	0.554552	13.78	0.541587	13.89	0.521724	14.4	0.615658	13.69	0.515465	13.66	0.541256	13.44	0.552952	13.5	0.553706	13.86	0.589283	14.57	0.560806	14.43	0.517003	13.75	0.592968	14.32	0.558707	14.04	0.582104
Q8BW96	Camk1d	0	not	Homozygous vs Control is different	0.083	< 0.0001	0.38	1.69	FDR<0.05	< 0.0001	Calcium/calmodulin-dependent protein kinase type 1D OS=Mus musculus OX=10090 GN=Camk1d PE=1 SV=2	0.98	1	0.044	1	12.71	0	12.97	0	13.43	0	12.68	0	12.78	0	13.57	0	13.12	0	13.12	0	13.01	0	13.65	0	14.88	0	14.79	0	14.1	0	14.76	0	14.48	0		negative regulation of apoptotic process, positive regulation of CREB transcription factor activity, positive regulation of apoptotic process, positive regulation of neuron projection development, positive regulation of neutrophil chemotaxis, positive regulation of phagocytosis, positive regulation of respiratory burst, regulation of dendrite development, regulation of granulocyte chemotaxis		positive regulation of neuron projection development, protein phosphorylation, regulation of dendrite development
D3Z7D5	Col6a2	0	not	Homozygous vs Control is different	0.12	0.0019	-0.38	1.57	FDR<0.05	0.00014	Collagen alpha-2(VI) chain OS=Mus musculus OX=10090 GN=Col6a2 PE=1 SV=1	1	3	0.053	3	11.86	1.31329	11.99	1.03275	11.45	1.23881	11.99	0.904886	11.84	1.3606	12.18	1.11805	11.03	1.16271	11.44	1.30133	11.37	1.27632	11.19	0.880997	12.28	1.52416	13.27	0.72728	14.01	0.743189	13.29	0.86832	14.13	0.739197
Q8BH64	Ehd2	0	Heterozygous vs Control is different	Homozygous vs Control is different	0.0054	0.0024	0.38	0.89	FDR<0.05	0.00088	EH domain-containing protein 2 OS=Mus musculus OX=10090 GN=Ehd2 PE=1 SV=1	1	10	0.27	9	15.45	0.522354	15.55	0.52792	15.16	0.521263	15.44	0.563358	15.67	0.626209	15.89	0.532297	15.84	0.515195	15.74	0.513311	15.69	0.532234	15.99	0.554035	16.75	0.525946	16.68	0.513852	15.93	0.531525	16.51	0.530161	15.87	0.788539		positive regulation of endocytic recycling, positive regulation of myoblast fusion		cortical actin cytoskeleton organization, plasma membrane tubulation, protein localization to plasma membrane
O70503	Hsd17b12	0	Heterozygous vs Control is different	not	0.02	0.13	0.38	-0.33	FDR<0.05	0.0027	Very-long-chain 3-oxoacyl-CoA reductase OS=Mus musculus OX=10090 GN=Hsd17b12 PE=1 SV=1	1	5	0.23	5	15.2	0.564736	15.36	0.527416	14.89	0.506152	15.37	0.548586	15.67	0.664355	15.55	0.522036	15.69	0.531609	15.69	0.551283	15.74	0.508716	15.74	0.552025	14.86	0.554222	14.86	0.516984	15.36	0.509927	14.57	0.62647	15.21	0.577417		estrogen biosynthetic process, positive regulation of cell-substrate adhesion		estrogen biosynthetic process, extracellular matrix organization, fatty acid biosynthetic process
P97310	Mcm2	0	Heterozygous vs Control is different	not	0.034	0.21	-0.38	0.27	FDR<0.05	0.007	DNA replication licensing factor MCM2 OS=Mus musculus OX=10090 GN=Mcm2 PE=1 SV=3	1	5	0.08	5	14.65	0.513453	14.86	0.51884	15.38	0.605277	14.98	0.51058	14.6	0.598999	14.42	0.577483	14.46	0.536993	14.43	0.551751	14.67	0.528749	14.61	0.65101	14.79	0.561697	15.07	0.512696	15.47	0.524964	15	0.553061	15.51	0.53263		negative regulation of DNA helicase activity		DNA replication initiation, DNA unwinding involved in DNA replication, apoptotic process, cell cycle, cellular response to interleukin-4, nucleosome assembly
P62264	Rps14	0	Heterozygous vs Control is different	Homozygous vs Control is different	0.013	0.00018	-0.38	-0.5	FDR<0.05	0.001	40S ribosomal protein S14 OS=Mus musculus OX=10090 GN=Rps14 PE=1 SV=3	1	10	0.39	6	15.07	0.556871	15.15	0.632881	15.42	0.602537	15.04	0.674446	15.18	0.788557	14.68	0.618805	14.67	0.601607	14.72	0.541902	14.7	0.624215	15.19	0.629689	14.64	0.588064	14.6	0.656795	14.78	0.603412	14.6	0.580259	14.74	2.43756		erythrocyte differentiation, negative regulation of transcription from RNA polymerase II promoter, regulation of translation		erythrocyte differentiation, maturation of SSU-rRNA, maturation of SSU-rRNA from tricistronic rRNA transcript (SSU-rRNA, 5.8S rRNA, LSU-rRNA), ribosomal small subunit assembly, translation
Q64337	Sqstm1	0	not	Homozygous vs Control is different	0.058	< 0.0001	-0.38	-1.36	FDR<0.05	< 0.0001	Sequestosome-1 OS=Mus musculus OX=10090 GN=Sqstm1 PE=1 SV=1	1	1	0.034	1	14.85	0	14.92	0	14.5	0	15.18	0	15.37	0	14.58	0	14.75	0	14.4	0	14.41	0	14.79	0	13.91	0	13.54	0	13.53	0	13.45	0	13.57	0		negative regulation of growth of symbiont in host, negative regulation of transcription from RNA polymerase II promoter, positive regulation of long-term synaptic potentiation, positive regulation of protein localization to plasma membrane, positive regulation of protein phosphorylation, regulation of I-kappaB kinase/NF-kappaB signaling, regulation of protein complex stability		aggrephagy, apoptotic process, cell differentiation, endosome organization, macroautophagy, macromitophagy, mitochondrion organization, protein heterooligomerization, response to mitochondrial depolarisation
P11983	Tcp1	0	Heterozygous vs Control is different	not	0.00085	0.94	-0.38	-0.01	FDR<0.05	0.00041	T-complex protein 1 subunit alpha OS=Mus musculus OX=10090 GN=Tcp1 PE=1 SV=3	1	28	0.54	20	15.08	0.610536	15.13	0.72306	15.24	0.632489	15.06	0.655084	15.39	1.06636	14.89	0.966851	14.74	0.669655	14.79	0.617752	14.9	0.628985	14.69	0.622036	15.3	0.658927	15.16	0.602398	14.96	0.640672	15.19	0.593409	15.26	1.04734		positive regulation of establishment of protein localization to telomere, positive regulation of telomerase RNA localization to Cajal body, positive regulation of telomerase activity, positive regulation of telomere maintenance via telomerase, protein stabilization, regulation of macrophage apoptotic process		binding of sperm to zona pellucida, protein folding
P14094	Atp1b1	0	Heterozygous vs Control is different	Homozygous vs Control is different	0.026	0.0014	0.39	0.72	FDR<0.05	0.00054	Sodium/potassium-transporting ATPase subunit beta-1 OS=Mus musculus OX=10090 GN=Atp1b1 PE=1 SV=1	1	6	0.28	5	14.57	0.5221	14.64	0.588881	14.23	0.511223	14.63	0.568701	15.07	1.11171	15.15	0.51882	15.15	0.570779	14.92	0.521743	14.89	0.547334	15	0.584795	15.48	0.511314	15.24	0.552868	15.27	0.517517	15.2	0.545917	15.53	1.05353	cell adhesion	cellular calcium ion homeostasis, cellular potassium ion homeostasis, cellular sodium ion homeostasis, membrane repolarization, positive regulation of ATPase activity, positive regulation of calcium:sodium antiporter activity, positive regulation of potassium ion import, positive regulation of potassium ion transmembrane transporter activity, positive regulation of sodium ion export from cell, pr…		ATP metabolic process, cellular calcium ion homeostasis, cellular potassium ion homeostasis, cellular sodium ion homeostasis, potassium ion import across plasma membrane, protein localization to plasma membrane, regulation of cardiac muscle contraction by calcium ion signaling
O88587	Comt	MitoCarta3.0	Heterozygous vs Control is different	Homozygous vs Control is different	0.011	0.0098	0.39	0.39	FDR<0.05	0.003	Catechol O-methyltransferase OS=Mus musculus OX=10090 GN=Comt PE=1 SV=2	1	3	0.14	2	14.32	0.504398	14.29	0.491811	14.82	0.71665	14.22	0.599431	14.26	0.809233	14.95	0.4938	14.71	0.499702	14.69	0.518592	14.74	0.509847	14.78	0.601804	14.91	0.506651	14.8	0.505448	14.76	0.492992	14.69	0.505736	14.7	0.573036		estrogen metabolic process, negative regulation of dopamine metabolic process, negative regulation of renal sodium excretion, negative regulation of smooth muscle cell proliferation, neurotransmitter catabolic process, positive regulation of homocysteine metabolic process, regulation of sensory perception of pain		catecholamine catabolic process, cellular response to phosphate starvation, dopamine catabolic process, estrogen metabolic process, neurotransmitter catabolic process
Q6A0A9	FAM120A	0	Heterozygous vs Control is different	not	0.006	0.074	-0.39	0.23	FDR<0.05	0.00031	Constitutive coactivator of PPAR-gamma-like protein 1 OS=Mus musculus OX=10090 GN=FAM120A PE=1 SV=2	1	4	0.057	4	13.79	0.531108	13.75	0.546266	13.74	0.534483	13.87	0.52622	14.17	0.574775	13.52	0.529634	13.57	0.537213	13.23	0.651994	13.42	0.538194	13.62	0.605816	14.05	0.561493	13.97	0.538898	14.12	0.538767	13.95	0.598446	14.39	0.5444
P63038	Hspd1	MitoCarta3.0	not	Homozygous vs Control is different	0.11	0.012	-0.39	-0.88	FDR<0.05	0.008	60 kDa heat shock protein, mitochondrial OS=Mus musculus OX=10090 GN=Hspd1 PE=1 SV=1	1	34	0.5	20	15.97	0.695386	15.86	0.620897	15.01	0.563769	15.97	0.685927	16.24	1.12981	15.33	0.59624	15.42	0.748869	15.58	0.627989	15.54	0.578374	15.23	0.742345	14.48	0.991842	14.82	0.713914	15.41	0.665839	14.71	0.964979	15.25	1.13904		MyD88-dependent toll-like receptor signaling pathway, activation of cysteine-type endopeptidase activity involved in apoptotic process, negative regulation of apoptotic process, negative regulation of apoptotic process in bone marrow, negative regulation of neuron apoptotic process, negative regulation of reactive oxygen species biosynthetic process, positive regulation of T cell activation, posi…		de novo' protein folding, B cell activation, B cell proliferation, MyD88-dependent toll-like receptor signaling pathway, T cell activation, apoptotic mitochondrial changes, cellular response to heat, isotype switching to IgG isotypes, mitochondrion organization, protein import into mitochondrial intermembrane space, protein refolding
Q5SYD0	Myo1d	0	not	Homozygous vs Control is different	0.072	0.0057	0.39	0.75	FDR<0.05	0.0035	Unconventional myosin-Id OS=Mus musculus OX=10090 GN=Myo1d PE=1 SV=1	1	2	0.028	2	14.92	0.644559	15.08	0.544971	14.88	0.665983	15.13	0.499233	15.83	0.539321	15.79	0.516562	15.49	0.544468	15.47	0.497623	15.61	0.498457	15.4	0.654726	16.18	0.507868	15.93	0.545475	15.58	0.498519	16.06	0.533461	15.84	0.510229		negative regulation of phosphatase activity
A0A2K6EDK3	Nudcd1	0	Heterozygous vs Control is different	not	0.007	0.44	-0.39	0.09	FDR<0.05	0.0008	NudC domain-containing protein 1 OS=Mus musculus OX=10090 GN=Nudcd1 PE=1 SV=1	1	1	0.026	1	13.88	0	14.06	0	14.42	0	13.96	0	14.08	0	13.84	0	13.63	0	13.58	0	13.81	0	13.58	0	14.1	0	14.29	0	14.05	0	14.28	0	14.12	0
A0A1C7CYV0	Pls3	0	Heterozygous vs Control is different	Homozygous vs Control is different	0.034	0.0042	0.39	-0.52	FDR<0.05	0.00033	Cluster of Plastin-3 (Fragment) OS=Mus musculus OX=10090 GN=Pls3 PE=1 SV=1 (A0A1C7CYV0)	1	10	0.27	12	15.69	0.533986	15.76	0.606831	15.52	0.570369	15.55	0.540893	15.8	0.82677	16.5	0.648861	16.02	0.579749	15.98	0.548336	16.14	0.583768	15.62	0.578822	15.38	0.602689	15.3	0.625542	14.79	0.626805	15.33	0.539954	14.91	0.727551		positive regulation of multicellular organism growth, positive regulation of podosome assembly, positive regulation of protein localization to plasma membrane, protein kinase A signaling, regulation of intracellular protein transport, regulation of microvillus length		T cell activation involved in immune response, actin filament bundle assembly, actin filament network formation, cell migration, extracellular matrix disassembly, protein kinase A signaling, regulation of microvillus length, terminal web assembly
P62082	Rps7	0	Heterozygous vs Control is different	Homozygous vs Control is different	0.00085	0.021	-0.39	-0.32	FDR<0.05	0.005	40S ribosomal protein S7 OS=Mus musculus OX=10090 GN=Rps7 PE=2 SV=1	1	9	0.48	7	18.14	0.537378	18.15	0.561618	18.39	0.494286	18.09	0.532072	18.08	0.608732	17.83	0.51105	17.84	0.534276	17.82	0.516235	17.83	0.545425	17.58	0.702054	17.67	0.513736	17.73	0.519853	17.96	0.554957	17.69	0.505506	18.18	0.66541		negative regulation of protein ubiquitination involved in ubiquitin-dependent protein catabolic process, negative regulation of ubiquitin protein ligase activity, positive regulation of gene expression, positive regulation of intrinsic apoptotic signaling pathway by p53 class mediator, protein stabilization		cell differentiation, rRNA processing, translation
P14131	Rps16	0	Heterozygous vs Control is different	Homozygous vs Control is different	< 0.0001	0.013	-0.39	-0.34	FDR<0.05	0.0018	40S ribosomal protein S16 OS=Mus musculus OX=10090 GN=Rps16 PE=1 SV=4	1	4	0.27	4	15.86	0.498999	15.92	0.491317	16.01	0.579229	15.94	0.505893	15.94	0.655542	15.52	0.520185	15.46	0.489955	15.51	0.560124	15.6	0.488338	15.61	0.498505	15.38	0.577897	15.5	0.495348	15.86	0.629892	15.39	0.522779	15.82	0.602823				cellular response to leukemia inhibitory factor, maturation of SSU-rRNA from tricistronic rRNA transcript (SSU-rRNA, 5.8S rRNA, LSU-rRNA), rRNA processing, translation
P14069	S100a6	0	not	Homozygous vs Control is different	0.68	0.02	0.39	-3.04	FDR<0.05	0.0033	Protein S100-A6 OS=Mus musculus OX=10090 GN=S100a6 PE=1 SV=3	1	1	0.3	1	14.43	0	14.81	0	15.99	0	14.82	0	10.6	0	14.72	0	14.44	0	14.55	0	14.37	0	14.53	0	11.96	0	9.69	0	11.68	0	12.09	0	10.03	0
P27641	Xrcc5	0	Heterozygous vs Control is different	not	0.026	0.68	-0.39	0.05	FDR<0.05	0.0073	X-ray repair cross-complementing protein 5 OS=Mus musculus OX=10090 GN=Xrcc5 PE=1 SV=4	1	3	0.081	3	13.31	0.54011	13.17	0.542812	13.55	0.580332	13.24	0.532818	12.92	0.603161	12.53	0.537415	13.16	0.532447	12.9	0.55819	12.84	0.625502	12.79	0.549077	13.21	0.535515	13.16	0.549922	13.43	0.539153	13.33	0.529859	13.29	0.538494		activation of innate immune response, negative regulation of t-circle formation, negative regulation of transcription, DNA-templated, positive regulation of neurogenesis, positive regulation of protein kinase activity, positive regulation of telomere maintenance via telomerase, regulation of smooth muscle cell proliferation, telomere maintenance		DNA duplex unwinding, DNA recombination, cellular hyperosmotic salinity response, cellular response to DNA damage stimulus, cellular response to X-ray, cellular response to fatty acid, cellular response to gamma radiation, cellular response to leukemia inhibitory factor, double-strand break repair, double-strand break repair via nonhomologous end joining, hematopoietic stem cell differentiation, …
Q5XJY5	Arcn1	0	Heterozygous vs Control is different	Homozygous vs Control is different	0.0017	0.00045	0.4	0.53	FDR<0.05	< 0.0001	Coatomer subunit delta OS=Mus musculus OX=10090 GN=Arcn1 PE=1 SV=2	1	7	0.16	6	14.69	0.504285	14.76	0.530577	14.94	0.51274	14.88	0.503029	14.47	0.603044	15.23	0.502656	15.09	0.498157	15.09	0.493794	15.12	0.497076	15.2	0.521492	15.28	0.534179	15.2	0.513608	15.22	0.52906	15.24	0.502345	15.45	0.506619
Q60865	Caprin1	0	Heterozygous vs Control is different	Homozygous vs Control is different	0.0016	0.037	-0.4	-0.25	FDR<0.05	0.0057	Caprin-1 OS=Mus musculus OX=10090 GN=Caprin1 PE=1 SV=2	1	12	0.18	8	15.05	0.527374	15.15	0.55947	15.32	0.512693	15.05	0.572003	15.25	0.863105	14.89	0.529136	14.75	0.564912	14.59	0.535996	14.67	0.555606	14.94	0.523377	14.8	0.51409	14.75	0.506629	15.07	0.550514	14.77	0.520862	15.17	0.801093		negative regulation of translation, positive regulation of dendritic spine morphogenesis		positive regulation of dendritic spine morphogenesis
A0A1D5RLL3	Efr3a	0	Heterozygous vs Control is different	not	0.012	0.61	-0.4	-0.06	FDR<0.05	0.0058	Protein EFR3 homolog A OS=Mus musculus OX=10090 GN=Efr3a PE=1 SV=1	1	2	0.026	2	14.66	0.489844	14.7	0.50257	14.35	0.514885	14.64	0.491323	15.05	0.54782	14.38	0.502568	14.35	0.489969	14.16	0.492501	14.37	0.491209	14.12	0.661303	14.66	0.490782	14.71	0.489547	14.51	0.54656	14.67	0.489206	14.54	0.495157
Q61584	Fxr1	0	Heterozygous vs Control is different	Homozygous vs Control is different	0.00018	0.00082	-0.4	-0.47	FDR<0.05	0.00012	Fragile X mental retardation syndrome-related protein 1 OS=Mus musculus OX=10090 GN=Fxr1 PE=1 SV=2	1	8	0.19	8	15.46	0.578538	15.36	0.550207	15.43	0.556091	15.32	0.627933	15.62	0.817522	15.04	0.518618	15	0.520273	15.04	0.501872	14.96	0.54044	15.15	0.513736	14.8	0.545236	14.95	0.563855	15.06	0.580365	14.82	0.5302	15.19	0.711239		negative regulation of translation, positive regulation of gene silencing by miRNA, positive regulation of translation, regulation of mRNA stability		cell differentiation
G3X8R0	Reep5	0	Heterozygous vs Control is different	Homozygous vs Control is different	0.02	0.03	0.4	-0.41	FDR<0.05	0.00015	Receptor expression-enhancing protein OS=Mus musculus OX=10090 GN=Reep5 PE=1 SV=1	1	2	0.11	2	17.69	0.489687	17.94	0.496251	17.78	0.494063	17.85	0.493015	18.46	0.50345	18.29	0.484964	18.37	0.510336	18.37	0.485383	18.37	0.489398	18.31	0.494826	17.39	0.52049	17.57	0.555503	17.79	0.490931	17.37	0.534687	17.57	0.510397
P47754	Capza2	0	Heterozygous vs Control is different	not	0.0043	0.55	0.41	0.08	FDR<0.05	0.01	F-actin-capping protein subunit alpha-2 OS=Mus musculus OX=10090 GN=Capza2 PE=1 SV=3	1	6	0.4	6	14.67	0.533595	14.74	0.574444	14.6	0.58826	14.67	0.546419	15.12	0.616364	15.33	0.508216	15.08	0.608168	15.11	0.602194	15.12	0.510151	15.2	0.630411	15.14	0.502879	14.83	0.543833	14.54	0.562097	14.94	0.539442	14.79	0.661938		barbed-end actin filament capping		actin cytoskeleton organization, barbed-end actin filament capping
P20029	Hspa5	0	Heterozygous vs Control is different	not	0.0041	0.89	0.41	-0.02	FDR<0.05	0.0046	Endoplasmic reticulum chaperone BiP OS=Mus musculus OX=10090 GN=Hspa5 PE=1 SV=3	1	21	0.35	20	14.91	0.537794	14.93	0.527841	14.62	0.528835	15.1	0.546995	15.13	0.770511	15.17	0.566767	15.36	0.535715	15.47	0.540422	15.34	0.535084	15.4	0.551047	14.69	0.545947	14.81	0.534952	15.21	0.552551	14.81	0.557422	15.09	0.789831		ER overload response, endoplasmic reticulum unfolded protein response, maintenance of protein localization in endoplasmic reticulum, negative regulation of IRE1-mediated unfolded protein response, negative regulation of apoptotic process, negative regulation of protein homodimerization activity, negative regulation of transforming growth factor beta receptor signaling pathway, positive regulation…		ER overload response, cellular response to antibiotic, cellular response to cAMP, cellular response to calcium ion, cellular response to drug, cellular response to gamma radiation, cellular response to glucose starvation, cellular response to heat, cellular response to interleukin-4, cellular response to manganese ion, cellular response to nerve growth factor stimulus, cellular response to unfold…
A0A286YDF5	Myof	0	Heterozygous vs Control is different	Homozygous vs Control is different	0.0037	0.012	-0.41	-0.33	FDR<0.05	0.0017	Myoferlin OS=Mus musculus OX=10090 GN=Myof PE=1 SV=1	1	43	0.27	40	15	0.604359	15.11	0.615225	14.9	0.599558	15.08	0.629095	15.43	0.892447	14.59	0.840109	14.85	0.620597	14.65	0.630565	14.66	0.662389	14.73	0.593323	14.71	0.594838	14.7	0.585341	14.95	0.621172	14.73	0.62307	14.8	1.61387
P25444	Rps2	0	Heterozygous vs Control is different	Homozygous vs Control is different	0.0016	0.011	-0.41	-0.3	FDR<0.05	0.0012	40S ribosomal protein S2 OS=Mus musculus OX=10090 GN=Rps2 PE=1 SV=3	1	12	0.42	11	16.89	0.525333	16.97	0.52297	17.07	0.551579	16.93	0.544711	16.64	0.70654	16.55	0.528711	16.57	0.571744	16.56	0.510469	16.46	0.53791	16.29	1.06805	16.54	0.535372	16.5	0.521857	16.72	0.624853	16.47	0.548864	16.75	0.66941		positive regulation of ubiquitin-protein transferase activity		cellular response to interleukin-4, formation of translation preinitiation complex, ribosomal small subunit assembly
A0A0A6YWP6	Atp6v1h	0	Heterozygous vs Control is different	not	0.03	0.65	0.42	-0.08	FDR<0.05	0.0096	V-type proton ATPase subunit H OS=Mus musculus OX=10090 GN=Atp6v1h PE=1 SV=1	1	2	0.098	2	12.84	0.804324	12.66	0.833129	13.34	0.629666	13.03	0.557654	13.47	0.558293	13.56	0.534525	13.42	0.532761	13.32	0.560212	13.52	0.528964	13.63	0.720169	13.09	0.578021	12.91	0.573113	12.73	0.598846	13.11	0.561756	13.1	0.580218
Q62418	Dbnl	0	Heterozygous vs Control is different	not	0.0025	0.18	-0.42	-0.13	FDR<0.05	0.0019	Drebrin-like protein OS=Mus musculus OX=10090 GN=Dbnl PE=1 SV=2	1	1	0.023	1	18.09	0	18.14	0	18.21	0	18	0	17.82	0	17.8	0	17.46	0	17.66	0	17.49	0	17.76	0	18.07	0	18.01	0	17.76	0	17.93	0	17.85	0		Rac protein signal transduction		Rac protein signal transduction, neuron projection morphogenesis, podosome assembly, ruffle assembly, synapse assembly
A0A0R4J0Q5	Lmnb2	0	not	not	0.059	0.15	-0.42	0.34	FDR<0.05	0.0038	Lamin-B2 OS=Mus musculus OX=10090 GN=Lmnb2 PE=1 SV=1	1	2	0.055	3	14.49	0.507354	14.64	0.495811	14.47	0.485905	14.53	0.486972	15.44	0.526382	14.15	0.506176	14.25	0.528174	14.35	0.498027	14.28	0.503198	14.45	0.490206	14.98	0.488339	14.78	0.503982	15.08	0.510248	15.01	0.487063	15.43	0.487243
A0A0R4J0U2	Ppp4r2	0	Heterozygous vs Control is different	not	0.017	0.34	-0.42	0.15	FDR<0.05	0.002	Serine/threonine-protein phosphatase 4 regulatory subunit 2 OS=Mus musculus OX=10090 GN=Ppp4r2 PE=1 SV=1	1	1	0.077	1	14.26	0	14.22	0	14.35	0	14.25	0	13.61	0	13.59	0	13.69	0	13.83	0	13.65	0	13.81	0	14.22	0	14.37	0	14.3	0	14.46	0	14.07	0
Q05769	Ptgs2	0	Heterozygous vs Control is different	Homozygous vs Control is different	0.016	0.016	0.42	-0.8	FDR<0.05	0.00034	Prostaglandin G/H synthase 2 OS=Mus musculus OX=10090 GN=Ptgs2 PE=1 SV=1	1	9	0.18	8	15.38	0.519497	15.45	0.504273	15.18	0.689156	15.5	0.509991	16	0.698551	15.87	0.505293	15.94	0.503876	16.02	0.513206	15.95	0.532409	15.85	0.554577	14.36	0.63555	14.49	0.61146	14.78	0.528333	14.34	0.599123	15.54	0.727256		maintenance of permeability of blood-brain barrier, negative regulation of apoptotic process, negative regulation of blood vessel diameter, negative regulation of calcium ion transport, negative regulation of cell cycle, negative regulation of cell proliferation, negative regulation of cysteine-type endopeptidase activity involved in apoptotic process, negative regulation of intrinsic apoptotic s…		brown fat cell differentiation, cellular oxidant detoxification, cellular response to ATP, cellular response to UV, cellular response to fluid shear stress, cellular response to heat, cellular response to hypoxia, cellular response to lead ion, cellular response to mechanical stimulus, cellular response to non-ionic osmotic stress, cyclooxygenase pathway, keratinocyte differentiation, prostagland…
Q8BGV9	Atg4d	0	Heterozygous vs Control is different	Homozygous vs Control is different	0.0094	0.01	-0.43	-0.44	FDR<0.05	0.0074	Cysteine protease ATG4D OS=Mus musculus OX=10090 GN=Atg4d PE=1 SV=1	0.98	1	0.019	1	18.73	0	18.76	0	19.14	0	18.7	0	18.62	0	18.29	0	18.2	0	18.18	0	18.48	0	18.64	0	18.35	0	18.3	0	18.12	0	18.3	0	18.69	0				apoptotic process, autophagy
Q9JLV1	Bag3	0	Heterozygous vs Control is different	Homozygous vs Control is different	0.0024	0.00056	0.43	0.55	FDR<0.05	0.00028	BAG family molecular chaperone regulator 3 OS=Mus musculus OX=10090 GN=Bag3 PE=1 SV=2	1	2	0.054	2	12.94	0.517436	12.89	0.514241	13.18	0.518554	12.96	0.57312	13.26	0.62264	13.69	0.520953	13.35	0.513831	13.53	0.517141	13.34	0.517644	13.46	0.519216	13.61	0.526176	13.82	0.520601	13.46	0.524809	13.45	0.519537	13.62	0.521189		extrinsic apoptotic signaling pathway in absence of ligand, extrinsic apoptotic signaling pathway via death domain receptors, negative regulation of apoptotic process, negative regulation of protein targeting to mitochondrion, negative regulation of striated muscle cell apoptotic process, negative regulation of transcription from RNA polymerase II promoter in response to stress, positive regulati…		cellular response to heat, cellular response to mechanical stimulus, extrinsic apoptotic signaling pathway in absence of ligand, extrinsic apoptotic signaling pathway via death domain receptors, negative regulation of transcription from RNA polymerase II promoter in response to stress
A0A0R4J1E2	Eef1d	0	Heterozygous vs Control is different	not	0.03	0.18	-0.43	0.24	FDR<0.05	0.0013	Cluster of Elongation factor 1-delta OS=Mus musculus OX=10090 GN=Eef1d PE=1 SV=1 (A0A0R4J1E2)	1	2	0.19	8	16.15	0.559692	16.23	0.478795	16.34	0.478307	16.26	0.550134	15.47	0.546922	15.76	0.615349	15.55	0.479217	15.76	0.498091	15.58	0.516519	15.64	0.501115	16.42	0.477515	16.32	0.511879	16.27	0.533291	16.42	0.479661	16.22	0.572576
Q8BJW6	Eif2a	0	Heterozygous vs Control is different	not	0.0053	0.46	-0.43	-0.1	FDR<0.05	0.0038	Eukaryotic translation initiation factor 2A OS=Mus musculus OX=10090 GN=Eif2a PE=1 SV=2	1	8	0.24	8	14.61	0.529337	14.62	0.559648	15	0.55128	14.58	0.620359	14.34	0.678516	14.3	0.521111	14.12	0.518504	14.15	0.512866	14.14	0.510057	14.29	0.543015	14.46	0.507662	14.48	0.527397	14.47	0.527503	14.48	0.505501	14.78	0.607911		SREBP signaling pathway, positive regulation of signal transduction, regulation of translation		SREBP signaling pathway, protein phosphorylation, ribosome assembly, translation, translational initiation
P11688	Itga5	0	Heterozygous vs Control is different	Homozygous vs Control is different	0.0011	0.0015	0.43	-0.47	FDR<0.05	< 0.0001	Integrin alpha-5 OS=Mus musculus OX=10090 GN=Itga5 PE=1 SV=3	1	9	0.095	8	15.23	0.508928	15.27	0.568959	14.99	0.549949	15.29	0.503195	15.24	0.631894	15.75	0.546646	15.79	0.539887	15.44	0.593771	15.54	0.513543	15.62	0.581229	14.88	0.558637	14.85	0.620523	14.42	0.653523	14.8	0.51639	14.72	0.754662	cell adhesion, cell adhesion mediated by integrin, cell-cell adhesion mediated by integrin, cell-substrate adhesion, heterophilic cell-cell adhesion via plasma membrane cell adhesion molecules, heterotypic cell-cell adhesion, leukocyte cell-cell adhesion	integrin-mediated signaling pathway, negative regulation of anoikis, positive regulation of cell migration, positive regulation of cell-substrate adhesion, positive regulation of peptidyl-tyrosine phosphorylation, positive regulation of sprouting angiogenesis		cell-substrate junction assembly, endodermal cell differentiation, integrin-mediated signaling pathway, wound healing, spreading of epidermal cells
Q6P9P6	Kif11	0	Heterozygous vs Control is different	not	0.0031	0.26	-0.43	0.21	FDR<0.05	0.0033	Kinesin-like protein KIF11 OS=Mus musculus OX=10090 GN=Kif11 PE=1 SV=1	1	2	0.037	2	15.3	0.499064	15.33	0.493502	15.18	0.48368	15.1	0.487672	14.82	0.584981	14.64	0.498028	14.89	0.501182	14.62	0.535682	14.69	0.488622	14.76	0.493616	15.45	0.577477	15.62	0.54691	14.82	0.58442	15.64	0.518853	15.26	0.520464		regulation of mitotic centrosome separation		cell division, microtubule-based movement, mitotic centrosome separation, mitotic spindle assembly, spindle assembly, spindle organization
P12970	Rpl7a	0	Heterozygous vs Control is different	Homozygous vs Control is different	< 0.0001	0.00063	-0.43	-0.39	FDR<0.05	< 0.0001	60S ribosomal protein L7a OS=Mus musculus OX=10090 GN=Rpl7a PE=1 SV=2	1	10	0.28	10	15.85	0.528932	15.88	0.532438	15.96	0.566545	15.74	0.583705	15.71	0.656769	15.39	0.533325	15.38	0.533178	15.49	0.513007	15.46	0.531407	15.27	0.634069	15.34	0.54658	15.39	0.510505	15.52	0.528656	15.31	0.523931	15.61	0.579451				maturation of LSU-rRNA, translation
Q62261	Sptbn1	0	Heterozygous vs Control is different	Homozygous vs Control is different	0.022	< 0.0001	0.43	1.19	FDR<0.05	< 0.0001	Cluster of Spectrin beta chain, non-erythrocytic 1 OS=Mus musculus OX=10090 GN=Sptbn1 PE=1 SV=2 (Q62261)	1	45	0.29	45	13.53	0.858916	13.45	0.990506	13.19	0.861595	13.48	0.892131	14.09	0.835594	13.97	0.623127	14.05	0.619929	13.93	0.756216	14.02	0.62956	13.89	0.790657	14.9	0.714838	14.76	0.694393	14.57	0.713217	14.77	0.660062	14.69	0.890324		actin filament capping, common-partner SMAD protein phosphorylation, positive regulation of interleukin-2 secretion, positive regulation of protein localization to plasma membrane, regulation of SMAD protein import into nucleus, regulation of protein localization to plasma membrane, synaptic vesicle exocytosis		Golgi to plasma membrane protein transport, actin filament capping, common-partner SMAD protein phosphorylation, cytoskeleton organization, membrane assembly, mitotic cytokinesis, plasma membrane organization, synapse assembly, synaptic vesicle exocytosis
A0A0N4SVC2	Tra2a	0	Heterozygous vs Control is different	not	0.016	0.28	-0.43	0.16	FDR<0.05	0.0025	Transformer-2 protein homolog alpha OS=Mus musculus OX=10090 GN=Tra2a PE=1 SV=1	0.97	1	0.05	1	13.18	0	13	0	13.61	0	13.06	0	13.05	0	12.57	0	12.97	0	12.77	0	12.92	0	12.54	0	13.47	0	13.5	0	13.07	0	13.45	0	13.22	0
D3Z0R8	Ttc7	0	Heterozygous vs Control is different	not	0.04	0.093	0.43	-0.45	FDR<0.05	0.0025	Tetratricopeptide repeat domain 7 OS=Mus musculus OX=10090 GN=Ttc7 PE=1 SV=1	0.95	1	0.017	1	15.48	0	15.59	0	14.95	0	15.58	0	14.76	0	15.79	0	15.68	0	15.74	0	15.66	0	15.65	0	14.64	0	15.17	0	14.51	0	15.24	0	14.53	0
P09055	Itgb1	0	Heterozygous vs Control is different	Homozygous vs Control is different	0.0041	0.0002	0.44	-0.73	FDR<0.05	< 0.0001	Integrin beta-1 OS=Mus musculus OX=10090 GN=Itgb1 PE=1 SV=1	1	18	0.24	16	15.21	0.811255	15.48	0.655448	15.28	0.655798	15.33	0.838036	15.82	0.92526	15.88	0.596594	15.92	0.653303	15.88	0.660566	15.79	0.672265	15.84	0.745521	14.69	0.714103	14.81	0.669704	14.62	0.799562	14.71	0.706558	14.65	0.894327	calcium-independent cell-matrix adhesion, cell adhesion mediated by integrin, cell-cell adhesion mediated by integrin, cell-substrate adhesion, heterotypic cell-cell adhesion, leukocyte cell-cell adhesion, leukocyte tethering or rolling	integrin-mediated signaling pathway, modulation of synaptic transmission, negative regulation of Rho protein signal transduction, negative regulation of anoikis, negative regulation of apoptotic process, negative regulation of cell differentiation, negative regulation of cell projection organization, negative regulation of cell proliferation, negative regulation of neuron differentiation, positiv…		G1/S transition of mitotic cell cycle, axon extension, basement membrane organization, bicellular tight junction assembly, cardiac muscle cell differentiation, cell fate specification, cell migration, cell migration involved in sprouting angiogenesis, cellular response to low-density lipoprotein particle stimulus, dendrite morphogenesis, formation of radial glial scaffolds, germ cell migration, i…
Q8CGK3	Lonp1	MitoCarta3.0	not	Homozygous vs Control is different	0.062	0.0069	-0.44	-0.85	FDR<0.05	0.0037	Lon protease homolog, mitochondrial OS=Mus musculus OX=10090 GN=Lonp1 PE=1 SV=2	1	19	0.26	14	13.82	0.806444	13.75	0.849325	12.8	0.649067	13.69	0.750296	13.82	1.00454	13.07	0.718674	13.24	0.794902	13.24	0.735269	13.18	0.719067	12.96	0.658275	12.38	1.02724	12.68	0.704785	12.91	0.694924	12.53	1.01791	13.12	1.19297				cellular macromolecular complex assembly, cellular response to oxidative stress, chaperone-mediated protein complex assembly, misfolded or incompletely synthesized protein catabolic process, mitochondrion organization, oxidation-dependent protein catabolic process, protein homooligomerization, proteolysis involved in cellular protein catabolic process
F8WI18	Pip5k1a	0	Heterozygous vs Control is different	Homozygous vs Control is different	0.025	0.011	-0.44	-0.57	FDR<0.05	0.0072	Phosphatidylinositol 4-phosphate 5-kinase type-1 alpha OS=Mus musculus OX=10090 GN=Pip5k1a PE=1 SV=1	1	2	0.039	2	14.96	0.509351	14.95	0.505362	14.64	0.50331	14.82	0.560827	15.51	0.501989	14.74	0.515698	14.66	0.52019	14.39	0.501938	14.42	0.50195	14.47	0.543025	14.63	0.502094	14.53	0.502012	14.14	0.514826	14.52	0.506918	14.21	0.505699
Q9D7S7	Rpl22l1	0	Heterozygous vs Control is different	Homozygous vs Control is different	0.0037	0.002	-0.44	-0.65	FDR<0.05	0.00061	60S ribosomal protein L22-like 1 OS=Mus musculus OX=10090 GN=Rpl22l1 PE=1 SV=1	1	2	0.3	2	16.04	0.540682	16.07	0.523332	16.52	0.484092	15.98	0.634999	16.01	0.507526	15.62	0.543251	15.56	0.546656	15.68	0.519277	15.78	0.495909	15.78	0.520359	15.31	0.531963	15.44	0.540342	15.49	0.517584	15.28	0.65417	15.86	0.758109				translation
Q9CZX8	Rps19	0	Heterozygous vs Control is different	Homozygous vs Control is different	0.0011	0.00014	-0.44	-0.74	FDR<0.05	0.00012	Cluster of 40S ribosomal protein S19 OS=Mus musculus OX=10090 GN=Rps19 PE=1 SV=3 (Q9CZX8)	1	2	0.24	4	17.57	0.491804	17.56	0.509675	17.58	0.525132	17.59	0.485404	17.54	0.477721	17.02	0.477516	17.01	0.482881	17.02	0.540516	17.11	0.493847	17.47	0.478905	16.54	0.5357	16.67	0.491158	16.82	0.504376	16.92	0.477343	17.18	0.481361		Notch signaling pathway, erythrocyte differentiation, killing of cells of other organism, negative regulation of respiratory burst involved in inflammatory response, positive regulation of respiratory burst involved in inflammatory response	killing of cells of other organism	Notch signaling pathway, erythrocyte differentiation, maturation of SSU-rRNA, maturation of SSU-rRNA from tricistronic rRNA transcript (SSU-rRNA, 5.8S rRNA, LSU-rRNA), monocyte chemotaxis, nucleolus organization, protein tetramerization, ribosomal small subunit assembly, translation
Q60634	Flot2	0	Heterozygous vs Control is different	Homozygous vs Control is different	0.00075	0.035	0.45	-0.33	FDR<0.05	< 0.0001	Flotillin-2 OS=Mus musculus OX=10090 GN=Flot2 PE=1 SV=2	1	4	0.13	4	15.49	0.546003	15.63	0.521725	15.3	0.487933	15.55	0.535885	15.58	0.768741	15.98	0.504243	16.1	0.554108	15.94	0.510366	15.73	0.494434	16.05	0.503698	15.41	0.502235	15.33	0.503663	14.8	0.48861	15.35	0.496299	15	0.762017	cell adhesion	negative regulation of amyloid precursor protein catabolic process, negative regulation of gene expression, positive regulation of establishment of T cell polarity, protein stabilization, regulation of myoblast differentiation, regulation of postsynaptic specialization membrane neurotransmitter receptor levels		anterograde dendritic transport, membrane raft assembly, protein localization to plasma membrane
Q60648	Gm2a	0	Heterozygous vs Control is different	Homozygous vs Control is different	0.00093	< 0.0001	-0.45	1.78	FDR<0.05	< 0.0001	Ganglioside GM2 activator OS=Mus musculus OX=10090 GN=Gm2a PE=1 SV=2	1	1	0.11	1	16.36	0	16.34	0	16.2	0	16.23	0	16.38	0	15.77	0	15.93	0	15.9	0	15.59	0	16.07	0	18.43	0	18.05	0	17.9	0	18.13	0	17.89	0		lipid storage, positive regulation of hydrolase activity		ganglioside catabolic process
P25206	Mcm3	0	Heterozygous vs Control is different	not	0.0057	0.053	-0.45	0.41	FDR<0.05	0.00056	DNA replication licensing factor MCM3 OS=Mus musculus OX=10090 GN=Mcm3 PE=1 SV=2	1	10	0.19	8	13.42	0.741986	13.45	0.730929	13.92	0.742499	13.59	0.731035	13.37	0.813046	12.88	0.730894	13.01	0.747504	13.14	0.72172	13.2	0.713518	13.26	1.38449	13.64	0.714466	13.85	0.7312	14.41	1.21943	13.69	0.738174	14.2	0.890653				DNA replication initiation, cell cycle
Q9Z0J0	Npc2	0	Heterozygous vs Control is different	not	0.019	0.064	-0.45	0.28	FDR<0.05	0.001	NPC intracellular cholesterol transporter 2 OS=Mus musculus OX=10090 GN=Npc2 PE=1 SV=1	1	1	0.11	1	14.44	0	14.25	0	14.02	0	14.37	0	14.59	0	13.83	0	14.09	0	13.67	0	14.24	0	13.62	0	14.77	0	14.87	0	14.41	0	14.48	0	14.55	0		cholesterol homeostasis		response to virus
Q4VA93	Prkca	0	Heterozygous vs Control is different	Homozygous vs Control is different	0.0064	0.0069	-0.45	0.66	FDR<0.05	< 0.0001	Cluster of Protein kinase C OS=Mus musculus OX=10090 GN=Prkca PE=1 SV=1 (Q4VA93)	1	4	0.074	3	14.07	0.530904	14.2	0.617088	13.84	0.519199	14.08	0.555863	14.4	0.70814	13.82	0.51618	13.65	0.512823	13.64	0.521096	13.37	0.532304	13.83	0.60818	15.19	0.59753	14.95	0.55411	14.26	0.524072	14.9	0.537216	14.59	0.647864
P97351	Rps3a	0	Heterozygous vs Control is different	Homozygous vs Control is different	0.00023	0.00082	-0.45	-0.41	FDR<0.05	< 0.0001	40S ribosomal protein S3a OS=Mus musculus OX=10090 GN=Rps3a PE=1 SV=3	1	6	0.26	6	17.72	0.511244	17.78	0.546364	18.03	0.515009	17.76	0.599676	17.75	0.560411	17.39	0.509677	17.21	0.52557	17.43	0.499527	17.3	0.540178	17.44	0.613626	17.3	0.507987	17.34	0.511001	17.37	0.619509	17.35	0.527989	17.61	0.620363		negative regulation of apoptotic process, positive regulation of fibroblast proliferation, positive regulation of translation		cell differentiation, translation
Q8CIB5	Fermt2	0	Heterozygous vs Control is different	not	0.0024	0.079	0.46	-0.42	FDR<0.05	0.0013	Fermitin family homolog 2 OS=Mus musculus OX=10090 GN=Fermt2 PE=1 SV=1	1	9	0.17	8	16.01	0.516365	16.03	0.583145	15.74	0.513355	15.97	0.546413	15.63	1.02836	16.61	0.530198	16.24	0.549628	16.24	0.540143	16.3	0.565479	16.31	0.512345	15.9	0.51843	15.69	0.541286	15.04	0.537635	15.69	0.513859	14.94	0.995421	cell-matrix adhesion, focal adhesion assembly, substrate adhesion-dependent cell spreading	Wnt signaling pathway, integrin-mediated signaling pathway, regulation of cell shape, transforming growth factor beta receptor signaling pathway		Wnt signaling pathway, focal adhesion assembly, integrin activation, integrin-mediated signaling pathway, substrate adhesion-dependent cell spreading, transforming growth factor beta receptor signaling pathway
Q60760	Grb10	0	Heterozygous vs Control is different	Homozygous vs Control is different	0.0047	< 0.0001	-0.46	1.35	FDR<0.05	< 0.0001	Growth factor receptor-bound protein 10 OS=Mus musculus OX=10090 GN=Grb10 PE=1 SV=2	1	5	0.1	5	14.46	0.640122	14.6	0.598268	14.47	0.650698	14.3	0.706479	14.99	0.67729	14.14	0.671329	14.18	0.634504	14.11	0.508548	14.05	0.521585	14.05	0.672241	16.19	0.671974	16.09	0.619018	15.62	0.63098	16.01	0.688761	15.66	0.626031		insulin receptor signaling pathway, insulin-like growth factor receptor signaling pathway, negative regulation of Wnt signaling pathway, negative regulation of glucose import, negative regulation of glycogen biosynthetic process, negative regulation of insulin receptor signaling pathway, negative regulation of phosphorylation, positive regulation of phosphorylation, positive regulation of vascula…		insulin receptor signaling pathway, insulin-like growth factor receptor signaling pathway
P17095	Hmga1	0	Heterozygous vs Control is different	Homozygous vs Control is different	0.03	< 0.0001	-0.46	-1.16	FDR<0.05	0.00011	High mobility group protein HMG-I/HMG-Y OS=Mus musculus OX=10090 GN=Hmga1 PE=1 SV=4	1	2	0.33	2	16.65	0.786721	16.51	0.791475	16.22	0.485845	16.62	0.582664	16.61	0.651084	15.77	0.54907	16.4	0.826109	16.47	0.675323	15.89	0.489105	15.79	0.819273	14.97	0.510845	15.37	0.488481	15.46	0.919806	15.23	0.486336	15.77	0.975247		negative regulation of cell proliferation, negative regulation of transcription, DNA-templated, positive regulation of cellular senescence, positive regulation of transcription from RNA polymerase II promoter, positive regulation of transcription, DNA-templated, regulation of transcription, DNA-templated		base-excision repair, oncogene-induced cell senescence, senescence-associated heterochromatin focus assembly
P43406	Itgav	0	Heterozygous vs Control is different	Homozygous vs Control is different	0.00052	0.0058	0.46	-0.54	FDR<0.05	< 0.0001	Integrin alpha-V OS=Mus musculus OX=10090 GN=Itgav PE=1 SV=2	1	18	0.23	15	14.88	0.54646	14.95	0.537239	14.74	0.525067	14.9	0.554397	15.18	0.702383	15.41	0.616954	15.42	0.545416	15.23	0.539975	15.42	0.535246	15.48	0.569163	14.7	0.542525	14.53	0.5523	14.03	0.636733	14.54	0.55614	14.17	0.754438	cell adhesion mediated by integrin, focal adhesion assembly, heterotypic cell-cell adhesion, substrate adhesion-dependent cell spreading	ERK1 and ERK2 cascade, apolipoprotein A-I-mediated signaling pathway, extrinsic apoptotic signaling pathway in absence of ligand, integrin-mediated signaling pathway, negative regulation of entry of bacterium into host cell, negative regulation of extrinsic apoptotic signaling pathway, negative regulation of lipid storage, negative regulation of lipid transport, negative regulation of lipoprotein…		ERK1 and ERK2 cascade, T cell activation, apolipoprotein A-I-mediated signaling pathway, endodermal cell differentiation, endothelial cell migration, extrinsic apoptotic signaling pathway in absence of ligand, focal adhesion assembly, integrin-mediated signaling pathway, positive regulation of cytosolic calcium ion concentration, release of sequestered calcium ion into cytosol, substrate adhesion…
Q9QXS1	Plec	0	Heterozygous vs Control is different	not	0.048	0.19	-0.46	0.33	FDR<0.05	0.006	Cluster of Plectin OS=Mus musculus OX=10090 GN=Plec PE=1 SV=3 (Q9QXS1)	1	114	0.35	122	15.56	0.570792	15.52	0.550726	15.28	0.56341	15.64	0.582387	16.37	0.92368	14.98	0.718569	15.22	0.558785	15.31	0.532636	15.19	0.568113	15.39	0.600243	15.74	0.555145	15.84	0.552736	16.28	0.572366	15.77	0.531792	16.42	0.718679				hemidesmosome assembly, intermediate filament cytoskeleton organization
P14869	Rplp0	0	Heterozygous vs Control is different	Homozygous vs Control is different	0.038	0.0017	-0.46	-0.88	FDR<0.05	0.00042	Cluster of 60S acidic ribosomal protein P0 OS=Mus musculus OX=10090 GN=Rplp0 PE=1 SV=3 (P14869)	1	3	0.22	6	18.93	0.606887	18.96	0.627825	19.23	0.561416	18.88	0.608412	18.12	0.695705	18.41	0.491339	18.41	0.507177	18.33	0.509545	18.36	0.485403	18.29	0.492413	18.02	0.737347	17.92	0.803691	18.01	0.600456	17.96	0.677942	17.82	0.582578				cellular response to interleukin-4, cytoplasmic translation, ribosomal large subunit assembly
A0A1D5RMJ8	Cnot1	0	Heterozygous vs Control is different	not	0.00011	0.071	-0.47	-0.14	FDR<0.05	0.00011	CCR4-NOT transcription complex subunit 1 OS=Mus musculus OX=10090 GN=Cnot1 PE=1 SV=1	1	4	0.021	4	14.08	0.567261	14.21	0.594695	14.21	0.590938	14.13	0.540904	14.14	0.648767	13.72	0.622712	13.73	0.56387	13.59	0.6091	13.88	0.550136	13.52	0.621149	13.98	0.538659	14.03	0.54241	14	0.572503	13.85	0.554615	14.23	0.534108
P29341	Pabpc1	0	Heterozygous vs Control is different	not	0.00066	0.065	-0.47	-0.19	FDR<0.05	0.0013	Cluster of Polyadenylate-binding protein 1 OS=Mus musculus OX=10090 GN=Pabpc1 PE=1 SV=2 (P29341)	1	7	0.27	14	13.43	0.61966	13.44	0.651662	13.59	0.659509	13.46	0.693868	13.63	1.09098	12.79	1.35458	13.1	0.659316	13.18	0.606879	13.19	0.601431	12.92	1.14339	13.32	0.636407	13.17	0.639169	13.34	0.554577	13.16	0.59687	13.6	0.841483		chromatin-mediated maintenance of transcription, gene silencing by RNA, negative regulation of nuclear-transcribed mRNA catabolic process, nonsense-mediated decay, nuclear-transcribed mRNA catabolic process, nonsense-mediated decay, positive regulation of nuclear-transcribed mRNA catabolic process, deadenylation-dependent decay, positive regulation of nuclear-transcribed mRNA poly(A) tail shorten…		RNA splicing, chromatin-mediated maintenance of transcription, gene silencing by RNA, mRNA polyadenylation, nuclear-transcribed mRNA catabolic process, nonsense-mediated decay, oocyte maturation
P19253	Rpl13a	0	Heterozygous vs Control is different	not	0.0013	0.48	-0.47	0.11	FDR<0.05	0.0011	Cluster of 60S ribosomal protein L13a OS=Mus musculus OX=10090 GN=Rpl13a PE=1 SV=4 (P19253)	1	1	0.11	2	15.59	0	15.8	0	15.9	0	15.47	0	15.89	0	15.31	0	15.31	0	15.16	0	15.38	0	15.14	0	15.55	0	16.13	0	15.92	0	15.59	0	15.99	0		homeostatic process, negative regulation of formation of translation preinitiation complex, negative regulation of translation, regulation of receptor activity		cellular response to interferon-gamma, macrophage chemotaxis, translation
Q61263	Soat1	0	not	Homozygous vs Control is different	0.11	0.041	0.47	-0.73	FDR<0.05	0.0032	Sterol O-acyltransferase 1 OS=Mus musculus OX=10090 GN=Soat1 PE=1 SV=2	1	2	0.067	2	15.16	0.489125	15.12	0.509286	14.21	0.690104	15.2	0.492676	14.42	0.712301	15	0.571697	15.7	0.588542	15.55	0.484399	15.33	0.503218	14.89	0.731171	13.83	0.515244	14.08	0.48681	14.92	0.501181	13.89	0.550937	13.73	0.90739		cholesterol homeostasis, cholesterol storage, positive regulation of amyloid precursor protein biosynthetic process, very-low-density lipoprotein particle assembly		cholesterol esterification, macrophage derived foam cell differentiation, very-low-density lipoprotein particle assembly
E9PYN1	Cadm1	0	Heterozygous vs Control is different	Homozygous vs Control is different	0.023	0.00024	0.48	-3.42	FDR<0.05	< 0.0001	Cell adhesion molecule 1 OS=Mus musculus OX=10090 GN=Cadm1 PE=1 SV=1	1	2	0.11	2	13.8	0.8766	13.68	0.743911	13.09	0.79434	13.74	0.717113	13.34	1.70718	14.21	0.786921	14.06	0.78202	14.1	1.1151	14.08	0.79521	13.6	0.734913	11.14	0.569589	9.19	2.58071	11.64	0.64979	9.28	2.65619	9.29	2.36724
B0R091	Chp1	0	Heterozygous vs Control is different	Homozygous vs Control is different	0.0056	0.034	-0.48	-0.36	FDR<0.05	0.0058	Calcineurin B homologous protein 1 OS=Mus musculus OX=10090 GN=Chp1 PE=1 SV=1	1	2	0.17	2	15.64	0.56837	15.7	0.49508	15.49	0.479983	15.85	0.486883	16.17	0.482847	15.19	0.480095	15.24	0.498003	15.27	0.498786	15.52	0.480119	15.22	0.483374	15.29	0.505087	15.28	0.481701	15.35	0.501404	15.4	0.499142	15.73	0.485574
Q9JIF7	Copb1	0	Heterozygous vs Control is different	Homozygous vs Control is different	0.0041	0.00091	0.48	0.64	FDR<0.05	0.00017	Coatomer subunit beta OS=Mus musculus OX=10090 GN=Copb1 PE=1 SV=1	1	7	0.11	7	15.74	0.524284	15.77	0.486246	16.02	0.483869	15.76	0.498941	15.31	0.607083	16.32	0.502744	16.18	0.510503	16.22	0.486493	16.22	0.518665	16.08	0.49442	16.48	0.490613	16.36	0.499352	16.23	0.515847	16.28	0.519417	16.43	0.598009
Q9CWS0	Ddah1	0	Heterozygous vs Control is different	not	0.00045	0.96	0.48	0.01	FDR<0.05	0.0021	N(G),N(G)-dimethylarginine dimethylaminohydrolase 1 OS=Mus musculus OX=10090 GN=Ddah1 PE=1 SV=3	1	2	0.098	2	14.98	0.598872	15.11	0.526125	15.31	0.569817	14.97	0.500876	14.97	0.860991	15.71	0.560259	15.52	0.509581	15.53	0.495932	15.4	0.535011	15.61	0.495564	15.41	0.505517	15.04	0.607048	14.75	0.499063	15.28	0.519834	14.89	0.554747		negative regulation of cell proliferation, negative regulation of cellular response to hypoxia, negative regulation of vascular permeability, positive regulation of angiogenesis, positive regulation of nitric oxide biosynthetic process, regulation of systemic arterial blood pressure		arginine catabolic process, citrulline metabolic process, nitric oxide biosynthetic process, protein nitrosylation
Q9ET54	Palld	0	Heterozygous vs Control is different	not	0.00024	0.082	0.48	-0.47	FDR<0.05	0.0017	Cluster of Palladin OS=Mus musculus OX=10090 GN=Palld PE=1 SV=2 (Q9ET54)	1	3	0.24	7	14.15	0.50205	14.11	0.538621	13.99	0.564543	14.26	0.511347	14.17	0.509332	14.74	0.61337	14.71	0.590413	14.58	0.640359	14.64	0.594561	14.39	0.558986	13.88	0.626581	14.11	0.512952	13.13	0.862442	14.12	0.506704	13.09	0.838345	homophilic cell adhesion via plasma membrane adhesion molecules	positive regulation of podosome assembly		actin cytoskeleton organization, axon guidance, cell migration, epithelial cell morphogenesis, keratinocyte development, neuron projection development, ruffle organization, synapse organization
Q9D787	Ppil2	0	Heterozygous vs Control is different	not	0.022	0.072	-0.48	0.36	FDR<0.05	0.0031	RING-type E3 ubiquitin-protein ligase PPIL2 OS=Mus musculus OX=10090 GN=Ppil2 PE=1 SV=2	1	1	0.019	1	15.22	0	15.07	0	14.85	0	15.14	0	15.14	0	13.99	0	14.77	0	14.66	0	14.84	0	14.75	0	14.98	0	15.38	0	15.81	0	15.24	0	15.78	0				protein folding, protein localization to plasma membrane, protein peptidyl-prolyl isomerization, protein polyubiquitination
A2A5V3	Sh3bp1	0	Heterozygous vs Control is different	Homozygous vs Control is different	0.021	0.013	-0.48	0.58	FDR<0.05	0.00013	SH3 domain-binding protein 1 OS=Mus musculus OX=10090 GN=Sh3bp1 PE=1 SV=1	1	2	0.053	2	14.25	0.51518	14.23	0.50721	14.15	0.502811	14.13	0.503757	13.5	0.677868	13.44	0.500759	13.65	0.559311	13.75	0.512758	13.74	0.505067	13.29	0.644453	14.86	0.528356	14.81	0.506193	14.26	0.541827	14.78	0.519653	14.48	0.523428
Q921W7	Tes	0	Heterozygous vs Control is different	Homozygous vs Control is different	0.045	0.0014	-0.48	-0.96	FDR<0.05	0.00083	Cluster of Testin OS=Mus musculus OX=10090 GN=Tes PE=1 SV=2 (Q921W7)	1	2	0.067	2	15.24	0.484308	15.13	0.490683	15.53	0.483872	15.08	0.485422	16.02	0.495639	14.96	0.486824	14.74	0.487448	14.66	0.498452	15.03	0.48453	15.23	0.489296	14.34	0.497426	14.57	0.488057	14.35	0.509837	14.2	0.483387	14.76	0.511428		negative regulation of cell proliferation
B1AZ46	Baiap2	0	Heterozygous vs Control is different	not	0.0093	0.092	-0.49	0.28	FDR<0.05	0.00022	Brain-specific angiogenesis inhibitor 1-associated protein 2 OS=Mus musculus OX=10090 GN=Baiap2 PE=1 SV=1	1	4	0.11	4	13.95	0.517708	13.96	0.513336	13.99	0.50837	14.11	0.53834	14.64	0.510169	13.78	0.523999	13.58	0.556008	13.43	0.524664	13.66	0.521767	13.72	0.556617	14.54	0.534949	14.5	0.517397	14.18	0.523485	14.38	0.554828	14.44	0.512695
G5E896	Edc4	0	Heterozygous vs Control is different	Homozygous vs Control is different	0.0036	0.019	-0.49	-0.32	FDR<0.05	0.0048	Cluster of Enhancer of mRNA-decapping protein 4 OS=Mus musculus OX=10090 GN=Edc4 PE=1 SV=1 (G5E896)	1	3	0.048	3	13.49	0.547134	13.6	0.540855	13.23	0.53806	13.38	0.592128	13.27	0.710959	13	0.543169	13.24	0.553844	12.73	0.817886	12.82	0.575188	12.72	0.728329	12.9	0.598779	13.2	0.554594	12.92	0.583611	13.33	0.582505	13	0.704583
J3QNT7	Epn2	0	Heterozygous vs Control is different	not	0.00099	0.12	-0.49	-0.16	FDR<0.05	0.0012	Epsin-2 OS=Mus musculus OX=10090 GN=Epn2 PE=1 SV=1	1	2	0.034	2	14.87	0.498056	14.78	0.533069	14.88	0.627287	14.76	0.520075	15.09	0.551596	14.46	0.527396	14.57	0.516574	14.31	0.495449	14.45	0.501518	14.12	0.501657	14.69	0.526083	14.72	0.501425	14.94	0.495491	14.75	0.52787	14.47	0.555178
A0A087WRT4	Fat1	0	not	not	0.054	0.23	0.49	-0.36	FDR<0.05	0.01	FAT atypical cadherin 1 OS=Mus musculus OX=10090 GN=Fat1 PE=1 SV=2	1	4	0.013	4	12.96	0.601841	12.74	0.54879	12.75	0.542298	12.79	0.582573	13.84	0.561504	13.7	0.653513	13.41	0.554031	13.49	0.559163	13.4	0.667448	13.52	0.572751	12.84	0.549607	12.02	1.99229	12.5	0.550015	12.91	0.572466	13.01	0.73327
P97855	G3bp1	0	Heterozygous vs Control is different	not	0.00037	0.17	-0.49	-0.15	FDR<0.05	0.00074	Ras GTPase-activating protein-binding protein 1 OS=Mus musculus OX=10090 GN=G3bp1 PE=1 SV=1	1	14	0.32	9	14.96	0.534386	14.98	0.551252	15.18	0.511285	14.86	0.557323	15.16	0.729987	14.52	0.537091	14.45	0.547356	14.5	0.554638	14.45	0.520736	14.76	0.576128	14.73	0.517533	14.74	0.519326	14.96	0.522731	14.79	0.526681	15.16	0.742603		negative regulation of canonical Wnt signaling pathway		nucleic acid phosphodiester bond hydrolysis, stress granule assembly
A0A0R4J0H7	Ncapd2	0	Heterozygous vs Control is different	not	< 0.0001	0.37	-0.49	0.12	FDR<0.05	0.00031	Condensin complex subunit 1 OS=Mus musculus OX=10090 GN=Ncapd2 PE=1 SV=1	1	5	0.055	5	15.45	0.48819	15.52	0.499627	15.61	0.491387	15.47	0.49119	15.4	0.580768	15.12	0.492236	15.05	0.499734	14.98	0.507495	15.01	0.490546	14.86	0.502873	15.33	0.536269	15.4	0.531894	15.79	0.491967	15.55	0.496556	15.99	0.498767
Q3V117	Acly	MitoCarta3.0	Heterozygous vs Control is different	not	0.0064	0.42	-0.5	0.12	FDR<0.05	0.00055	ATP-citrate synthase OS=Mus musculus OX=10090 GN=Acly PE=1 SV=1	1	13	0.16	12	15.94	0.507826	16	0.530056	16.39	0.513487	15.9	0.542844	15.57	0.758784	15.63	0.522117	15.43	0.546266	15.43	0.5116	15.41	0.515747	15.38	0.540115	16.16	0.50413	15.92	0.526143	16.11	0.499613	15.98	0.522406	16.21	0.626033
Q8BKE6	Cyp20a1	0	Heterozygous vs Control is different	not	0.0048	0.57	0.5	0.08	FDR<0.05	0.0033	Cytochrome P450 20A1 OS=Mus musculus OX=10090 GN=Cyp20a1 PE=1 SV=1	1	2	0.082	2	13.53	0.50861	13.19	0.524704	13.16	0.568602	13.54	0.513874	13.76	0.62068	13.98	0.507289	13.91	0.556931	14.08	0.51649	13.99	0.579348	13.72	0.592751	13.29	0.518516	13.58	0.515642	13.64	0.562052	13.39	0.506531	13.69	0.539086
Q922D8	Mthfd1	0	Heterozygous vs Control is different	not	0.0061	0.52	-0.5	-0.09	FDR<0.05	0.0035	C-1-tetrahydrofolate synthase, cytoplasmic OS=Mus musculus OX=10090 GN=Mthfd1 PE=1 SV=4	1	11	0.15	10	14.99	0.556804	14.98	0.531899	15.47	0.555373	14.88	0.552291	14.8	0.778706	14.76	0.549026	14.45	0.546944	14.39	0.54906	14.48	0.529269	14.56	0.525006	14.98	0.534292	14.86	0.540607	14.76	0.550879	14.92	0.511482	15.15	0.633001		neutrophil homeostasis		10-formyltetrahydrofolate biosynthetic process, histidine biosynthetic process, methionine biosynthetic process, methionine metabolic process, purine nucleobase biosynthetic process, purine nucleotide biosynthetic process, serine family amino acid biosynthetic process, tetrahydrofolate interconversion, transsulfuration
Q2TBE6	Pi4k2a	0	Heterozygous vs Control is different	Homozygous vs Control is different	0.00064	0.0031	-0.5	-0.34	FDR<0.05	0.00018	Phosphatidylinositol 4-kinase type 2-alpha OS=Mus musculus OX=10090 GN=Pi4k2a PE=1 SV=1	1	1	0.023	1	17.32	0	17.24	0	16.99	0	17.07	0	17.35	0	16.49	0	16.8	0	16.62	0	16.72	0	16.81	0	16.83	0	16.84	0	16.73	0	16.89	0	16.98	0				Golgi organization, basophil degranulation, endosome organization, phosphatidylinositol biosynthetic process, phosphatidylinositol phosphorylation
P97797	Sirpa	0	Heterozygous vs Control is different	Homozygous vs Control is different	0.045	0.0011	0.5	1.05	FDR<0.05	0.00032	Tyrosine-protein phosphatase non-receptor type substrate 1 OS=Mus musculus OX=10090 GN=Sirpa PE=1 SV=2	0.98	1	0.033	1	13.7	0	13.49	0	13.61	0	13.78	0	14.62	0	14.32	0	14.38	0	14.31	0	14.14	0	14.53	0	15	0	15	0	14.65	0	14.84	0	14.94	0	cell-cell adhesion, cell-matrix adhesion	negative regulation of ERK1 and ERK2 cascade, negative regulation of I-kappaB phosphorylation, negative regulation of JNK cascade, negative regulation of chemokine (C-C motif) ligand 5 production, negative regulation of cytokine production involved in inflammatory response, negative regulation of inflammatory response, negative regulation of interferon-beta production, negative regulation of inte…		actin filament organization, cellular response to interleukin-12, cellular response to lipopolysaccharide, cytoskeleton organization, granulocyte migration, hematopoietic progenitor cell differentiation, phagocytosis, engulfment, phagocytosis, recognition
Q9QXS6	Dbn1	0	Heterozygous vs Control is different	Homozygous vs Control is different	0.047	0.011	-0.51	0.47	FDR<0.05	0.00054	Drebrin OS=Mus musculus OX=10090 GN=Dbn1 PE=1 SV=4	1	6	0.15	6	13.3	0.636164	13.16	0.612812	12.65	0.666351	13.2	0.583496	13.52	0.718381	12.81	0.67463	12.25	1.75222	13.06	0.630082	12.27	1.88886	12.88	0.671736	13.67	0.597782	13.65	0.59293	13.56	0.580848	13.59	0.64545	13.72	0.820164		maintenance of protein location in cell, modulation of inhibitory postsynaptic potential, negative regulation of actin filament bundle assembly, negative regulation of actin-dependent ATPase activity, negative regulation of locomotion involved in locomotory behavior, negative regulation of muscle filament sliding, positive regulation of axon extension, positive regulation of cell-substrate adhesi…		actin filament organization, cell communication by chemical coupling, cell communication by electrical coupling, cellular response to transforming growth factor beta stimulus, cellular response to tumor necrosis factor, generation of neurons, maintenance of protein location in cell, positive regulation of axon extension, positive regulation of dendritic spine morphogenesis, positive regulation of…
A0A0N4SUN3	Dysf	0	Heterozygous vs Control is different	Homozygous vs Control is different	0.01	0.0018	0.51	-0.73	FDR<0.05	< 0.0001	Dysferlin OS=Mus musculus OX=10090 GN=Dysf PE=1 SV=1	1	12	0.099	13	13.8	0.553579	13.77	0.554561	13.56	0.562404	13.83	0.576101	14.44	0.590369	14.36	0.545275	14.46	0.587953	14.36	0.552526	14.28	0.577786	14.46	0.581822	13.06	0.648644	13.16	0.547444	13	0.7033	13.33	0.598345	13.21	0.614567
A9JEI5	Tollip	0	Heterozygous vs Control is different	Homozygous vs Control is different	< 0.0001	< 0.0001	0.51	-0.23	FDR<0.05	< 0.0001	Toll-interacting protein OS=Mus musculus OX=10090 GN=Tollip PE=1 SV=1	1	2	0.15	2	14.25	0.495573	14.19	0.538224	14.29	0.495783	14.2	0.49579	14.27	0.544368	14.76	0.51617	14.75	0.560912	14.62	0.567016	14.73	0.503299	14.87	0.521699	13.94	0.510297	14.03	0.500665	14.05	0.537478	14.05	0.508094	13.98	0.545791
Q8CGC4	Lsm14b	0	Heterozygous vs Control is different	Homozygous vs Control is different	0.011	0.0073	-0.52	-0.43	FDR<0.05	0.0062	Protein LSM14 homolog B OS=Mus musculus OX=10090 GN=Lsm14b PE=1 SV=3	1	2	0.16	2	12.71	0.54764	12.45	0.59216	12.66	0.654147	12.8	0.590141	13.07	0.593812	11.89	0.563457	12.3	0.547337	12.18	0.692606	12.08	0.672105	12.62	0.580818	12.33	0.555435	12.15	0.657889	12.43	0.565477	12.17	0.563083	12.46	0.647847		regulation of translation
F6VS78	Olfr773	0	Heterozygous vs Control is different	Homozygous vs Control is different	0.0032	0.0079	-0.52	0.37	FDR<0.05	< 0.0001	Olfactory receptor OS=Mus musculus OX=10090 GN=Olfr773 PE=3 SV=1	0.97	1	0.029	1	14.5	0	14.46	0	14.17	0	14.54	0	14.53	0	13.6	0	13.94	0	13.95	0	13.88	0	14.25	0	14.53	0	14.92	0	14.94	0	14.73	0	14.93	0		G-protein coupled receptor signaling pathway		G-protein coupled receptor signaling pathway
P18406	Ccn1	0	not	Homozygous vs Control is different	0.08	0.0081	-0.53	-0.88	FDR<0.05	0.0064	CCN family member 1 OS=Mus musculus OX=10090 GN=Ccn1 PE=1 SV=1	0.98	1	0.026	1	14.84	0	15.49	0	15.08	0	15.08	0	16.22	0	14.92	0	15.12	0	14.5	0	14.85	0	14.67	0	14.34	0	14.59	0	14.57	0	14.54	0	14.25	0	cell-cell adhesion, chorio-allantoic fusion	negative regulation of apoptotic process, negative regulation of cell death, positive regulation of BMP signaling pathway, positive regulation of cartilage development, positive regulation of cell differentiation, positive regulation of cell migration, positive regulation of cell-substrate adhesion, positive regulation of ceramide biosynthetic process, positive regulation of cysteine-type endopep…		apoptotic process involved in heart morphogenesis, chondroblast differentiation, extracellular matrix organization, osteoblast differentiation, reactive oxygen species metabolic process, wound healing, spreading of cells
A0A0R4J1Q7	Enpp1	0	Heterozygous vs Control is different	Homozygous vs Control is different	0.014	0.0021	-0.53	1.02	FDR<0.05	< 0.0001	Ectonucleotide pyrophosphatase/phosphodiesterase family member 1 OS=Mus musculus OX=10090 GN=Enpp1 PE=1 SV=1	1	1	0.022	1	14.57	0	14.46	0	14.16	0	14.45	0	15.16	0	14.06	0	13.89	0	14.02	0	14.05	0	14.13	0	15.92	0	15.59	0	15.11	0	15.9	0	15.38	0
P52293	Kpna2	0	Heterozygous vs Control is different	Homozygous vs Control is different	0.0012	< 0.0001	-0.53	-0.55	FDR<0.05	0.00012	Cluster of Importin subunit alpha-1 OS=Mus musculus OX=10090 GN=Kpna2 PE=1 SV=2 (P52293)	1	8	0.36	10	16.17	0.529389	16.18	0.543374	16.44	0.525598	16.22	0.512163	16.32	0.738896	15.94	0.51668	15.68	0.574948	15.75	0.495542	15.9	0.491734	15.4	0.764903	15.67	0.498776	15.61	0.49923	15.73	0.524708	15.89	0.506099	15.71	0.558989		postsynapse to nucleus signaling pathway		postsynapse to nucleus signaling pathway
sp|P34955|A1AT_BOVIN	SERPINA1	0	Heterozygous vs Control is different	Homozygous vs Control is different	0.023	0.03	0.53	-0.47	FDR<0.05	0.00049	sp|P34955|A1AT_BOVIN Alpha-1-antiproteinase OS=Bos taurus GN=SERPINA1 PE=1 SV=1	1	6	0.17	6	16.99	0.508963	17.33	0.505883	17.13	0.555179	17.29	0.509087	16.58	0.682081	17.12	1.49703	17.89	0.518341	17.74	0.594032	17.73	0.513785	17.51	0.633643	16.53	0.553476	16.83	0.537587	16.21	0.555372	16.8	0.492322	16.63	0.539839
P53996	Cnbp	0	Heterozygous vs Control is different	not	0.0012	0.067	-0.54	-0.24	FDR<0.05	0.00086	Cluster of Cellular nucleic acid-binding protein OS=Mus musculus OX=10090 GN=Cnbp PE=1 SV=2 (P53996)	1	1	0.33	5	17.52	0	17.46	0	17.41	0	17.76	0	17.18	0	16.76	0	16.9	0	16.83	0	17.07	0	17.03	0	16.98	0	17.27	0	17.2	0	17.33	0	17.33	0		negative regulation of transcription from RNA polymerase II promoter, positive regulation of cell proliferation, positive regulation of transcription from RNA polymerase II promoter, positive regulation of transcription, DNA-templated
P06797	Ctsl	0	Heterozygous vs Control is different	not	0.0027	0.91	-0.54	-0.02	FDR<0.05	0.0032	Procathepsin L OS=Mus musculus OX=10090 GN=Ctsl PE=1 SV=2	1	4	0.15	3	13.94	0.518703	13.77	0.516939	13.74	0.515839	13.82	0.543138	14.34	0.809199	13.33	0.528409	13.49	0.594488	13.36	0.512368	13.19	0.561502	13.54	0.537904	13.77	0.533764	13.75	0.509109	14.13	0.527644	13.64	0.565942	14.23	0.653354		negative regulation of keratinocyte proliferation		Sertoli cell differentiation, autophagic cell death, cell communication, cellular response to starvation, proteolysis involved in cellular protein catabolic process
P00493	Hprt1	0	Heterozygous vs Control is different	Homozygous vs Control is different	0.025	0.0071	0.54	0.79	FDR<0.05	0.0046	Hypoxanthine-guanine phosphoribosyltransferase OS=Mus musculus OX=10090 GN=Hprt1 PE=1 SV=3	1	3	0.16	3	15.14	0.493628	15.1	0.494248	15.79	0.560467	15.27	0.518445	14.7	0.844769	16.05	0.531559	15.77	0.491283	15.71	0.564165	15.7	0.52904	15.5	0.587117	16.23	0.604091	16.16	0.497789	15.56	0.492343	16.18	0.52302	15.81	0.493305		positive regulation of dopamine metabolic process	T cell mediated cytotoxicity	GMP catabolic process, GMP salvage, IMP metabolic process, IMP salvage, adenine metabolic process, adenine salvage, central nervous system neuron development, cerebral cortex neuron differentiation, dendrite morphogenesis, dopamine metabolic process, guanine salvage, hypoxanthine metabolic process, hypoxanthine salvage, lymphocyte proliferation, protein homotetramerization
P11440	Cdk1	0	Heterozygous vs Control is different	not	0.0017	0.35	-0.55	0.13	FDR<0.05	< 0.0001	Cluster of Cyclin-dependent kinase 1 OS=Mus musculus OX=10090 GN=Cdk1 PE=1 SV=3 (P11440)	1	7	0.23	8	15.89	0.562923	15.88	0.558331	15.97	0.553773	15.83	0.617239	15.33	0.848094	15.19	0.692584	15.19	0.779542	15.22	0.687615	15.32	0.758989	15.24	0.756465	15.81	0.52279	15.79	0.575596	15.97	0.50154	15.87	0.532687	16.1	0.574258		Ras protein signal transduction, mitotic G2 DNA damage checkpoint, negative regulation of apoptotic process, negative regulation of transcription from RNA polymerase II promoter, positive regulation of DNA replication, positive regulation of DNA-dependent DNA replication initiation, positive regulation of G2/M transition of mitotic cell cycle, positive regulation of cardiac muscle cell proliferat…		DNA repair, G1/S transition of mitotic cell cycle, Golgi disassembly, Ras protein signal transduction, apoptotic process, cell aging, cell division, cellular response to hydrogen peroxide, cellular response to insulin stimulus, centriole replication, chromosome condensation, epithelial cell differentiation, histone phosphorylation, macromolecular complex assembly, meiotic cell cycle, mitotic G2 D…
O70318	Epb41l2	0	not	Homozygous vs Control is different	0.055	0.0039	-0.55	-1.03	FDR<0.05	0.0015	Cluster of Band 4.1-like protein 2 OS=Mus musculus OX=10090 GN=Epb41l2 PE=1 SV=2 (O70318)	1	2	0.29	20	16.02	0.493742	16.09	0.49136	15.95	0.496614	16.01	0.499106	17.23	0.492847	15.86	0.500499	15.64	0.491178	15.69	0.570498	15.62	0.543611	15.73	0.491778	15.4	0.538296	15.41	0.49363	15.07	0.567423	15.26	0.63987	14.99	0.496015		positive regulation of protein localization to cell cortex, regulation of cell shape		actin cytoskeleton organization, actomyosin structure organization, cell cycle, cell division, cortical actin cytoskeleton organization
J3QNY6	Abcb11	0	Heterozygous vs Control is different	not	0.022	0.88	-0.56	-0.03	FDR<0.05	0.01	Bile salt export pump OS=Mus musculus OX=10090 GN=Abcb11 PE=1 SV=1	1	1	0.013	1	16.17	0	16.17	0	15.53	0	15.88	0	16.64	0	15.56	0	15.67	0	15.4	0	15.67	0	15.3	0	16.16	0	15.94	0	15.87	0	16.17	0	16.1	0
Q99LR1	Abhd12	0	Heterozygous vs Control is different	not	0.0033	0.1	0.56	0.28	FDR<0.05	0.0057	Lysophosphatidylserine lipase ABHD12 OS=Mus musculus OX=10090 GN=Abhd12 PE=1 SV=2	0.98	1	0.048	1	14.65	0	14.51	0	14.23	0	14.33	0	14.85	0	14.91	0	15.08	0	15.14	0	15.33	0	14.91	0	14.52	0	14.79	0	15.06	0	14.62	0	14.96	0				acylglycerol catabolic process, glycerophospholipid catabolic process, monoacylglycerol catabolic process, phosphatidylserine catabolic process, protein depalmitoylation
A0A1L1SRX2	Ampd3	0	not	Homozygous vs Control is different	0.18	0.0024	-0.56	1.55	FDR<0.05	0.00011	AMP deaminase OS=Mus musculus OX=10090 GN=Ampd3 PE=1 SV=1	1	1	0.017	1	11.32	0	10.73	0	11.83	0	11.76	0	12.71	0	11.81	0	10.89	0	11.19	0	10.59	0	11.08	0	13.23	0	13.37	0	13.05	0	12.81	0	13.63	0
Q9JMG1	Edf1	0	Heterozygous vs Control is different	Homozygous vs Control is different	< 0.0001	< 0.0001	-0.56	-0.38	FDR<0.05	< 0.0001	Endothelial differentiation-related factor 1 OS=Mus musculus OX=10090 GN=Edf1 PE=1 SV=1	1	1	0.054	1	16.94	0	16.89	0	16.85	0	16.91	0	16.89	0	16.18	0	16.41	0	16.13	0	16.4	0	16.52	0	16.51	0	16.59	0	16.54	0	16.4	0	16.52	0		positive regulation of DNA binding, positive regulation of nucleic acid-templated transcription		cell differentiation
D3Z6U8	Fmr1	0	Heterozygous vs Control is different	Homozygous vs Control is different	0.00017	< 0.0001	-0.56	0.61	FDR<0.05	< 0.0001	Synaptic functional regulator FMR1 OS=Mus musculus OX=10090 GN=Fmr1 PE=1 SV=1	1	5	0.12	5	15.98	0.533164	15.93	0.528423	15.88	0.501333	16.02	0.606552	16.26	0.495111	15.27	0.565606	15.57	0.58765	15.42	0.509221	15.5	0.530855	15.52	0.510241	16.47	0.583126	16.59	0.586516	16.76	0.540332	16.59	0.531957	16.71	0.634956
P35441	Thbs1	0	Heterozygous vs Control is different	Homozygous vs Control is different	0.0061	0.0069	0.56	-0.63	FDR<0.05	< 0.0001	Thrombospondin-1 OS=Mus musculus OX=10090 GN=Thbs1 PE=1 SV=1	1	15	0.17	13	13.96	0.517803	13.95	0.557815	14.11	0.601637	14.04	0.560939	14.71	0.747928	14.58	0.579486	14.85	0.618905	14.75	0.5999	14.62	0.613085	14.76	0.666267	13.32	0.739514	13.35	0.65833	13.79	0.538146	13.39	0.752816	13.75	1.11099	cell adhesion	activation of MAPK activity, cell cycle arrest, negative regulation of antigen processing and presentation of peptide or polysaccharide antigen via MHC class II, negative regulation of apoptotic process, negative regulation of blood vessel endothelial cell migration, negative regulation of blood vessel endothelial cell proliferation involved in sprouting angiogenesis, negative regulation of cGMP-…		cell cycle arrest, cell migration, cellular response to nitric oxide, engulfment of apoptotic cell, peptide cross-linking, response to endoplasmic reticulum stress
Q9QZE5	Copg1	0	Heterozygous vs Control is different	Homozygous vs Control is different	0.026	0.016	0.57	0.64	FDR<0.05	0.0057	Coatomer subunit gamma-1 OS=Mus musculus OX=10090 GN=Copg1 PE=1 SV=1	1	11	0.24	11	14.36	0.577258	14.34	0.550991	14.64	0.558278	14.44	0.623449	13.44	2.50732	14.88	0.556908	14.74	0.585085	14.8	0.576532	14.79	0.534386	14.87	0.555188	14.92	0.53841	14.9	0.578058	14.78	0.573613	14.89	0.57192	14.93	0.606623				organelle transport along microtubule, protein secretion
A0A140LIU3	Cox6b1	MitoCarta3.0	Heterozygous vs Control is different	not	0.0021	0.063	0.57	0.3	FDR<0.05	0.0035	Cytochrome c oxidase subunit 6B1 OS=Mus musculus OX=10090 GN=Cox6b1 PE=1 SV=1	1	1	0.33	1	15.29	0	15.43	0	14.85	0	15.07	0	15.13	0	15.72	0	15.47	0	15.96	0	15.81	0	15.65	0	15.26	0	15.67	0	15.58	0	15.19	0	15.58	0
Q9DCN2	Cyb5r3	MitoCarta3.0	Heterozygous vs Control is different	not	0.017	0.19	-0.57	0.27	FDR<0.05	0.00089	NADH-cytochrome b5 reductase 3 OS=Mus musculus OX=10090 GN=Cyb5r3 PE=1 SV=3	1	12	0.45	9	14.04	0.626066	14.19	0.585785	13.67	0.644365	14.13	0.572392	14.77	0.938796	13.56	0.609913	13.77	0.592761	13.66	0.60145	13.58	0.545729	13.38	1.54148	14.37	0.563803	14.26	0.588628	14.64	0.620998	14.31	0.571323	14.57	0.820282
Q9JIM1	Slc29a1	0	Heterozygous vs Control is different	Homozygous vs Control is different	0.00044	0.00075	-0.57	-0.46	FDR<0.05	< 0.0001	Equilibrative nucleoside transporter 1 OS=Mus musculus OX=10090 GN=Slc29a1 PE=1 SV=3	1	1	0.035	1	14.39	0	14.3	0	14.1	0	14.25	0	14.57	0	14	0	13.67	0	13.72	0	13.67	0	13.71	0	13.95	0	13.81	0	13.85	0	13.96	0	13.77	0		cellular response to glucose stimulus, excitatory postsynaptic potential, lactation, neurotransmitter reuptake		cellular response to glucose stimulus, cellular response to hypoxia, excitatory postsynaptic potential
Q64310	Surf4	0	Heterozygous vs Control is different	not	0.00023	0.23	0.57	0.19	FDR<0.05	0.0023	Surfeit locus protein 4 OS=Mus musculus OX=10090 GN=Surf4 PE=1 SV=1	1	5	0.21	4	16.35	0.526019	16.44	0.507053	16.36	0.496418	16.66	0.58018	16.69	0.639131	16.88	0.517093	17.16	0.48076	17.18	0.485154	17.09	0.49198	17.04	0.550419	16.39	0.496678	16.57	0.494425	17.15	0.55989	16.68	0.497141	16.64	0.882649		positive regulation of organelle organization		Golgi organization
P10711	Tcea1	0	Heterozygous vs Control is different	not	0.003	0.71	-0.57	-0.07	FDR<0.05	0.006	Transcription elongation factor A protein 1 OS=Mus musculus OX=10090 GN=Tcea1 PE=1 SV=2	1	5	0.23	4	14.96	0.502194	15.2	0.503422	15.21	0.503283	15.16	0.516068	14.53	0.601699	14.33	0.50101	14.4	0.515032	14.56	0.51527	14.37	0.581187	14.55	0.595106	14.67	0.548654	14.79	0.54713	15.06	0.505304	14.78	0.523201	15.41	0.529689		erythrocyte differentiation, positive regulation of transcription from RNA polymerase II promoter, positive regulation of transcription, DNA-templated		erythrocyte differentiation, transcription, DNA-templated
P63024	Vamp3	0	Heterozygous vs Control is different	not	0.023	0.73	0.57	-0.08	FDR<0.05	0.0098	Vesicle-associated membrane protein 3 OS=Mus musculus OX=10090 GN=Vamp3 PE=1 SV=1	1	3	0.39	3	13.78	0.560933	13.86	0.669391	13.4	0.727526	13.84	0.581529	14.65	0.526366	14.47	0.56476	14.5	0.589049	14.51	0.557975	14.44	0.549887	14.47	0.644304	13.71	0.589477	13.9	0.512116	13.8	0.522636	13.5	0.597684	14.19	0.526852	substrate adhesion-dependent cell spreading	negative regulation of secretion by cell, positive regulation of receptor recycling		Golgi to plasma membrane protein transport, SNARE complex assembly, calcium ion regulated exocytosis, cellular response to interferon-gamma, macromolecular complex assembly, substrate adhesion-dependent cell spreading
Q9Z0M6	Adgre5	0	Heterozygous vs Control is different	Homozygous vs Control is different	0.00095	0.0013	-0.58	-0.62	FDR<0.05	0.00024	Adhesion G protein-coupled receptor E5 OS=Mus musculus OX=10090 GN=Adgre5 PE=1 SV=2	1	3	0.073	3	14.39	0.510383	14.24	0.624177	14.13	0.534826	14.25	0.55033	14.7	0.508782	13.83	0.516342	13.83	0.526372	13.58	0.534898	13.67	0.529117	13.9	0.544178	13.91	0.551387	13.72	0.525348	13.64	0.615803	13.45	0.510994	13.88	0.594894	cell adhesion	adenylate cyclase-activating G-protein coupled receptor signaling pathway, cell surface receptor signaling pathway, positive regulation of synapse assembly		adenylate cyclase-activating G-protein coupled receptor signaling pathway, cell surface receptor signaling pathway
A0A087WQ31	Clasp1	0	Heterozygous vs Control is different	not	< 0.0001	0.16	0.58	-0.2	FDR<0.05	< 0.0001	CLIP-associating protein 1 OS=Mus musculus OX=10090 GN=Clasp1 PE=1 SV=1	1	3	0.032	3	14.26	0.494665	14.31	0.509739	14.58	0.54691	14.27	0.501115	14.33	0.533903	15.08	0.50393	14.81	0.550421	14.9	0.527165	15.02	0.616548	14.83	0.526354	14.33	0.515046	14.42	0.529157	13.79	0.580175	14.18	0.533469	14.05	0.500305
D3YVH4	Sf1	0	Heterozygous vs Control is different	not	0.00011	0.85	-0.58	-0.03	FDR<0.05	0.0026	Splicing factor 1 (Fragment) OS=Mus musculus OX=10090 GN=Sf1 PE=1 SV=1	1	5	0.21	4	15.81	0.556802	15.86	0.536023	15.93	0.529857	15.98	0.614165	15.92	1.08913	15.17	0.54817	15.2	0.517608	15.33	0.497017	15.31	0.595631	15.6	0.597217	15.6	0.503385	15.64	0.599001	16.39	0.56871	15.65	0.56925	16.06	1.50635
B7ZNJ5	Tenm3	0	Heterozygous vs Control is different	Homozygous vs Control is different	0.001	< 0.0001	-0.58	-1.66	FDR<0.05	< 0.0001	Odz3 protein OS=Mus musculus OX=10090 GN=Tenm3 PE=1 SV=1	1	1	0.0044	1	14.79	0	14.74	0	14.89	0	14.78	0	14.93	0	14.47	0	14.3	0	14.03	0	13.95	0	14.48	0	12.94	0	13.36	0	13.06	0	13.09	0	13.39	0
A0A1Y7VMH3	Vrk1	0	Heterozygous vs Control is different	not	0.00053	0.48	-0.58	-0.13	FDR<0.05	0.009	Serine/threonine-protein kinase VRK1 OS=Mus musculus OX=10090 GN=Vrk1 PE=1 SV=1	1	2	0.058	2	14.7	0.521434	14.82	0.496177	14.83	0.502658	14.74	0.52257	15.08	0.558096	14.04	0.588278	14.23	0.497337	14.17	0.494685	14.3	0.500863	14.52	0.534436	14.32	0.5887	14.55	0.50309	14.88	0.513217	14.48	0.574842	15.26	0.521472
A0A2I3BQ50	Acbd5	0	Heterozygous vs Control is different	not	0.018	0.35	0.59	-0.28	FDR<0.05	0.0091	Acyl-CoA-binding domain-containing protein 5 OS=Mus musculus OX=10090 GN=Acbd5 PE=1 SV=1	0.98	1	0.017	1	15.93	0	16.06	0	15.62	0	16.23	0	16.77	0	16.53	0	16.85	0	16.83	0	16.65	0	16.69	0	15.3	0	15.62	0	16.08	0	15.71	0	16.51	0
Q9D281	Fam114a1	0	Heterozygous vs Control is different	Homozygous vs Control is different	0.0075	0.0049	0.59	0.87	FDR<0.05	0.0023	Protein Noxp20 OS=Mus musculus OX=10090 GN=Fam114a1 PE=1 SV=1	1	1	0.032	1	15.16	0	14.85	0	15.63	0	15.05	0	14.8	0	15.89	0	15.62	0	15.78	0	15.45	0	15.71	0	16.39	0	16.15	0	15.61	0	16.17	0	15.53	0
O70400	Pdlim1	0	Heterozygous vs Control is different	not	0.00026	0.21	-0.59	-0.21	FDR<0.05	0.0022	PDZ and LIM domain protein 1 OS=Mus musculus OX=10090 GN=Pdlim1 PE=1 SV=4	1	8	0.42	8	15.64	0.571086	15.76	0.536413	15.62	0.577696	15.79	0.550631	16.09	0.90417	15.29	0.519288	15.08	0.53034	15.16	0.540253	15.31	0.6063	15.13	0.532684	15.75	0.512768	15.8	0.500227	15.29	0.617814	15.79	0.520062	15.24	0.70461		positive regulation of nucleic acid-templated transcription, regulation of transcription, DNA-templated
Q8R138	Tmem119	0	not	Homozygous vs Control is different	0.16	0.034	0.59	-1.08	FDR<0.05	0.0022	Transmembrane protein 119 OS=Mus musculus OX=10090 GN=Tmem119 PE=1 SV=1	1	2	0.15	2	9.6	1.69928	11.34	1.08625	11.31	1.19851	11.29	1.2403	10.39	1.92318	11.37	0.966825	11.64	1.30504	11.16	0.966392	10.96	0.950302	11.72	1.45076	9.35	1.35586	10.48	1.35656	9.42	1.49027	9.18	1.30724	10.08	1.64202		positive regulation of bone development, positive regulation of bone mineralization, positive regulation of osteoblast differentiation, positive regulation of osteoblast proliferation		osteoblast differentiation, spermatid differentiation
Q61599	Arhgdib	0	not	Homozygous vs Control is different	0.33	0.00093	0.6	2.74	FDR<0.05	0.00068	Rho GDP-dissociation inhibitor 2 OS=Mus musculus OX=10090 GN=Arhgdib PE=1 SV=3	1	2	0.15	2	11.29	0.737262	10.91	0.657507	11.15	0.675304	9.23	2.16756	9.53	2.05992	11.31	0.862355	11.03	0.630741	11.81	0.94447	11.41	0.799623	9.57	1.72527	13.65	0.790816	13.5	0.695522	12.52	0.694007	13.84	0.919513	12.28	0.690694		Rho protein signal transduction, negative regulation of trophoblast cell migration, positive regulation of GTPase activity, regulation of Rho protein signal transduction, regulation of actin cytoskeleton reorganization		Rho protein signal transduction
Q61990	Pcbp2	0	Heterozygous vs Control is different	not	0.00049	0.47	-0.6	0.1	FDR<0.05	< 0.0001	Poly(rC)-binding protein 2 OS=Mus musculus OX=10090 GN=Pcbp2 PE=1 SV=1	1	6	0.4	7	14.9	0.567173	14.91	0.616005	15.37	0.556157	14.89	0.658752	15.23	0.768215	14.56	0.742531	14.38	0.567067	14.4	0.62567	14.49	0.566437	14.47	0.760845	15.15	0.529297	14.92	0.526219	15.29	0.599797	15.06	0.522384	15.38	0.951651		negative regulation of defense response to virus		IRES-dependent viral translational initiation, defense response to virus, proteasome-mediated ubiquitin-dependent protein catabolic process, viral RNA genome replication
E9Q718	Plod2	0	Heterozygous vs Control is different	Homozygous vs Control is different	0.00042	0.0012	0.6	-0.61	FDR<0.05	< 0.0001	Procollagen-lysine 5-dioxygenase OS=Mus musculus OX=10090 GN=Plod2 PE=1 SV=1	1	1	0.011	1	14.71	0	14.67	0	14.34	0	14.55	0	14.89	0	15.16	0	15.29	0	15.39	0	15.12	0	15.19	0	13.96	0	14.11	0	14.02	0	13.74	0	14.25	0
Q8K094	Pvr	0	Heterozygous vs Control is different	Homozygous vs Control is different	0.00064	0.0036	0.6	-0.58	FDR<0.05	< 0.0001	Poliovirus receptor OS=Mus musculus OX=10090 GN=Pvr PE=1 SV=1	1	1	0.047	1	14.23	0	14.44	0	14.34	0	14.24	0	14.1	0	15.09	0	14.99	0	14.58	0	14.72	0	14.97	0	13.87	0	13.92	0	13.22	0	13.84	0	13.61	0	heterophilic cell-cell adhesion via plasma membrane cell adhesion molecules, homophilic cell adhesion via plasma membrane adhesion molecules	positive regulation of natural killer cell mediated cytotoxicity directed against tumor cell target, susceptibility to T cell mediated cytotoxicity, susceptibility to natural killer cell mediated cytotoxicity		cell migration, viral entry into host cell
P63325	Rps10	0	Heterozygous vs Control is different	Homozygous vs Control is different	0.00032	0.027	-0.6	-0.32	FDR<0.05	0.00085	Cluster of 40S ribosomal protein S10 OS=Mus musculus OX=10090 GN=Rps10 PE=1 SV=1 (P63325)	1	2	0.35	6	13.97	0.541831	14	0.516091	14.03	0.553899	13.98	0.515873	13.67	1.01984	13.41	0.519311	13.04	0.588796	13.43	0.527761	13.35	0.523111	13.43	0.605814	13.57	0.520187	13.7	0.57442	13.26	0.520519	13.87	0.525471	13.64	0.54525				ribosomal small subunit assembly
Q3UEB3	Puf60	0	Heterozygous vs Control is different	not	0.0026	0.11	-0.61	0.27	FDR<0.05	0.00011	Poly(U)-binding-splicing factor PUF60 OS=Mus musculus OX=10090 GN=Puf60 PE=1 SV=2	1	7	0.2	6	13.68	0.626108	13.67	0.687852	14.03	0.579522	13.74	0.682943	13.29	2.17454	13.04	0.757606	13.31	0.649024	13.03	0.610721	13.13	0.589194	12.83	1.50695	13.81	0.652254	13.84	0.576592	14.29	0.595642	13.81	0.63452	13.98	1.20189				RNA splicing, apoptotic process, mRNA processing
A2AMH3	Slc44a1	0	Heterozygous vs Control is different	not	0.047	0.12	-0.61	0.3	FDR<0.05	0.0038	Choline transporter-like protein 1 OS=Mus musculus OX=10090 GN=Slc44a1 PE=1 SV=1	0.95	1	0.029	1	14.65	0	14.97	0	14.23	0	14.79	0	15.22	0	14.5	0	14.24	0	14.6	0	13.97	0	13.5	0	15.01	0	14.99	0	14.96	0	15.19	0	15.21	0
Q640N1	Aebp1	0	Heterozygous vs Control is different	Homozygous vs Control is different	0.0026	0.0011	0.62	0.86	FDR<0.05	0.0003	Adipocyte enhancer-binding protein 1 OS=Mus musculus OX=10090 GN=Aebp1 PE=1 SV=1	0.99	1	0.012	1	15.59	0	15.32	0	15.11	0	15.72	0	15.79	0	16.27	0	16.28	0	16.09	0	16.03	0	15.94	0	16.31	0	16.16	0	16.51	0	16.11	0	16.73	0		negative regulation of transcription from RNA polymerase II promoter, regulation of collagen fibril organization, regulation of transcription, DNA-templated		peptide metabolic process
Q9Z110	Aldh18a1	MitoCarta3.0	Heterozygous vs Control is different	Homozygous vs Control is different	0.031	0.0077	-0.62	-0.83	FDR<0.05	0.0041	Delta-1-pyrroline-5-carboxylate synthase OS=Mus musculus OX=10090 GN=Aldh18a1 PE=1 SV=2	1	13	0.24	12	14.63	0.983171	14.35	0.695097	13.49	0.645194	14.57	0.932121	14.68	0.766265	13.42	1.00775	13.87	0.629581	13.85	0.622005	13.79	0.630333	13.71	0.61743	13.24	0.986953	13.53	0.657934	13.6	0.689642	13.48	0.650964	13.73	0.682022				L-proline biosynthetic process, cellular amino acid biosynthetic process, citrulline biosynthetic process, glutamate metabolic process, ornithine biosynthetic process, phosphorylation
F6QA74	Apex1	MitoCarta3.0	Heterozygous vs Control is different	not	0.0038	0.34	-0.62	0.24	FDR<0.05	0.0027	DNA-(apurinic or apyrimidinic site) endonuclease (Fragment) OS=Mus musculus OX=10090 GN=Apex1 PE=1 SV=1	1	3	0.18	3	15.27	0.507945	15.49	0.495491	15.76	0.497779	15.67	0.487525	14.94	0.582995	14.67	0.596157	14.77	0.502053	14.86	0.495435	14.78	0.48908	14.94	0.487389	15.17	0.548394	15.54	0.493667	16.12	0.604186	15.43	0.492494	16.09	0.492602
Q62351	Tfrc	0	Heterozygous vs Control is different	Homozygous vs Control is different	0.0094	0.002	-0.62	-0.92	FDR<0.05	0.00063	Transferrin receptor protein 1 OS=Mus musculus OX=10090 GN=Tfrc PE=1 SV=1	1	18	0.27	16	15.38	0.586381	15.41	0.602486	15.45	0.572738	15.36	0.631445	16.26	0.902311	14.93	0.545882	15	0.581327	14.96	0.538354	14.76	0.545322	15.13	0.913855	14.45	0.582729	14.53	0.65179	14.83	0.550102	14.48	0.624181	15.01	0.996735		cellular iron ion homeostasis, positive regulation of B cell proliferation, positive regulation of T cell proliferation, positive regulation of bone resorption, positive regulation of isotype switching		cellular iron ion homeostasis, cellular response to drug, cellular response to extracellular stimulus, cellular response to iron ion, cellular response to leukemia inhibitory factor, osteoclast differentiation, receptor internalization
A0A0A6YVS2	Tmco1	0	Heterozygous vs Control is different	not	0.0049	0.72	0.62	-0.08	FDR<0.05	0.0036	Calcium load-activated calcium channel (Fragment) OS=Mus musculus OX=10090 GN=Tmco1 PE=1 SV=1	1	1	0.07	1	14.1	0	13.91	0	13.71	0	14.16	0	14.66	0	14.68	0	14.81	0	14.66	0	14.72	0	14.77	0	13.71	0	13.86	0	14.34	0	13.8	0	14.41	0
Q99LE6	Abcf2	0	Heterozygous vs Control is different	Homozygous vs Control is different	0.0012	0.0011	-0.63	-0.33	FDR<0.05	0.00036	ATP-binding cassette sub-family F member 2 OS=Mus musculus OX=10090 GN=Abcf2 PE=1 SV=1	1	6	0.11	5	15.27	0.522801	15.31	0.554886	15.32	0.531979	15.19	0.510424	15.03	0.629701	14.14	1.74468	14.63	0.556712	14.72	0.514847	14.8	0.513065	14.69	0.593705	14.9	0.498724	14.95	0.509699	14.87	0.574306	14.76	0.508376	14.99	0.708233
Q01149	Col1a2	0	not	Homozygous vs Control is different	0.56	< 0.0001	0.63	7.55	FDR<0.05	< 0.0001	Collagen alpha-2(I) chain OS=Mus musculus OX=10090 GN=Col1a2 PE=1 SV=2	1	3	0.044	3	8.29	2.32818	8.51	2.56291	Value missing	2.05203	11.26	2.17866	8.94	2.48337	8.5	2.42734	8.54	2.48006	8.52	2.46372	11.97	2.24012	8.99	2.17085	16.19	2.59148	16.14	2.7032	16.28	2.61223	16.07	2.53678	16.44	2.70006		Rho protein signal transduction, regulation of blood pressure, transforming growth factor beta receptor signaling pathway		Rho protein signal transduction, cellular response to amino acid stimulus, collagen fibril organization, protein heterotrimerization, transforming growth factor beta receptor signaling pathway
Q8BGD9	Eif4b	0	Heterozygous vs Control is different	not	< 0.0001	0.98	-0.63	0	FDR<0.05	0.00022	Eukaryotic translation initiation factor 4B OS=Mus musculus OX=10090 GN=Eif4b PE=1 SV=1	1	10	0.24	9	14.17	0.77945	14.39	0.732906	14.22	0.811764	14.07	0.825407	14.11	0.762509	13.51	0.886062	13.71	0.950243	13.41	0.73133	13.54	0.747084	13.65	0.689847	13.98	0.76816	13.85	0.763082	14.3	0.833568	14.31	0.727514	14.54	0.793877				cytoplasmic translation, eukaryotic translation initiation factor 4F complex assembly, formation of translation preinitiation complex
F8VPL2	Pik3c2a	0	Heterozygous vs Control is different	Homozygous vs Control is different	0.026	0.012	-0.63	-0.82	FDR<0.05	0.009	Phosphatidylinositol-4-phosphate 3-kinase OS=Mus musculus OX=10090 GN=Pik3c2a PE=1 SV=1	0.99	1	0.011	1	14.14	0	14.16	0	14.29	0	14.1	0	15.18	0	13.69	0	13.72	0	13.4	0	13.82	0	14.08	0	13.38	0	13.32	0	13.59	0	13.32	0	14.15	0
Q8BK67	Rcc2	0	Heterozygous vs Control is different	not	0.023	0.064	-0.63	0.42	FDR<0.05	0.0012	Protein RCC2 OS=Mus musculus OX=10090 GN=Rcc2 PE=1 SV=1	1	6	0.21	6	17.14	0.50996	17.18	0.492488	17.28	0.50688	17.34	0.491104	16.53	0.577691	15.8	1.09372	16.51	0.494266	16.53	0.484078	16.65	0.497695	16.81	0.489484	17.18	0.504997	17.44	0.483904	17.82	0.519837	17.32	0.508079	17.84	0.549054	focal adhesion assembly	activation of GTPase activity, integrin-mediated signaling pathway, negative regulation of GTPase activity, negative regulation of focal adhesion assembly, negative regulation of substrate adhesion-dependent cell spreading, positive regulation of G2/M transition of mitotic cell cycle, positive regulation of attachment of spindle microtubules to kinetochore, regulation of fibroblast migration, reg…		cell cycle, cell division, focal adhesion assembly, integrin-mediated signaling pathway
Q9JKZ2	Slc5a3	0	Heterozygous vs Control is different	Homozygous vs Control is different	0.0043	0.0024	-0.63	-0.69	FDR<0.05	0.0027	Sodium/myo-inositol cotransporter OS=Mus musculus OX=10090 GN=Slc5a3 PE=1 SV=2	1	3	0.038	2	14.18	0.64003	14.17	0.635884	13.77	0.51427	14.2	0.711135	13.95	1.15327	13.6	0.518357	13.72	0.554511	13.33	0.522808	13.53	0.607211	12.95	0.640979	13.22	0.525399	13.16	0.510286	13.89	0.560718	13.22	0.559303	13.33	1.27858		regulation of respiratory gaseous exchange		inositol metabolic process
Q8CFE6	Slc38a2	0	Heterozygous vs Control is different	Homozygous vs Control is different	0.013	0.0092	-0.63	-1.74	FDR<0.05	0.0048	Sodium-coupled neutral amino acid transporter 2 OS=Mus musculus OX=10090 GN=Slc38a2 PE=1 SV=1	1	4	0.12	3	13.25	0.737372	13.21	0.633821	13.18	0.587997	13.22	0.594399	14.06	0.64744	12.48	0.965374	12.67	0.634848	12.67	0.649108	12.84	0.558446	13.09	0.596625	12.19	0.935632	10.53	1.95393	12.42	0.692663	10.44	1.90158	12.66	0.678148				cellular response to amino acid starvation, cellular response to mechanical stimulus
Q91ZE0	Tmlhe	MitoCarta3.0	Heterozygous vs Control is different	Homozygous vs Control is different	0.02	0.0063	0.63	0.79	FDR<0.05	0.0027	Trimethyllysine dioxygenase, mitochondrial OS=Mus musculus OX=10090 GN=Tmlhe PE=1 SV=2	0.98	1	0.038	1	15.13	0	15.99	0	15.11	0	15.64	0	16.08	0	16.17	0	16.15	0	16.45	0	16.02	0	16.32	0	16.33	0	16.27	0	16.24	0	16.59	0	16.46	0		negative regulation of oxidoreductase activity		carnitine biosynthetic process
A0A338P6R8	Gm49601	0	Heterozygous vs Control is different	not	0.001	0.99	-0.64	0	FDR<0.05	0.0024	Septin-5 OS=Mus musculus OX=10090 GN=Gm49601 PE=3 SV=1	1	1	0.047	1	12.18	0	12.42	0	11.96	0	12.15	0	11.93	0	11.27	0	11.61	0	11.25	0	11.64	0	11.65	0	12.47	0	12.1	0	12.38	0	12.08	0	11.6	0		regulation of exocytosis
Q8CJ26	Nradd	0	Heterozygous vs Control is different	not	0.0026	0.4	0.64	-0.16	FDR<0.05	0.00044	Death domain-containing membrane protein NRADD OS=Mus musculus OX=10090 GN=Nradd PE=1 SV=1	1	1	0.07	1	12.23	0	12.5	0	12.13	0	12.55	0	12.95	0	13.1	0	13.17	0	12.97	0	13.14	0	13.2	0	12.43	0	12.58	0	12.09	0	12.46	0	12.02	0		positive regulation of cell death, signal transduction		apoptotic process, signal transduction
Q9DCC4	Pycr3	0	Heterozygous vs Control is different	Homozygous vs Control is different	0.024	0.028	-0.64	0.61	FDR<0.05	0.00016	Pyrroline-5-carboxylate reductase 3 OS=Mus musculus OX=10090 GN=Pycr3 PE=1 SV=2	0.94	1	0.04	1	15.14	0	15.02	0	15.66	0	14.88	0	14.35	0	14.53	0	14.5	0	14.49	0	14.1	0	14.25	0	15.83	0	15.76	0	15.43	0	15.65	0	15.42	0				L-proline biosynthetic process, cytidine deamination
A0A1B0GS91	Svil	0	Heterozygous vs Control is different	not	0.012	0.45	0.64	0.17	FDR<0.05	0.0092	Supervillin OS=Mus musculus OX=10090 GN=Svil PE=1 SV=1	1	2	0.015	2	15.09	0.48486	14.91	0.482451	14.66	0.486224	15.26	0.503324	15.79	0.553182	15.59	0.480768	15.73	0.487251	15.92	0.480859	15.83	0.485251	15.85	0.48494	15.02	0.483719	15.35	0.492823	15.25	0.492901	15.4	0.518129	15.53	0.481556
Q8BXZ1	Tmx3	0	Heterozygous vs Control is different	not	0.00012	0.065	0.64	-0.31	FDR<0.05	< 0.0001	Protein disulfide-isomerase TMX3 OS=Mus musculus OX=10090 GN=Tmx3 PE=1 SV=2	1	6	0.22	5	14.13	0.565191	14.07	0.53279	13.8	0.5205	14.24	0.550057	14.02	0.901089	14.58	0.497385	14.86	0.55117	14.74	0.560152	14.72	0.528799	14.56	0.496291	13.51	0.503258	13.6	0.574459	14.11	0.507111	13.5	0.527419	13.97	0.77333		cell redox homeostasis		cell redox homeostasis, peptidyl-cysteine oxidation
E9QPX1	Col18a1	0	Heterozygous vs Control is different	Homozygous vs Control is different	0.00012	0.00013	-0.65	-0.57	FDR<0.05	< 0.0001	Collagen alpha-1(XVIII) chain OS=Mus musculus OX=10090 GN=Col18a1 PE=1 SV=1	1	3	0.024	2	13.87	0.741364	13.71	0.909761	13.77	0.740042	13.74	0.815427	13.86	1.02007	12.9	0.532762	13.22	0.53607	13.01	0.590695	13.15	0.608851	13.41	0.714241	13.12	0.531154	13.16	0.529996	13.19	1.01317	13.1	0.529528	13.52	1.23775
Q91XC8	Dap	0	not	Homozygous vs Control is different	0.17	< 0.0001	-0.65	1.43	FDR<0.05	0.00026	Death-associated protein 1 OS=Mus musculus OX=10090 GN=Dap PE=1 SV=3	1	1	0.078	1	13.94	0	13.98	0	14.15	0	14.02	0	13.76	0	11.65	0	13.77	0	13.66	0	13.93	0	13.61	0	15.47	0	15.37	0	15.41	0	15.09	0	15.64	0		activation of cysteine-type endopeptidase activity involved in apoptotic process, apoptotic signaling pathway, negative regulation of NF-kappaB transcription factor activity, negative regulation of autophagy, negative regulation of transcription, DNA-templated		apoptotic process, apoptotic signaling pathway, autophagy, cellular response to amino acid starvation
Q9QUJ7	Acsl4	mito-interacting	Heterozygous vs Control is different	Homozygous vs Control is different	0.0013	0.0015	-0.66	-0.82	FDR<0.05	0.00022	Long-chain-fatty-acid--CoA ligase 4 OS=Mus musculus OX=10090 GN=Acsl4 PE=1 SV=2	1	3	0.084	4	14.8	0.519139	14.82	0.530238	14.9	0.526217	14.73	0.539553	15.47	0.570568	14.29	0.515011	14.26	0.523904	14.23	0.492383	14.26	0.51746	14.38	0.498232	14.02	0.586694	14.16	0.53216	14.08	0.491385	13.86	0.545971	14.52	0.494049		negative regulation of prostaglandin secretion, positive regulation of cell growth, regulation of fatty acid metabolic process		dendritic spine development, long-chain fatty acid metabolic process, long-chain fatty-acyl-CoA biosynthetic process, triglyceride biosynthetic process
Q91Z50	Fen1	0	Heterozygous vs Control is different	not	0.0003	0.053	-0.66	0.4	FDR<0.05	< 0.0001	Flap endonuclease 1 OS=Mus musculus OX=10090 GN=Fen1 PE=1 SV=1	1	5	0.18	5	16.23	0.501902	16.3	0.491682	16.52	0.49568	16.25	0.541925	16.63	0.714542	15.51	0.502491	15.73	0.490516	15.72	0.480333	15.71	0.541987	15.97	0.568407	16.54	0.534648	16.55	0.500298	16.98	0.486042	16.55	0.483578	17.31	0.685713
P23242	Gja1	0	Heterozygous vs Control is different	not	0.012	0.4	-0.66	0.19	FDR<0.05	0.0011	Gap junction alpha-1 protein OS=Mus musculus OX=10090 GN=Gja1 PE=1 SV=2	1	7	0.24	5	14.33	0.536017	14.29	0.570057	14.25	0.618484	14.14	0.612658	15.22	0.940754	13.78	0.549685	13.92	0.617595	13.69	0.588932	13.64	0.633393	13.91	0.561321	14.59	0.544661	14.65	0.522763	14.48	0.599645	14.55	0.569718	14.91	0.755896		cardiac conduction, cell communication by electrical coupling involved in cardiac conduction, milk ejection reflex, negative regulation of DNA biosynthetic process, negative regulation of cardiac muscle cell proliferation, negative regulation of cell growth, negative regulation of cell proliferation, negative regulation of endothelial cell proliferation, negative regulation of gene expression, ne…		apoptotic process, cell communication by chemical coupling, cell communication by electrical coupling, cell communication by electrical coupling involved in cardiac conduction, cell-cell junction organization, cell-cell signaling, cellular response to mechanical stimulus, cellular response to pH, cellular response to parathyroid hormone stimulus, epicardial cell to mesenchymal cell transition, ep…
O08582	Gtpbp1	0	Heterozygous vs Control is different	not	0.0085	0.17	-0.66	0.24	FDR<0.05	0.00037	GTP-binding protein 1 OS=Mus musculus OX=10090 GN=Gtpbp1 PE=1 SV=2	0.98	1	0.031	1	16.75	0	16.92	0	17.04	0	16.82	0	16.19	0	16.42	0	15.98	0	16.08	0	16.23	0	15.72	0	17.04	0	16.99	0	16.81	0	17.18	0	16.91	0		positive regulation of mRNA catabolic process		GTP metabolic process, translational elongation
Q91YR9	Ptgr1	0	Heterozygous vs Control is different	Homozygous vs Control is different	0.043	0.0037	0.66	1.06	FDR<0.05	0.0018	Prostaglandin reductase 1 OS=Mus musculus OX=10090 GN=Ptgr1 PE=1 SV=2	1	4	0.22	4	13.26	0.616492	13.48	0.615131	14.09	0.58032	13.51	0.591807	12.47	1.25403	14.25	0.664948	13.71	0.703281	14.06	0.542881	14.15	0.591746	13.96	0.560951	14.48	0.587299	14.38	0.580253	14.52	0.589947	14.38	0.614993	14.37	1.65239				prostaglandin metabolic process
P83917	Cbx1	0	Heterozygous vs Control is different	not	0.0097	0.25	-0.67	0.21	FDR<0.05	0.0016	Chromobox protein homolog 1 OS=Mus musculus OX=10090 GN=Cbx1 PE=1 SV=1	1	2	0.3	3	12.9	0.549902	12.96	0.556383	13.3	0.614243	13.28	0.585106	13.51	0.587888	11.95	0.588379	12.62	0.561269	12.68	0.544501	12.47	0.557496	12.9	0.696886	13.16	0.643992	13.32	0.542152	13.88	0.57684	13.24	0.586111	13.4	0.593426		negative regulation of transcription, DNA-templated		cellular response to DNA damage stimulus
P09602	Hmgn2	0	not	Homozygous vs Control is different	0.071	0.031	-0.67	1.03	FDR<0.05	0.0011	Non-histone chromosomal protein HMG-17 OS=Mus musculus OX=10090 GN=Hmgn2 PE=1 SV=2	1	2	0.13	1	13.59	0.527235	13.44	0.498269	13.29	0.569061	13.78	0.513365	14.91	0.498737	12.78	0.52683	12.98	0.511908	13.28	0.496956	13.08	0.506602	13.57	0.51761	14.22	0.506197	14.57	0.496159	15.31	0.496079	14.44	0.549336	15.61	0.515336		negative regulation of transcription from RNA polymerase II promoter, regulation of development, heterochronic, regulation of transcription from RNA polymerase II promoter
Q3UH93	Plxnd1	0	Heterozygous vs Control is different	Homozygous vs Control is different	0.0016	0.0023	0.67	-0.66	FDR<0.05	< 0.0001	Plexin-D1 OS=Mus musculus OX=10090 GN=Plxnd1 PE=1 SV=1	1	1	0.015	1	14.21	0	14.5	0	14.05	0	14.55	0	14.62	0	15.19	0	15.35	0	14.99	0	14.9	0	14.86	0	13.76	0	13.67	0	13.37	0	13.81	0	14.01	0		negative regulation of cell adhesion, positive regulation of axonogenesis, positive regulation of protein binding, regulation of GTPase activity, regulation of angiogenesis, regulation of cell migration, regulation of cell shape, semaphorin-plexin signaling pathway, semaphorin-plexin signaling pathway involved in axon guidance		endothelial cell migration, positive regulation of axonogenesis, semaphorin-plexin signaling pathway, semaphorin-plexin signaling pathway involved in axon guidance, synapse assembly
P62331	Arf6	0	Heterozygous vs Control is different	Homozygous vs Control is different	< 0.0001	0.017	-0.68	-0.63	FDR<0.05	0.0047	ADP-ribosylation factor 6 OS=Mus musculus OX=10090 GN=Arf6 PE=1 SV=2	1	4	0.34	4	16	0.540091	16.12	0.537462	16.02	0.541352	15.92	0.521447	15.85	0.739461	15.5	0.502035	15.11	0.516739	15.23	0.545567	15.22	0.542126	15.46	0.509569	15.72	0.587364	15.57	0.637818	15.19	0.496102	15.66	0.510987	14.61	0.930872		negative regulation of dendrite development, negative regulation of protein localization to cell surface, positive regulation of actin filament polymerization, positive regulation of adherens junction organization, positive regulation of keratinocyte migration, positive regulation of protein localization to plasma membrane, regulation of Rac protein signal transduction, regulation of dendritic sp…		cell cycle, cell division, cortical actin cytoskeleton organization, establishment of epithelial cell polarity, hepatocyte apoptotic process, maintenance of postsynaptic density structure, myeloid cell apoptotic process, negative regulation of dendrite development, positive regulation of actin filament polymerization, regulation of dendritic spine development, ruffle assembly
Q8R5L1	C1qbp	MitoCarta3.0	Heterozygous vs Control is different	Homozygous vs Control is different	0.0089	0.015	-0.68	-0.72	FDR<0.05	0.0083	Complement component 1 Q subcomponent-binding protein, mitochondrial OS=Mus musculus OX=10090 GN=C1qbp PE=1 SV=1	1	11	0.41	7	13.95	0.810035	13.45	1.07806	13.35	0.893797	13.86	0.920501	14.25	0.932735	12.93	0.872069	12.87	0.897086	13.23	0.777279	13.45	0.909541	12.99	0.835545	12.93	0.916682	13.05	0.993861	13.65	0.819091	12.99	0.913642	12.63	3.1083
Q3TVI8	Pbxip1	0	Heterozygous vs Control is different	Homozygous vs Control is different	0.00016	0.0089	0.68	0.42	FDR<0.05	0.00027	Pre-B-cell leukemia transcription factor-interacting protein 1 OS=Mus musculus OX=10090 GN=Pbxip1 PE=1 SV=2	1	4	0.098	4	13.97	0.514199	13.87	0.53929	13.81	0.669039	14.07	0.578192	14.22	0.670485	14.65	0.555018	14.7	0.583741	14.61	0.633531	14.46	0.683504	14.9	0.532265	14.24	0.572614	14.3	0.531535	14.22	0.521243	14.54	0.517761	14.72	0.535546		negative regulation of transcription, DNA-templated		cell differentiation
A0A5F8MP98	Tns3	0	Heterozygous vs Control is different	not	0.004	0.12	0.68	-0.32	FDR<0.05	0.00031	Tensin-3 OS=Mus musculus OX=10090 GN=Tns3 PE=1 SV=1	0.99	1	0.017	1	14.54	0	14.53	0	14.62	0	14.63	0	13.91	0	15.23	0	15.43	0	14.88	0	15.16	0	14.9	0	14.57	0	14.27	0	13.92	0	13.9	0	13.96	0
sp|P15497|APOA1_BOVIN	APOA1	0	Heterozygous vs Control is different	not	0.00077	0.23	0.69	0.25	FDR<0.05	0.0081	sp|P15497|APOA1_BOVIN Apolipoprotein A-I OS=Bos taurus GN=APOA1 PE=1 SV=3	1	3	0.15	3	15.3	0.501717	15.76	0.490962	15.52	0.487717	15.47	0.492838	15.38	0.716861	16.17	0.509041	16.58	0.496534	16.07	0.548695	15.99	0.491614	16.08	0.535465	15.43	0.517887	15.8	0.495711	15.44	0.524425	15.63	0.482332	16.41	0.616727
E9PZS8	Cox7a2l	MitoCarta3.0	Heterozygous vs Control is different	Homozygous vs Control is different	0.038	0.019	-0.69	-0.86	FDR<0.05	0.0094	Cytochrome c oxidase subunit 7A-related protein, mitochondrial OS=Mus musculus OX=10090 GN=Cox7a2l PE=1 SV=1	0.98	1	0.097	1	14.59	0	14.58	0	13.54	0	14.7	0	15.22	0	13.94	0	13.95	0	13.76	0	13.8	0	13.72	0	13.66	0	13.35	0	13.72	0	13.56	0	14.01	0
A0A1B0GR19	Rcn3	0	Heterozygous vs Control is different	Homozygous vs Control is different	0.0084	0.017	0.69	0.64	FDR<0.05	0.0054	Reticulocalbin-3 (Fragment) OS=Mus musculus OX=10090 GN=Rcn3 PE=1 SV=1	1	2	0.12	2	13.79	0.535927	13.78	0.497764	14.17	0.519266	13.82	0.503009	13.08	0.841735	14.32	0.503375	14.45	0.506188	14.32	0.579533	14.25	0.500235	14.76	0.502802	14.49	0.561742	14.45	0.535366	14.43	0.523294	14.57	0.573757	13.91	0.860158
Q91V55	Rps5	0	Heterozygous vs Control is different	Homozygous vs Control is different	0.0021	0.0017	-0.69	-0.6	FDR<0.05	0.0005	40S ribosomal protein S5 OS=Mus musculus OX=10090 GN=Rps5 PE=1 SV=1	1	4	0.36	4	17.37	0.555947	17.36	0.498914	17.34	0.534224	17.32	0.498349	16.78	0.655336	16.64	0.581268	16.63	0.553234	16.64	0.527071	16.67	0.557245	16.13	0.928421	16.68	0.521521	16.77	0.562336	16.74	0.726559	16.45	0.513675	16.54	0.511266
O89090	Sp1	0	Heterozygous vs Control is different	not	< 0.0001	0.088	-0.69	0.24	FDR<0.05	< 0.0001	Transcription factor Sp1 OS=Mus musculus OX=10090 GN=Sp1 PE=1 SV=2	0.98	1	0.036	1	14.57	0	14.65	0	14.87	0	14.78	0	14.99	0	14.04	0	14.17	0	13.94	0	14.06	0	14.21	0	15.01	0	14.77	0	15.2	0	14.82	0	15.29	0		enucleate erythrocyte differentiation, positive regulation by host of viral transcription, positive regulation of angiogenesis, positive regulation of blood vessel endothelial cell migration, positive regulation of gene expression, positive regulation of hydrogen sulfide biosynthetic process, positive regulation of transcription from RNA polymerase II promoter, positive regulation of transcriptio…		cellular response to insulin stimulus, enucleate erythrocyte differentiation, mRNA transcription from RNA polymerase II promoter, megakaryocyte differentiation, trophectodermal cell differentiation
A0A1W2P8C6	Cd63	0	Heterozygous vs Control is different	Homozygous vs Control is different	0.00087	0.0032	-0.7	-0.75	FDR<0.05	0.00094	Tetraspanin (Fragment) OS=Mus musculus OX=10090 GN=Cd63 PE=1 SV=1	1	3	0.067	1	14.94	0.666992	14.76	0.705167	14.91	0.547058	14.75	0.577553	15.33	1.83365	14.21	0.600016	14.38	0.610166	14.14	0.524155	13.99	0.60518	14.48	0.508157	13.83	0.665192	14.05	0.777434	14.57	0.609373	13.99	0.619065	14.5	1.65306
Q9WVK4	Ehd1	0	Heterozygous vs Control is different	Homozygous vs Control is different	0.008	0.024	-0.7	0.4	FDR<0.05	0.00024	EH domain-containing protein 1 OS=Mus musculus OX=10090 GN=Ehd1 PE=1 SV=1	1	13	0.38	11	14.28	0.626	14.19	0.58428	14.21	0.668718	14.11	0.643008	13.75	1.4468	13.6	0.7659	13.5	0.63218	13.62	0.68599	13.61	0.707001	12.71	2.42596	14.73	0.620788	14.7	0.633009	14.15	0.589629	14.57	0.68159	14.38	0.902379		cholesterol homeostasis, low-density lipoprotein particle clearance, positive regulation of cholesterol storage, positive regulation of endocytic recycling, positive regulation of myoblast fusion, positive regulation of neuron projection development		cellular response to nerve growth factor stimulus, cilium assembly, neuron projection development, positive regulation of neuron projection development, protein homooligomerization
E9QL80	Lpgat1	0	Heterozygous vs Control is different	not	0.0024	0.74	0.7	0.06	FDR<0.05	0.00047	Acyl-CoA:lysophosphatidylglycerol acyltransferase 1 OS=Mus musculus OX=10090 GN=Lpgat1 PE=1 SV=1	1	1	0.051	1	14.53	0	14.64	0	13.83	0	14.35	0	14.66	0	15.05	0	15.23	0	15.01	0	15.05	0	15.17	0	14.41	0	14.34	0	14.66	0	14.37	0	14.52	0
Q6ZWQ9	Myl12a	0	Heterozygous vs Control is different	not	< 0.0001	0.55	0.7	0.12	FDR<0.05	0.0021	Cluster of Myosin, light chain 12A, regulatory, non-sarcomeric OS=Mus musculus OX=10090 GN=Myl12a PE=1 SV=1 (Q6ZWQ9)	1	13	0.69	12	14.42	0.638555	14.3	0.743852	14.5	0.593187	14.18	0.791047	14.04	1.21912	15.11	0.77299	14.88	0.8501	15	0.895512	14.94	0.882077	15	0.767145	14.79	0.83662	14.58	0.783314	14.19	0.810974	14.65	0.746397	13.84	1.13017		regulation of cell shape		protein localization to plasma membrane
A0A571BEC9	Plin4	0	Heterozygous vs Control is different	Homozygous vs Control is different	0.016	< 0.0001	0.7	1.88	FDR<0.05	< 0.0001	Perilipin-4 OS=Mus musculus OX=10090 GN=Plin4 PE=1 SV=1	1	1	0.0094	1	11.84	0	12.07	0	11.83	0	12.12	0	12.82	0	13.1	0	13.15	0	12.42	0	12.9	0	12.61	0	13.94	0	14.17	0	13.71	0	14.02	0	14.23	0
Q6P9R2	Oxsr1	0	Heterozygous vs Control is different	Homozygous vs Control is different	0.0034	0.007	0.71	0.63	FDR<0.05	0.0021	Serine/threonine-protein kinase OSR1 OS=Mus musculus OX=10090 GN=Oxsr1 PE=1 SV=1	1	1	0.042	1	13.93	0	13.42	0	13.73	0	13.39	0	13.16	0	14.3	0	14.05	0	13.93	0	14.5	0	14.42	0	14.37	0	14.15	0	13.95	0	14.45	0	13.88	0		activation of protein kinase activity, chemokine (C-C motif) ligand 21 signaling pathway, chemokine (C-X-C motif) ligand 12 signaling pathway, intracellular signal transduction, negative regulation of potassium ion transmembrane transport, negative regulation of potassium ion transmembrane transporter activity, positive regulation of T cell chemotaxis, signal transduction by protein phosphorylati…		cellular hypotonic response, cellular response to chemokine, chemokine (C-C motif) ligand 21 signaling pathway, chemokine (C-X-C motif) ligand 12 signaling pathway, intracellular signal transduction, peptidyl-threonine phosphorylation, protein autophosphorylation, protein phosphorylation, signal transduction by protein phosphorylation, stress-activated protein kinase signaling cascade
A0A140LIU0	Tnfrsf23	0	Heterozygous vs Control is different	Homozygous vs Control is different	0.0015	0.0033	0.71	0.51	FDR<0.05	0.00034	Tumor necrosis factor receptor superfamily member 23 OS=Mus musculus OX=10090 GN=Tnfrsf23 PE=1 SV=1	0.98	1	0.076	1	16.55	0	16.67	0	16.27	0	16.88	0	16.91	0	17.51	0	17.51	0	17.55	0	17.13	0	17.16	0	17.27	0	17.2	0	17.04	0	17.2	0	17.14	0
E9QA16	Cald1	0	Heterozygous vs Control is different	not	0.012	0.7	0.72	-0.09	FDR<0.05	0.0015	Cluster of Caldesmon 1 OS=Mus musculus OX=10090 GN=Cald1 PE=1 SV=1 (E9QA16)	1	3	0.4	25	15.56	1.83848	15.62	1.84837	15.29	1.697	15.6	1.89848	16.56	2.01632	16.44	1.82462	16.34	1.7867	16.37	2.03589	16.58	1.94798	16.5	1.87608	15.57	1.53275	15.63	1.3191	15.59	1.41967	15.73	1.60374	15.68	1.35115		positive regulation of protein binding, regulation of smooth muscle contraction		actin filament bundle assembly
P14873	Map1b	0	Heterozygous vs Control is different	Homozygous vs Control is different	0.0088	0.0018	-0.72	-0.88	FDR<0.05	0.0016	Microtubule-associated protein 1B OS=Mus musculus OX=10090 GN=Map1b PE=1 SV=2	1	5	0.035	5	12.22	1.1433	12.29	1.08881	12.12	1.06472	12.01	0.908776	11.43	1.04143	11	1.03001	11.55	0.948342	11.48	1.02795	10.89	0.993199	11.54	0.948112	10.83	0.921156	11.06	0.987089	11.02	0.997784	11.5	1.29645	11.27	0.949356		negative regulation of intracellular transport, negative regulation of microtubule depolymerization, positive regulation of axon extension, positive regulation of microtubule polymerization, positive regulation of neuron differentiation		axon extension, axonogenesis, dendrite development, establishment of monopolar cell polarity, microtubule bundle formation, microtubule-based process, mitochondrion transport along microtubule, positive regulation of axon extension, positive regulation of neuron differentiation
A0A0A0MQ90	S100a13	0	Heterozygous vs Control is different	not	0.00032	0.48	-0.72	0.09	FDR<0.05	< 0.0001	Protein S100-A13 OS=Mus musculus OX=10090 GN=S100a13 PE=1 SV=1	1	1	0.062	1	15.64	0	15.78	0	16.01	0	15.88	0	15.83	0	14.82	0	15.06	0	15.26	0	15	0	15.41	0	15.66	0	15.79	0	15.83	0	16.13	0	16.17	0
Q8R550	Sh3kbp1	0	Heterozygous vs Control is different	Homozygous vs Control is different	0.029	0.0053	-0.72	0.4	FDR<0.05	0.0012	SH3 domain-containing kinase-binding protein 1 OS=Mus musculus OX=10090 GN=Sh3kbp1 PE=1 SV=1	1	3	0.076	3	13.63	0.618953	13.33	0.621031	13.33	0.5444	13.3	0.533982	13.16	0.725725	11.67	2.46932	12.85	0.600654	12.69	0.775333	12.74	0.626941	13.22	0.542505	14.03	0.659535	13.67	0.807835	13.65	0.629237	13.71	0.663229	13.67	0.619994		regulation of cell shape		apoptotic process, cell migration, cytoskeleton organization
Q9WUU7	Ctsz	0	Heterozygous vs Control is different	Homozygous vs Control is different	< 0.0001	0.034	-0.73	0.27	FDR<0.05	< 0.0001	Cathepsin Z OS=Mus musculus OX=10090 GN=Ctsz PE=1 SV=1	1	1	0.046	1	16.87	0	16.76	0	16.65	0	16.67	0	16.86	0	15.82	0	16.06	0	16.03	0	15.91	0	16.34	0	17.13	0	17.23	0	16.7	0	17.13	0	16.94	0		negative regulation of neuron projection development, negative regulation of plasminogen activation, negative regulation of protein binding, positive regulation of neural precursor cell proliferation, positive regulation of neuron apoptotic process, regulation of neuron death		negative regulation of neuron projection development, proteolysis involved in cellular protein catabolic process
P58802	Tbc1d10a	0	Heterozygous vs Control is different	not	0.00075	0.063	-0.73	-0.29	FDR<0.05	0.00017	TBC1 domain family member 10A OS=Mus musculus OX=10090 GN=Tbc1d10a PE=1 SV=1	0.95	1	0.034	1	14.64	0	14.75	0	14.4	0	14.61	0	15.18	0	13.9	0	13.9	0	14.02	0	14.16	0	13.93	0	14.37	0	14.46	0	14.33	0	14.56	0	14.39	0		activation of GTPase activity, activation of cysteine-type endopeptidase activity, positive regulation of proteolysis
Q5SUH6	Clint1	0	Heterozygous vs Control is different	not	0.013	0.58	-0.74	-0.12	FDR<0.05	0.0098	Clathrin interactor 1 OS=Mus musculus OX=10090 GN=Clint1 PE=1 SV=1	1	4	0.1	4	15.26	0.543046	15.08	0.580983	15.99	0.572611	14.97	0.519285	15.26	0.744877	14.62	0.517996	14.21	0.530427	14.44	0.550667	14.47	0.511124	15.11	0.552701	15.41	0.52555	15.25	0.511625	14.76	0.540032	15.11	0.522367	15.41	0.707091
Q9CPU4	Mgst3	MitoCarta3.0	Heterozygous vs Control is different	not	< 0.0001	0.053	0.74	0.24	FDR<0.05	< 0.0001	Microsomal glutathione S-transferase 3 OS=Mus musculus OX=10090 GN=Mgst3 PE=1 SV=1	0.98	1	0.092	1	13.35	0	13.46	0	13.15	0	13.53	0	13.5	0	14.31	0	13.94	0	14.15	0	14.19	0	14.11	0	13.53	0	13.56	0	13.64	0	13.51	0	13.94	0				cellular oxidant detoxification, leukotriene biosynthetic process
P70441	Slc9a3r1	0	Heterozygous vs Control is different	not	0.00087	0.36	-0.74	0.12	FDR<0.05	< 0.0001	Na(+)/H(+) exchange regulatory cofactor NHE-RF1 OS=Mus musculus OX=10090 GN=Slc9a3r1 PE=1 SV=3	1	1	0.025	1	15.01	0	14.99	0	14.64	0	15.03	0	14.65	0	13.87	0	14.35	0	14.36	0	14.2	0	13.85	0	14.91	0	14.89	0	15.01	0	14.81	0	15.32	0		Wnt signaling pathway, adenylate cyclase-activating dopamine receptor signaling pathway, cAMP-mediated signaling, cellular phosphate ion homeostasis, negative regulation of ERK1 and ERK2 cascade, negative regulation of canonical Wnt signaling pathway, negative regulation of cell migration, negative regulation of cell motility, negative regulation of cell proliferation, negative regulation of mito…		Wnt signaling pathway, actin cytoskeleton organization, adenylate cyclase-activating dopamine receptor signaling pathway, auditory receptor cell stereocilium organization, cAMP-mediated signaling, cellular phosphate ion homeostasis, establishment of epithelial cell apical/basal polarity, microvillus assembly, phospholipase C-activating dopamine receptor signaling pathway, protein localization to …
O70475	Ugdh	0	not	Homozygous vs Control is different	0.072	0.0025	0.75	1.58	FDR<0.05	0.0008	UDP-glucose 6-dehydrogenase OS=Mus musculus OX=10090 GN=Ugdh PE=1 SV=1	1	9	0.28	9	14.21	0.552304	14.4	0.570453	15.46	0.606828	14.39	0.588346	13.2	2.01076	15.26	0.515108	14.93	0.535461	15	0.498804	15.18	0.530697	15.04	0.608317	16.06	0.554444	15.93	0.539308	15.81	0.669776	16.03	0.546722	15.71	0.603377				UDP-glucuronate biosynthetic process
Q64314	Cd34	0	Heterozygous vs Control is different	Homozygous vs Control is different	0.0011	0.00037	-0.76	-3.77	FDR<0.05	< 0.0001	Hematopoietic progenitor cell antigen CD34 OS=Mus musculus OX=10090 GN=Cd34 PE=1 SV=1	1	2	0.1	2	14.56	1.08887	14.48	0.871375	14.1	0.873373	14.54	0.920147	15	1.0539	13.87	0.912154	13.73	0.637099	13.89	0.742425	13.59	0.621031	13.82	0.835101	12.07	0.531797	9.8	2.69458	12.49	0.739871	9.7	2.59632	9.77	2.30153	cell-cell adhesion, mesangial cell-matrix adhesion	negative regulation of blood coagulation, negative regulation of cellular response to heat, negative regulation of cellular response to hypoxia, negative regulation of gene expression, negative regulation of interleukin-2 secretion, negative regulation of neuron death, negative regulation of nitric oxide biosynthetic process, negative regulation of tumor necrosis factor production, positive regul…		extracellular exosome assembly, leukocyte migration, metanephric glomerular mesangial cell differentiation, paracrine signaling, signal transduction, transdifferentiation
A0A0R4J0G0	Pck2	MitoCarta3.0	Heterozygous vs Control is different	Homozygous vs Control is different	0.0049	0.0016	-0.77	-1.07	FDR<0.05	0.00035	Phosphoenolpyruvate carboxykinase (GTP) OS=Mus musculus OX=10090 GN=Pck2 PE=1 SV=1	1	9	0.21	9	16.09	0.561643	15.85	0.546222	14.98	0.539983	15.93	0.567389	15.69	0.912486	14.75	0.547408	15	0.54567	14.99	0.538206	15.03	0.558891	14.94	0.626583	14.15	1.49226	14.74	0.575283	14.81	0.513476	14.71	0.597716	14.78	0.993152
A0A2R8VKL5	Larp4	0	Heterozygous vs Control is different	not	0.00049	0.19	-0.79	-0.25	FDR<0.05	0.0013	La-related protein 4 OS=Mus musculus OX=10090 GN=Larp4 PE=1 SV=1	1	3	0.071	3	14.37	0.499074	14.31	0.495761	14.36	0.507829	14.42	0.507611	14.87	0.505084	13.78	0.577054	13.64	0.51238	13.63	0.500615	13.94	0.516211	13.37	0.662279	13.8	0.597647	14.12	0.524129	14.49	0.508745	14.07	0.52095	14.58	0.553618
E9PWE8	Dpysl3	0	Heterozygous vs Control is different	not	0.0021	0.46	0.8	-0.15	FDR<0.05	0.0002	Cluster of Dihydropyrimidinase-related protein 3 OS=Mus musculus OX=10090 GN=Dpysl3 PE=1 SV=1 (E9PWE8)	1	21	0.36	21	14.28	0.552172	14.27	0.581837	14.64	0.531429	14.34	0.56035	13.57	0.742314	15.16	0.80897	14.99	0.711188	14.98	0.702336	14.99	0.701855	14.96	0.694077	14.25	0.963521	14.19	0.926569	13.77	1.03955	14.23	0.846125	13.88	0.894513		negative regulation of actin filament binding, negative regulation of neuron projection development, positive regulation of glutamate secretion, regulation of axon extension, regulation of neuron differentiation, semaphorin-plexin signaling pathway		axon guidance, microtubule cytoskeleton organization, negative regulation of neuron projection development, regulation of axon extension, semaphorin-plexin signaling pathway
B7FAU9	Flna	0	Heterozygous vs Control is different	not	< 0.0001	0.85	0.8	-0.03	FDR<0.05	< 0.0001	Filamin, alpha OS=Mus musculus OX=10090 GN=Flna PE=1 SV=1	1	108	0.52	87	14.89	0.737048	14.91	0.68342	14.51	0.641833	14.96	0.612309	15.1	0.923187	15.59	0.703369	15.7	0.611338	15.76	0.593981	15.77	0.592638	15.54	0.615826	14.98	0.661644	14.98	0.661694	14.6	0.631502	15.07	0.594913	14.59	1.09933
Q9D823	Rpl37	0	Heterozygous vs Control is different	Homozygous vs Control is different	0.034	0.0016	-0.8	-1.33	FDR<0.05	0.0075	60S ribosomal protein L37 OS=Mus musculus OX=10090 GN=Rpl37 PE=3 SV=3	1	1	0.1	1	19.07	0	19.16	0	19.19	0	19.14	0	18.97	0	17.73	0	17.66	0	18.21	0	18.59	0	19.34	0	17.17	0	17.36	0	17.67	0	17.89	0	18.79	0				translation
P18572	Bsg	0	Heterozygous vs Control is different	Homozygous vs Control is different	0.0028	0.0031	-0.81	-0.78	FDR<0.05	0.00048	Basigin OS=Mus musculus OX=10090 GN=Bsg PE=1 SV=2	1	7	0.21	6	15.87	0.498862	15.84	0.496754	15.34	0.505948	15.6	0.546437	16.39	0.649259	14.94	0.620131	15.09	0.539131	14.78	0.520615	14.93	0.585354	15.24	0.596207	15.14	0.524644	15.06	0.502957	14.81	0.511535	14.94	0.545758	15.18	0.640241	homophilic cell adhesion via plasma membrane adhesion molecules			axon guidance, dendrite self-avoidance, protein localization to plasma membrane
A2AIJ1	Cd82	0	Heterozygous vs Control is different	Homozygous vs Control is different	0.019	0.048	-0.81	0.59	FDR<0.05	0.00062	Tetraspanin (Fragment) OS=Mus musculus OX=10090 GN=Cd82 PE=1 SV=1	0.95	1	0.067	1	12.38	0	12.66	0	12.75	0	12.37	0	13.43	0	12.05	0	12.02	0	11.82	0	11.24	0	12.42	0	13.85	0	13.36	0	12.87	0	13.39	0	13.09	0
Q64364	Cdkn2a	0	Heterozygous vs Control is different	not	0.009	0.3	-0.81	0.32	FDR<0.05	0.0021	Tumor suppressor ARF OS=Mus musculus OX=10090 GN=Cdkn2a PE=1 SV=1	1	1	0.059	1	17.51	0	17.42	0	17.3	0	17.57	0	18.49	0	16.45	0	16.87	0	16.99	0	16.94	0	16.99	0	17.53	0	17.72	0	18.43	0	17.72	0	18.49	0		activation of cysteine-type endopeptidase activity involved in apoptotic process, cell cycle arrest, glucose homeostasis, mitochondrial depolarization, negative regulation of B cell proliferation, negative regulation of NF-kappaB transcription factor activity, negative regulation of cell growth, negative regulation of cell proliferation, negative regulation of cell-matrix adhesion, negative regul…		G1/S transition of mitotic cell cycle, amyloid fibril formation, apoptotic mitochondrial changes, cell cycle arrest, cellular response to hydrogen peroxide, cellular senescence, mitophagy, protein K63-linked ubiquitination, protein polyubiquitination, protein sumoylation, rRNA processing, rRNA transcription, replicative senescence, senescence-associated heterochromatin focus assembly, somatic ste…
Q8CI51	Pdlim5	0	Heterozygous vs Control is different	not	< 0.0001	0.094	0.81	-0.48	FDR<0.05	0.00019	PDZ and LIM domain protein 5 OS=Mus musculus OX=10090 GN=Pdlim5 PE=1 SV=4	1	10	0.2	7	13.27	0.610883	13.47	0.627207	13.3	0.613441	13.4	0.600779	13.4	0.664046	14.39	0.561329	14.18	0.650412	14.08	0.618318	14.15	0.646399	14.1	0.626046	13.24	0.622406	13.27	0.590032	12.75	0.628806	13.22	0.558851	11.97	2.29843		regulation of dendritic spine morphogenesis, regulation of synapse assembly		cell growth involved in cardiac muscle cell development, regulation of dendritic spine morphogenesis
P04184	Tk1	0	Heterozygous vs Control is different	not	0.0024	0.16	-0.81	-0.28	FDR<0.05	0.0035	Thymidine kinase, cytosolic OS=Mus musculus OX=10090 GN=Tk1 PE=1 SV=3	1	3	0.16	3	16.71	0.528381	16.75	0.50492	17.23	0.485149	16.65	0.532426	16.58	0.824901	15.96	0.595143	15.53	0.527489	15.79	0.530973	16.21	0.503099	16.35	0.529993	16.2	0.538184	16.28	0.543215	16.5	0.582301	16.51	0.499626	17	0.49585				DNA biosynthetic process, deoxyribonucleoside monophosphate biosynthetic process, nucleotide biosynthetic process, phosphorylation, protein homotetramerization, thymidine metabolic process
P97493	Txn2	MitoCarta3.0	Heterozygous vs Control is different	not	0.0043	0.12	-0.83	-0.47	FDR<0.05	0.0095	Thioredoxin, mitochondrial OS=Mus musculus OX=10090 GN=Txn2 PE=1 SV=1	1	2	0.22	2	16.21	0.482915	15.98	0.491313	15.21	0.490252	16.15	0.482358	16.44	0.649026	15.14	0.522483	15.21	0.485578	15.11	0.525279	15.23	0.553656	15.14	0.482243	15.38	0.482305	15.26	0.488963	15.98	0.48236	15.14	0.486528	15.9	0.51112		cell redox homeostasis		cell redox homeostasis, cellular response to nutrient levels
Q9ER71	Rhoj	0	Heterozygous vs Control is different	Homozygous vs Control is different	0.00082	0.011	0.84	-0.53	FDR<0.05	< 0.0001	Rho-related GTP-binding protein RhoJ OS=Mus musculus OX=10090 GN=Rhoj PE=1 SV=2	0.99	1	0.065	1	14.12	0	13.89	0	13.68	0	13.91	0	14.47	0	14.95	0	15.12	0	14.69	0	14.63	0	14.88	0	13.55	0	13.54	0	13.15	0	13.64	0	13.56	0		Rho protein signal transduction, positive regulation of cell migration involved in sprouting angiogenesis, regulation of cell shape		Rho protein signal transduction, actin cytoskeleton organization, actin filament organization, cell projection assembly, establishment or maintenance of cell polarity
Q9CZN7	Shmt2	MitoCarta3.0	Heterozygous vs Control is different	Homozygous vs Control is different	0.0018	0.016	-0.84	-0.69	FDR<0.05	0.0019	Serine hydroxymethyltransferase, mitochondrial OS=Mus musculus OX=10090 GN=Shmt2 PE=1 SV=1	1	19	0.47	13	15.79	0.686823	15.71	0.668641	14.9	0.615328	15.73	0.711448	15.85	1.73611	14.65	0.571527	14.85	0.596337	14.81	0.570629	14.84	0.610358	14.62	0.897341	14.61	0.652081	14.66	0.637462	15.33	0.56838	14.74	0.575887	15.16	1.45155		positive regulation of cell proliferation, regulation of aerobic respiration, regulation of mitochondrial translation, regulation of oxidative phosphorylation		L-serine biosynthetic process, L-serine catabolic process, cellular response to tetrahydrofolate, folic acid metabolic process, glycine biosynthetic process, glycine biosynthetic process from serine, glycine metabolic process, one-carbon metabolic process, protein K63-linked deubiquitination, protein homotetramerization, protein tetramerization, tetrahydrofolate interconversion, tetrahydrofolate …
A2AEX8	Fhl1	0	Heterozygous vs Control is different	Homozygous vs Control is different	< 0.0001	0.016	0.85	-1.77	FDR<0.05	0.00046	Cluster of Four and a half LIM domains protein 1 OS=Mus musculus OX=10090 GN=Fhl1 PE=1 SV=1 (A2AEX8)	1	3	0.39	9	15.48	0.73503	15.33	0.685398	15.43	0.688928	15.52	0.819274	15.35	0.625786	16.46	0.96298	16.25	0.900136	16.3	0.906002	16.25	0.976245	16.11	0.863448	14.15	0.864354	14.57	0.557618	13.83	0.767446	14.32	0.589361	11.37	4.55691
sp|P02769|ALBU_BOVIN	ALB	0	Heterozygous vs Control is different	Homozygous vs Control is different	0.001	0.046	0.87	-0.85	FDR<0.05	0.00035	Cluster of sp|P02769|ALBU_BOVIN Serum albumin OS=Bos taurus GN=ALB PE=1 SV=4 (sp|P02769|ALBU_BOVIN)	1	16	0.31	15	14.82	0.633857	15.06	0.585685	15.12	0.699864	15.07	0.571687	14.25	0.675109	15.77	0.619313	15.95	0.682504	15.72	0.637487	15.58	0.66385	15.66	0.710823	14.31	0.631429	14.62	0.594819	13.04	2.27582	14.62	0.669467	13.45	2.28918
B7ZCL8	Mpp1	0	Heterozygous vs Control is different	Homozygous vs Control is different	0.0004	0.012	-0.87	0.43	FDR<0.05	< 0.0001	55 kDa erythrocyte membrane protein OS=Mus musculus OX=10090 GN=Mpp1 PE=1 SV=1	1	4	0.16	4	15.35	0.496622	15.39	0.498699	15.22	0.52242	15.37	0.501435	15.93	0.578837	14.62	0.571565	14.29	0.670463	14.51	0.705674	14.72	0.549774	14.77	0.611806	15.95	0.661414	15.85	0.602102	15.71	0.645286	15.87	0.583769	16.02	0.637477
P62737	Acta2	0	Heterozygous vs Control is different	Homozygous vs Control is different	0.00013	0.002	0.9	-2.17	FDR<0.05	< 0.0001	Actin, aortic smooth muscle OS=Mus musculus OX=10090 GN=Acta2 PE=1 SV=1	1	34	0.78	20	15.11	0.999124	15.04	1.03711	14.78	1.00686	14.99	1.17716	15.41	2.1173	16.08	1.32521	16.1	1.12851	15.99	1.12481	16.03	1.16205	15.65	1.19735	13.56	1.21803	13.7	1.13217	11.6	4.24103	13.71	1.18913	11.9	3.89657		positive regulation of ERK1 and ERK2 cascade, positive regulation of gene expression, positive regulation of hepatic stellate cell activation, regulation of blood pressure, regulation of wound healing, vascular smooth muscle contraction		glomerular mesangial cell development, response to virus
Q9ESU7	Slc1a5	0	Heterozygous vs Control is different	Homozygous vs Control is different	0.0017	0.00017	-0.9	-1.31	FDR<0.05	< 0.0001	Amino acid transporter OS=Mus musculus OX=10090 GN=Slc1a5 PE=1 SV=1	1	3	0.095	3	14.3	0.636383	14.57	0.606559	14.04	0.637795	14.37	0.54783	15.14	0.5868	13.61	0.565907	13.66	0.541459	13.72	0.54697	13.36	0.57912	13.55	0.659327	13.14	0.57851	13.12	0.538724	12.96	0.566094	13.34	0.599809	13.33	0.756427
Q3TEA8	Hp1bp3	0	Heterozygous vs Control is different	Homozygous vs Control is different	0.017	0.014	-0.91	1.22	FDR<0.05	0.00011	Cluster of Heterochromatin protein 1-binding protein 3 OS=Mus musculus OX=10090 GN=Hp1bp3 PE=1 SV=1 (Q3TEA8)	1	1	0.061	3	14.23	0	13.8	0	13.56	0	13.88	0	15.23	0	12.95	0	13.23	0	13.37	0	13.21	0	13.39	0	14.88	0	15.05	0	15.91	0	14.89	0	16.07	0		regulation of cell proliferation, regulation of nucleus size, regulation of transcription, DNA-templated		cellular response to hypoxia, heterochromatin organization, nucleosome assembly, regulation of nucleus size
P07724	Alb	0	Heterozygous vs Control is different	not	< 0.0001	0.085	0.92	-0.38	FDR<0.05	< 0.0001	Albumin OS=Mus musculus OX=10090 GN=Alb PE=1 SV=3	0.98	1	0.021	1	14.71	0	15.09	0	14.78	0	15.18	0	14.79	0	15.85	0	15.85	0	15.96	0	15.8	0	15.69	0	14.35	0	14.86	0	13.98	0	14.9	0	14.55	0		hemolysis by symbiont of host erythrocytes, maintenance of mitochondrion location, negative regulation of apoptotic process, positive regulation of circadian sleep/wake cycle, non-REM sleep	hemolysis by symbiont of host erythrocytes	cellular response to starvation, hemolysis by symbiont of host erythrocytes, maintenance of mitochondrion location
Q8BT07	Cep55	0	Heterozygous vs Control is different	Homozygous vs Control is different	0.00023	0.004	-0.92	-0.6	FDR<0.05	< 0.0001	Centrosomal protein of 55 kDa OS=Mus musculus OX=10090 GN=Cep55 PE=1 SV=2	1	1	0.017	1	13.99	0	14.04	0	13.67	0	13.99	0	14.49	0	12.89	0	13.1	0	13.25	0	13.15	0	13.18	0	13.65	0	13.28	0	13.28	0	13.47	0	13.5	0		regulation of phosphatidylinositol 3-kinase signaling		cell separation after cytokinesis, mitotic cytokinesis
Q99JY8	Plpp3	0	Heterozygous vs Control is different	Homozygous vs Control is different	0.00043	< 0.0001	0.92	0.96	FDR<0.05	< 0.0001	Phospholipid phosphatase 3 OS=Mus musculus OX=10090 GN=Plpp3 PE=1 SV=1	1	1	0.042	1	12.99	0	12.98	0	12.81	0	13.1	0	12.95	0	14.06	0	13.95	0	13.52	0	13.56	0	14.32	0	14.23	0	13.97	0	13.94	0	13.74	0	13.73	0	cell-cell adhesion, homotypic cell-cell adhesion	canonical Wnt signaling pathway involved in positive regulation of cell-cell adhesion, canonical Wnt signaling pathway involved in positive regulation of endothelial cell migration, canonical Wnt signaling pathway involved in positive regulation of wound healing, negative regulation of protein phosphorylation, positive regulation of peptidyl-tyrosine phosphorylation, positive regulation of sequen…		Bergmann glial cell differentiation, canonical Wnt signaling pathway, canonical Wnt signaling pathway involved in positive regulation of cell-cell adhesion, canonical Wnt signaling pathway involved in positive regulation of endothelial cell migration, canonical Wnt signaling pathway involved in positive regulation of wound healing, phospholipid dephosphorylation, phospholipid metabolic process
Q64669	Nqo1	0	Heterozygous vs Control is different	Homozygous vs Control is different	0.033	0.02	-0.93	0.98	FDR<0.05	0.00013	NAD(P)H dehydrogenase [quinone] 1 OS=Mus musculus OX=10090 GN=Nqo1 PE=1 SV=3	1	2	0.084	2	14.31	0.520203	14.17	0.543667	15.45	0.528734	14.13	0.54397	13.37	0.552045	13.4	0.490682	13.14	0.507784	13.24	0.522082	13.16	0.542433	13.86	1.15433	15.35	0.491819	15.12	0.510139	15.32	0.555249	15.22	0.545041	15.31	0.596555		negative regulation of apoptotic process, negative regulation of catalytic activity, positive regulation of neuron apoptotic process		cellular response to hydrogen peroxide, cellular response to metal ion, electron transport chain, removal of superoxide radicals
P97315	Csrp1	0	Heterozygous vs Control is different	not	0.00011	0.44	0.94	0.23	FDR<0.05	0.0053	Cysteine and glycine-rich protein 1 OS=Mus musculus OX=10090 GN=Csrp1 PE=1 SV=3	1	6	0.47	6	15.6	0.551998	15.54	0.519964	15.18	0.52633	15.52	0.529941	14.99	0.68316	16.48	0.499067	16.33	0.502896	16.22	0.498029	16.33	0.521966	16.14	0.4957	16.1	0.489309	15.97	0.50414	15	0.555494	15.99	0.492256	14.92	0.550932				actin cytoskeleton organization
O54962	Banf1	0	Heterozygous vs Control is different	Homozygous vs Control is different	< 0.0001	0.016	-0.95	-0.59	FDR<0.05	0.00031	Barrier-to-autointegration factor OS=Mus musculus OX=10090 GN=Banf1 PE=1 SV=1	1	2	0.4	2	18.14	0.591876	18.17	0.626796	18.61	0.482004	18.32	0.553285	18.2	0.688949	17.43	0.480421	17.3	0.521439	17.49	0.516661	17.22	0.532101	17.26	0.540501	17.29	0.529498	17.39	0.501891	18.18	0.509928	17.63	0.478086	18.02	0.680079		negative regulation of viral genome replication		DNA integration, establishment of integrated proviral latency
O88207	Col5a1	0	Heterozygous vs Control is different	not	0.013	0.93	0.96	-0.03	FDR<0.05	0.0098	Cluster of Collagen alpha-1(V) chain OS=Mus musculus OX=10090 GN=Col5a1 PE=1 SV=2 (O88207)	1	3	0.065	5	12.19	0.724286	10.72	1.93584	12.31	1.01321	12.01	0.741736	11.81	2.25296	12.67	1.19155	12.64	0.839064	12.6	1.00928	12.77	0.867362	13.17	1.0221	12.15	0.881444	11.05	1.93316	12.08	1.24923	12.07	0.926575	11.53	2.00848	cell adhesion	negative regulation of endodermal cell differentiation, regulation of cellular component organization		cell migration, collagen fibril organization, integrin biosynthetic process, supramolecular fiber organization, wound healing, spreading of epidermal cells
P14901	Hmox1	0	Heterozygous vs Control is different	not	< 0.0001	0.5	1	0.09	FDR<0.05	< 0.0001	Heme oxygenase 1 OS=Mus musculus OX=10090 GN=Hmox1 PE=1 SV=1	1	2	0.087	2	14.83	0.497204	14.68	0.483908	14.79	0.496662	14.79	0.495582	15.27	0.506498	15.6	0.562177	15.96	0.49198	15.97	0.483276	15.89	0.485794	15.93	0.496808	14.86	0.487616	14.85	0.505742	15.07	0.495443	14.81	0.505211	15.22	0.485867		cellular iron ion homeostasis, erythrocyte homeostasis, intrinsic apoptotic signaling pathway in response to DNA damage, iron ion homeostasis, negative regulation of DNA binding, negative regulation of cell proliferation, negative regulation of epithelial cell apoptotic process, negative regulation of extrinsic apoptotic signaling pathway via death domain receptors, negative regulation of macroau…		cell death, cellular iron ion homeostasis, cellular response to arsenic-containing substance, cellular response to cadmium ion, cellular response to cisplatin, cellular response to heat, cellular response to hypoxia, cellular response to nutrient, heme catabolic process, heme metabolic process, heme oxidation, intracellular signal transduction, intrinsic apoptotic signaling pathway in response to…
Q14C51	Ptcd3	MitoCarta3.0	Heterozygous vs Control is different	Homozygous vs Control is different	0.00063	0.00017	-1	-1.33	FDR<0.05	< 0.0001	Pentatricopeptide repeat domain-containing protein 3, mitochondrial OS=Mus musculus OX=10090 GN=Ptcd3 PE=1 SV=2	1	1	0.012	1	17.26	0	17.21	0	16.87	0	17.21	0	17.49	0	15.94	0	15.77	0	16.33	0	16.58	0	16.46	0	15.78	0	15.48	0	15.65	0	16	0	16.49	0		regulation of translation		mitochondrial translation
P53986	Slc16a1	0	Heterozygous vs Control is different	Homozygous vs Control is different	0.0011	0.026	-1.02	-0.59	FDR<0.05	0.0006	Monocarboxylate transporter 1 OS=Mus musculus OX=10090 GN=Slc16a1 PE=1 SV=1	1	2	0.073	2	13.81	0.539626	13.56	0.556642	13.34	0.673096	13.5	0.543262	14.41	0.538356	12.68	0.554638	12.97	0.543969	12.56	0.5435	12.79	0.635406	12.51	0.670711	13.34	0.542589	13.4	0.615723	12.82	0.53855	13	0.643362	13.1	0.539218		glucose homeostasis, regulation of insulin secretion		cellular response to organic cyclic compound, centrosome cycle
P40124	Cap1	0	Heterozygous vs Control is different	not	0.0019	0.79	1.03	0.06	FDR<0.05	0.0014	Adenylyl cyclase-associated protein 1 OS=Mus musculus OX=10090 GN=Cap1 PE=1 SV=4	1	15	0.35	10	14.93	0.684328	15.02	0.760455	15.19	0.699726	14.88	0.800418	14.38	0.78375	16.44	0.800395	15.9	0.776658	15.94	0.761465	16	0.810812	15.29	0.64565	15.45	0.761316	14.95	0.674795	14.52	0.636603	15.2	0.819487	14.57	0.729544		regulation of adenylate cyclase activity		actin cytoskeleton organization, actin polymerization or depolymerization, ameboidal-type cell migration, cell morphogenesis, establishment or maintenance of cell polarity
P30681	Hmgb2	0	Heterozygous vs Control is different	not	0.0012	0.53	-1.03	0.14	FDR<0.05	< 0.0001	High mobility group protein B2 OS=Mus musculus OX=10090 GN=Hmgb2 PE=1 SV=3	1	4	0.19	4	14.63	0.539946	14.69	0.526957	14.67	0.556907	14.59	0.55856	13.68	0.591291	13.14	0.781169	13.43	0.639223	13.4	0.650431	13.45	0.592571	13.66	0.520031	14.4	0.524069	14.5	0.537359	14.63	0.632341	14.52	0.528686	14.91	0.783963		negative regulation of extrinsic apoptotic signaling pathway via death domain receptors, negative regulation of gene expression, negative regulation of transcription, DNA-templated, positive regulation of DNA binding, positive regulation of endothelial cell proliferation, positive regulation of erythrocyte differentiation, positive regulation of gene expression, positive regulation of innate immu…		DNA recombination, DNA topological change, cell chemotaxis, cellular response to lipopolysaccharide, chromatin remodeling, regulation of neurogenesis, spermatid nucleus differentiation
A0A1D5RMM8	Pxn	0	Heterozygous vs Control is different	not	0.015	0.27	-1.05	0.21	FDR<0.05	0.0019	Paxillin OS=Mus musculus OX=10090 GN=Pxn PE=1 SV=2	0.98	1	0.017	1	15.37	0	15.36	0	15.84	0	15.05	0	14.98	0	13.05	0	14.56	0	14.54	0	14.57	0	14.62	0	15.72	0	15.6	0	15.21	0	15.53	0	15.57	0
E9PWY9	Farsa	0	Heterozygous vs Control is different	not	0.00034	0.24	-1.07	0.21	FDR<0.05	< 0.0001	Phenylalanine--tRNA ligase OS=Mus musculus OX=10090 GN=Farsa PE=1 SV=1	1	2	0.085	2	14.76	0.588829	14.69	0.659179	15.1	0.53178	14.76	0.528131	14.13	0.491026	13.71	0.814388	13.82	0.659409	13.76	0.734242	13.39	0.605117	13.43	0.992331	14.96	0.588261	14.96	0.542537	14.79	0.685722	14.97	0.674556	14.8	0.53614
F6Z9R1	Gm20538	0	Heterozygous vs Control is different	not	0.00028	0.27	1.07	0.17	FDR<0.05	< 0.0001	Predicted gene 20538 (Fragment) OS=Mus musculus OX=10090 GN=Gm20538 PE=4 SV=1	0.98	1	0.13	1	17.59	0	17.75	0	17.39	0	17.83	0	18.24	0	18.51	0	19.07	0	19.01	0	18.83	0	18.72	0	17.91	0	17.89	0	18.06	0	17.9	0	17.9	0				COPII-coated vesicle budding, cargo loading into COPII-coated vesicle
P04919	Slc4a1	0	Heterozygous vs Control is different	Homozygous vs Control is different	< 0.0001	< 0.0001	-1.07	-1.53	FDR<0.05	< 0.0001	Band 3 anion transport protein OS=Mus musculus OX=10090 GN=Slc4a1 PE=1 SV=1	1	1	0.0086	1	18.19	0	18.53	0	18.69	0	18.35	0	18.45	0	17.34	0	17.35	0	17.48	0	17.41	0	17.27	0	17.18	0	16.86	0	17.09	0	17.01	0	16.39	0		positive regulation of T cell proliferation, regulation of intracellular pH		protein oligomerization, regulation of intracellular pH
P43407	Sdc2	0	Heterozygous vs Control is different	not	0.0017	0.24	-1.08	-0.29	FDR<0.05	0.0011	Syndecan-2 OS=Mus musculus OX=10090 GN=Sdc2 PE=1 SV=1	1	1	0.045	1	15.79	0	16.05	0	16.01	0	16.17	0	16.87	0	14.94	0	14.81	0	14.88	0	15.27	0	15.58	0	15.76	0	15.55	0	15.82	0	15.89	0	16.39	0		regulation of dendrite morphogenesis		dendrite morphogenesis, regulation of dendrite morphogenesis
Q3TW96	Uap1l1	0	Heterozygous vs Control is different	Homozygous vs Control is different	0.0013	0.005	1.1	1.1	FDR<0.05	0.0014	UDP-N-acetylhexosamine pyrophosphorylase-like protein 1 OS=Mus musculus OX=10090 GN=Uap1l1 PE=1 SV=1	1	2	0.051	2	16.05	0.500029	16.23	0.513658	16.74	0.486737	16.03	0.477528	15.62	1.07543	17.72	0.507357	17.25	0.492158	16.94	0.561282	17.27	0.493417	17	0.481882	17.66	0.482637	17.45	0.497825	16.59	0.504911	17.63	0.486142	16.82	0.478082				UDP-N-acetylglucosamine biosynthetic process
Q9JHZ2	Ankh	0	Heterozygous vs Control is different	not	0.00023	0.05	-1.11	-0.65	FDR<0.05	0.0045	Progressive ankylosis protein OS=Mus musculus OX=10090 GN=Ankh PE=2 SV=1	1	1	0.043	1	15.96	0	15.9	0	15.75	0	15.89	0	16.09	0	15.11	0	15.07	0	14.79	0	14.86	0	14.18	0	14.77	0	14.77	0	15.63	0	15	0	16.18	0		regulation of bone mineralization
Q925B0	Pawr	0	Heterozygous vs Control is different	Homozygous vs Control is different	0.007	0.0033	1.11	0.83	FDR<0.05	0.0047	PRKC apoptosis WT1 regulator protein OS=Mus musculus OX=10090 GN=Pawr PE=1 SV=2	1	1	0.048	1	10.32	0	10.32	0	10.66	0	9.84	0	10.56	0	11.07	0	11.9	0	11.69	0	10.58	0	12.03	0	11.07	0	10.82	0	11	0	11.32	0	11.64	0		activation of cysteine-type endopeptidase activity, apoptotic signaling pathway, calcium ion import across plasma membrane, negative regulation of B cell proliferation, negative regulation of T cell proliferation, negative regulation of T cell receptor signaling pathway, negative regulation of calcium ion import, negative regulation of epithelial to mesenchymal transition, negative regulation of …		actin filament bundle assembly, apoptotic process, apoptotic signaling pathway, calcium ion import across plasma membrane
P32020	Scp2	MitoCarta3.0	Heterozygous vs Control is different	not	0.0022	0.95	-1.11	0.02	FDR<0.05	0.0018	Non-specific lipid-transfer protein OS=Mus musculus OX=10090 GN=Scp2 PE=1 SV=3	1	1	0.031	1	15.58	0	15.47	0	15.24	0	15.72	0	15.96	0	13.62	0	14.8	0	14.76	0	14.64	0	14.59	0	15.26	0	15.32	0	16.01	0	15.18	0	16.26	0		positive regulation of apoptotic process, positive regulation of cholesterol biosynthetic process, positive regulation of cholesterol import, positive regulation of intracellular cholesterol transport, progesterone biosynthetic process		acyl-CoA metabolic process, inositol trisphosphate biosynthetic process, peroxisome organization, progesterone biosynthetic process, protein localization to plasma membrane
Q3V3R4	Itga1	0	Heterozygous vs Control is different	not	< 0.0001	0.12	1.12	0.29	FDR<0.05	< 0.0001	Integrin alpha-1 OS=Mus musculus OX=10090 GN=Itga1 PE=1 SV=2	0.98	2	0.011	1	11.85	0.578974	11.88	0.573554	12.52	0.612274	12.15	0.575929	12.29	0.541231	13.33	0.610168	13.33	0.557652	13.16	0.575504	12.98	0.598452	13.48	0.566209	12.69	0.54321	12.53	0.573318	12.01	0.539585	12.54	0.536444	12.4	0.542437	cell adhesion, cell-matrix adhesion	activation of MAPK activity, integrin-mediated signaling pathway, negative regulation of cell proliferation, negative regulation of epidermal growth factor receptor signaling pathway, positive regulation of neuron apoptotic process, positive regulation of phosphoprotein phosphatase activity, vasodilation		cell chemotaxis, cellular extravasation, integrin-mediated signaling pathway, neuron projection morphogenesis, neutrophil chemotaxis
P35505	Fah	0	Heterozygous vs Control is different	not	0.018	0.62	-1.13	0.2	FDR<0.05	0.0027	Fumarylacetoacetase OS=Mus musculus OX=10090 GN=Fah PE=1 SV=2	1	1	0.038	1	15.61	0	15.73	0	15.85	0	15.22	0	17.36	0	15.13	0	14.58	0	14.58	0	14.86	0	14.97	0	16.37	0	16.14	0	15.96	0	16.33	0	15.98	0				L-phenylalanine catabolic process, arginine catabolic process, homogentisate catabolic process, tyrosine catabolic process
F6UMH9	Ubac1	0	Heterozygous vs Control is different	Homozygous vs Control is different	0.0074	0.0043	-1.14	-0.98	FDR<0.05	0.0021	Ubiquitin-associated domain-containing protein 1 (Fragment) OS=Mus musculus OX=10090 GN=Ubac1 PE=1 SV=1	1	1	0.077	1	16.64	0	16.47	0	15.31	0	16.47	0	16.4	0	14.89	0	15.52	0	15.41	0	15.39	0	14.41	0	15.13	0	15.29	0	15.43	0	15.19	0	15.37	0
P14602	Hspb1	0	Heterozygous vs Control is different	not	0.00021	0.35	1.17	-0.46	FDR<0.05	0.0034	Heat shock protein beta-1 OS=Mus musculus OX=10090 GN=Hspb1 PE=1 SV=3	1	2	0.16	2	11.27	0.636677	11.93	0.676102	12.35	0.606724	11.93	0.574658	11.84	0.571932	13.13	0.624845	12.93	0.567479	13	0.565968	13.2	0.559427	12.91	0.590492	12.29	0.629856	11.93	0.751975	11.44	0.98715	11.58	0.617282	9.75	2.79073		intracellular signal transduction, negative regulation of apoptotic signaling pathway, negative regulation of oxidative stress-induced cell death, negative regulation of oxidative stress-induced intrinsic apoptotic signaling pathway, negative regulation of protein kinase activity, negative regulation of protein serine/threonine kinase activity, positive regulation of angiogenesis, positive regula…		anterograde axonal protein transport, cellular response to vascular endothelial growth factor stimulus, chaperone-mediated protein folding, intracellular signal transduction, positive regulation of endothelial cell chemotaxis by VEGF-activated vascular endothelial growth factor receptor signaling pathway, positive regulation of neuron projection development, response to virus
P62965	Crabp1	0	Heterozygous vs Control is different	Homozygous vs Control is different	0.013	0.00086	-1.18	-1.95	FDR<0.05	0.00016	Cellular retinoic acid-binding protein 1 OS=Mus musculus OX=10090 GN=Crabp1 PE=1 SV=2	1	3	0.24	3	15.02	0.730736	15.27	0.78269	16.31	0.982681	14.88	0.840731	14.04	0.623683	14.14	0.53498	13.81	0.540609	13.97	0.493042	13.84	0.549153	13.84	0.495868	12.94	1.01078	13.15	0.578245	12.94	0.637858	13.43	0.84216	13.3	0.573515		retinoic acid catabolic process		retinoic acid catabolic process
A0A3B2WBH9	Tjp2	0	Heterozygous vs Control is different	Homozygous vs Control is different	0.00098	0.0086	-1.18	-0.81	FDR<0.05	0.00017	Tight junction protein ZO-2 OS=Mus musculus OX=10090 GN=Tjp2 PE=1 SV=1	1	4	0.058	4	12.23	1.31356	12.08	1.64044	11.44	0.864365	12.21	1.2527	12.89	1.15039	10.85	0.807221	11	0.801155	11.02	0.811983	11.05	0.824877	11.02	0.767806	11.39	0.831191	11.3	0.810931	11.24	0.826805	11.38	0.857099	11.49	0.78212
Q04447	Ckb	0	Heterozygous vs Control is different	not	0.00031	0.18	1.2	-0.26	FDR<0.05	< 0.0001	Creatine kinase B-type OS=Mus musculus OX=10090 GN=Ckb PE=1 SV=1	1	6	0.27	6	13.62	0.558223	13.47	0.554985	14.2	0.613708	13.45	0.678603	13.28	0.573354	15.19	0.687164	14.67	0.583967	14.78	0.616593	14.91	0.564127	14.47	0.537401	13.34	0.580827	13.35	0.618622	13.08	0.667398	13.52	0.562945	13.45	0.619358		cellular chloride ion homeostasis		cellular chloride ion homeostasis, phosphorylation
P21956	Mfge8	0	Heterozygous vs Control is different	Homozygous vs Control is different	0.00072	< 0.0001	-1.22	-1.33	FDR<0.05	< 0.0001	Lactadherin OS=Mus musculus OX=10090 GN=Mfge8 PE=1 SV=3	1	3	0.095	3	14.77	0.524285	14.8	0.53826	14.34	0.520147	14.58	0.585678	15.26	0.56196	12.84	1.17715	13.73	0.503994	13.69	0.590422	13.58	0.556737	13.79	0.503038	13.45	0.528271	13.27	0.505081	13.67	0.510205	13.37	0.505865	13.32	0.655587	cell adhesion	positive regulation of phagocytosis		phagocytosis, engulfment, phagocytosis, recognition
Q8C605	Pfkp	0	Heterozygous vs Control is different	not	0.0023	0.81	1.28	0.08	FDR<0.05	0.0011	ATP-dependent 6-phosphofructokinase OS=Mus musculus OX=10090 GN=Pfkp PE=1 SV=1	1	2	0.052	2	14.39	0.517735	14.53	0.535735	14.98	0.487629	13.97	0.553886	13.54	0.499369	15.94	0.487259	15.51	0.499009	15.74	0.506107	15.59	0.49279	15.01	0.569111	14.86	0.49849	14.71	0.538387	13.97	0.723823	14.4	0.690238	13.86	0.543775
A0A087WPL1	Pdlim2	0	Heterozygous vs Control is different	Homozygous vs Control is different	< 0.0001	0.038	-1.34	-0.43	FDR<0.05	< 0.0001	PDZ and LIM domain protein 2 OS=Mus musculus OX=10090 GN=Pdlim2 PE=1 SV=1	0.98	1	0.16	1	16.08	0	16	0	15.26	0	16.09	0	16.01	0	14.59	0	14.49	0	14.59	0	14.44	0	14.62	0	15.54	0	15.3	0	15.35	0	15.44	0	15.67	0
P14824	Anxa6	0	Heterozygous vs Control is different	not	0.0019	0.45	1.35	-0.49	FDR<0.05	0.0099	Cluster of Annexin A6 OS=Mus musculus OX=10090 GN=Anxa6 PE=1 SV=3 (P14824)	1	4	0.45	22	14.09	0.54611	14.42	0.538354	14.35	0.517019	14.26	0.528928	12.92	0.799079	15.68	0.548378	15.32	0.60181	15.16	0.549059	15.12	0.544663	15.51	0.571191	14.53	0.570738	14.41	0.529551	12.77	0.61778	14.18	0.523446	11.71	2.32574		apoptotic signaling pathway, mitochondrial calcium ion homeostasis, negative regulation of sequestering of calcium ion, regulation of muscle contraction		apoptotic signaling pathway, growth plate cartilage chondrocyte differentiation, mitochondrial calcium ion homeostasis, neural crest cell migration, protein homooligomerization
G5E8S8	Mpp7	0	Heterozygous vs Control is different	Homozygous vs Control is different	0.00017	< 0.0001	-1.42	-1.9	FDR<0.05	< 0.0001	Cluster of MAGUK p55 subfamily member 7 OS=Mus musculus OX=10090 GN=Mpp7 PE=1 SV=1 (G5E8S8)	1	1	0.028	1	16.36	0	16.39	0	15.7	0	16.29	0	16.71	0	15	0	15.22	0	15.01	0	14.71	0	14.43	0	14.57	0	14.5	0	14.21	0	14.36	0	14.34	0
A0A0G2JGU1	Tm4sf1	0	Heterozygous vs Control is different	Homozygous vs Control is different	< 0.0001	0.00033	-1.5	-1.18	FDR<0.05	< 0.0001	Transmembrane 4 L6 family member 1 (Fragment) OS=Mus musculus OX=10090 GN=Tm4sf1 PE=3 SV=4	0.98	1	0.066	1	18.52	0	18.61	0	18.62	0	18.66	0	19.18	0	16.95	0	17.63	0	17.38	0	17.22	0	16.92	0	17.14	0	17.32	0	17.98	0	17.39	0	17.84	0
A2ATU9	Hat1	0	Heterozygous vs Control is different	not	0.0094	0.69	-1.52	0.11	FDR<0.05	0.0021	Histone acetyltransferase type B catalytic subunit OS=Mus musculus OX=10090 GN=Hat1 PE=1 SV=1	1	2	0.087	2	12.19	0.696693	12.05	0.876927	13.17	0.862322	12.23	0.784207	12.52	0.705888	10.2	2.16115	9.98	2.03809	11.59	0.787559	12.07	0.919527	10.69	1.91515	12.5	0.833035	12.27	0.872464	12.75	0.78145	12.09	0.604803	13.1	0.749701
Q9D809	2200002D01Rik	0	Heterozygous vs Control is different	Homozygous vs Control is different	< 0.0001	0.00017	-1.56	1.37	FDR<0.05	< 0.0001	RIKEN cDNA 2200002D01 gene OS=Mus musculus OX=10090 GN=2200002D01Rik PE=1 SV=1	0.98	1	0.12	1	15.83	0	15.56	0	16.57	0	15.7	0	15.98	0	14.34	0	14.7	0	13.99	0	14.39	0	14.42	0	17.48	0	17.44	0	16.94	0	17.5	0	17.14	0
A0A668KLD3	Akap12	0	Heterozygous vs Control is different	Homozygous vs Control is different	< 0.0001	0.0086	1.57	-0.5	FDR<0.05	< 0.0001	A-kinase anchor protein 12 OS=Mus musculus OX=10090 GN=Akap12 PE=1 SV=1	1	41	0.35	35	13.58	0.618578	13.74	0.596734	13.7	0.580572	13.63	0.592258	13.8	0.989141	15.47	0.827114	15.29	0.747157	15.17	0.758338	15.24	0.796938	15.12	0.715318	13.46	0.778634	13.36	0.656907	12.75	1.31938	13.41	0.634903	12.96	1.01128
Q9WVM1	Racgap1	0	Heterozygous vs Control is different	not	0.005	0.054	-1.58	-0.92	FDR<0.05	0.002	Rac GTPase-activating protein 1 OS=Mus musculus OX=10090 GN=Racgap1 PE=1 SV=1	1	6	0.12	5	16.57	0.585508	16.39	0.616237	14.99	0.56938	16.38	0.642073	17.54	0.959676	14.94	0.579029	14.82	0.563267	14.74	0.522906	14.92	0.526821	14.54	0.716863	15.5	0.486151	15.32	0.536238	15.37	0.518269	15.53	0.523019	15.53	0.657916		intracellular signal transduction, positive regulation of GTPase activity, positive regulation of cytokinesis, regulation of attachment of spindle microtubules to kinetochore, regulation of embryonic development		actomyosin contractile ring assembly, intracellular signal transduction, mitotic cytokinesis, mitotic spindle midzone assembly, neuroblast proliferation
Q3U125	Prxl2a	MitoCarta3.0	Heterozygous vs Control is different	Homozygous vs Control is different	< 0.0001	< 0.0001	-1.62	-1.87	FDR<0.05	< 0.0001	Peroxiredoxin-like 2A OS=Mus musculus OX=10090 GN=Prxl2a PE=1 SV=1	1	2	0.1	2	16.19	0.679505	15.98	0.733494	15.91	0.605292	16.18	0.708832	16.11	0.75875	14.8	0.742245	14.18	0.483271	14.49	0.519739	14.49	0.604667	14.33	0.492843	13.78	1.08035	14.25	0.7456	14.04	0.574018	13.94	0.760247	15.03	0.567041
E9PX70	Col12a1	0	Heterozygous vs Control is different	not	< 0.0001	0.13	1.83	0.57	FDR<0.05	< 0.0001	Collagen alpha-1(XII) chain OS=Mus musculus OX=10090 GN=Col12a1 PE=1 SV=1	1	42	0.2	38	13.6	0.691854	13.57	0.796727	13.06	1.67538	13.55	0.707553	14.58	0.686272	15.44	0.80376	15.59	0.804265	15.55	0.770444	15.33	0.751112	15.6	0.723986	13.76	0.605024	13.95	0.629838	14.62	0.60073	13.97	0.594378	14.94	0.66657
E9Q3Q6	Alcam	0	Heterozygous vs Control is different	Homozygous vs Control is different	< 0.0001	0.00012	-1.92	-1.66	FDR<0.05	< 0.0001	Activated leukocyte cell adhesion molecule OS=Mus musculus OX=10090 GN=Alcam PE=1 SV=1	1	4	0.088	3	15.02	0.757895	14.86	0.83858	14.87	0.660948	15	0.708028	15.83	0.522039	13.34	0.661879	13.21	0.546036	12.96	0.573176	13.19	0.675534	13.29	0.787867	13.4	0.524111	13.08	0.505761	13.37	0.573182	13.38	0.511134	14.03	0.718112
Q63918	Cavin2	0	Heterozygous vs Control is different	Homozygous vs Control is different	0.013	0.00018	1.92	3.97	FDR<0.05	< 0.0001	Caveolae-associated protein 2 OS=Mus musculus OX=10090 GN=Cavin2 PE=1 SV=3	1	6	0.17	5	10.98	2.91373	12.12	0.734112	9.28	3.75193	12.26	0.781464	12.58	0.725145	13.21	0.632509	13.47	0.76434	13.29	0.706679	13.38	0.907125	13.47	0.604269	15.52	1.15311	15.53	1.14663	15.22	0.998512	15.47	1.08016	15.34	1.25421		positive regulation of transcription from RNA polymerase II promoter		plasma membrane tubulation
P29533	Vcam1	0	Heterozygous vs Control is different	Homozygous vs Control is different	< 0.0001	0.00054	-1.94	-3.79	FDR<0.05	< 0.0001	Vascular cell adhesion protein 1 OS=Mus musculus OX=10090 GN=Vcam1 PE=1 SV=1	1	4	0.087	4	14.53	0.744399	14.5	0.687337	14.11	0.576455	14.59	0.68208	15.18	0.703097	12.66	0.640398	12.82	0.606743	12.52	0.60868	12.52	0.641629	12.68	0.539582	12.37	0.674172	11.09	2.20856	9.37	3.40172	11.98	0.536802	9.13	2.88314	cell-matrix adhesion, chorio-allantoic fusion, heterophilic cell-cell adhesion via plasma membrane cell adhesion molecules, leukocyte tethering or rolling	calcium-mediated signaling using intracellular calcium source, cellular response to glucose stimulus, positive regulation of T cell proliferation		calcium-mediated signaling using intracellular calcium source, cardiac neuron differentiation, cell chemotaxis, cellular response to glucose stimulus, leukocyte tethering or rolling, viral process
Q61391	Mme	0	Heterozygous vs Control is different	Homozygous vs Control is different	0.00011	< 0.0001	2	3.48	FDR<0.05	< 0.0001	Neprilysin OS=Mus musculus OX=10090 GN=Mme PE=1 SV=3	1	15	0.29	13	12.08	2.87007	11.99	2.88949	13.34	0.985885	11.87	2.99759	12.79	2.16535	14.44	1.09188	14.51	0.997774	14.27	1.13755	14.39	0.940736	14.48	0.975575	16.51	1.45561	16.25	1.45528	15.37	1.00226	16.2	1.38394	15.14	1.29788				beta-amyloid metabolic process, cellular response to UV-A, cellular response to UV-B, cellular response to cytokine stimulus, creatinine metabolic process, replicative senescence
B2RPU8	Zbed5	0	Heterozygous vs Control is different	not	0.00067	0.1	-2.09	-0.8	FDR<0.05	0.0003	SCAN domain containing 3 OS=Mus musculus OX=10090 GN=Zbed5 PE=1 SV=1	0.98	1	0.017	1	14.59	0	14.26	0	13.24	0	14.51	0	15.62	0	12.07	0	12.5	0	12.25	0	12.48	0	12.49	0	13.15	0	13.32	0	14.05	0	13.5	0	14.19	0
P37804	Tagln	0	Heterozygous vs Control is different	Homozygous vs Control is different	< 0.0001	0.0051	2.12	-0.95	FDR<0.05	< 0.0001	Transgelin OS=Mus musculus OX=10090 GN=Tagln PE=1 SV=3	1	4	0.24	4	13.5	0.638977	13.54	0.602097	14	0.507659	13.48	0.535516	13.59	0.626905	16.09	0.543244	15.56	0.613159	15.64	0.575649	15.73	0.532316	15.71	0.54298	13.24	0.561044	11.87	2.02204	12.57	0.568267	12.86	0.569382	12.84	0.557197				epithelial cell differentiation
A0A0R4J088	F3	0	Heterozygous vs Control is different	not	< 0.0001	0.41	2.31	0.29	FDR<0.05	< 0.0001	Tissue factor OS=Mus musculus OX=10090 GN=F3 PE=1 SV=1	1	8	0.32	8	12.55	0.695302	12.34	1.23894	12.26	0.86443	12.14	1.17998	12.18	2.42388	14.8	0.831921	14.57	0.677	14.56	0.725391	14.23	0.760447	14.84	0.702072	13.23	0.716153	13.17	0.595319	11.75	1.10141	12.9	0.70553	11.86	1.0607
Q91VJ2	Cavin3	0	Heterozygous vs Control is different	Homozygous vs Control is different	< 0.0001	0.0013	-2.35	-1.02	FDR<0.05	< 0.0001	Caveolae-associated protein 3 OS=Mus musculus OX=10090 GN=Cavin3 PE=1 SV=1	1	2	0.16	2	14.27	0.53378	14.16	0.515327	13.89	0.533168	14.17	0.515773	15.1	0.526701	11.78	0.512935	12.06	0.537322	12.15	0.512174	11.69	0.538379	12.15	0.563132	13.3	0.52594	13.24	0.586335	13.38	0.533728	13.15	0.510963	13.4	0.512368		circadian regulation of gene expression, negative regulation of fermentation, negative regulation of protein kinase B signaling, positive regulation of ERK1 and ERK2 cascade		cortical actin cytoskeleton organization
Q4PZA2	Ece1	0	Heterozygous vs Control is different	Homozygous vs Control is different	< 0.0001	< 0.0001	2.42	0.87	FDR<0.05	< 0.0001	Endothelin-converting enzyme 1 OS=Mus musculus OX=10090 GN=Ece1 PE=1 SV=1	1	2	0.039	2	12.51	0.500832	12.7	0.508189	12.49	0.520657	12.59	0.511254	12.81	0.889346	15.13	0.506634	15.11	0.580605	14.93	0.571116	14.95	0.527173	15.07	0.705836	13.52	0.515629	13.58	0.534594	13.22	0.551425	13.64	0.512503	13.51	0.692039		calcitonin catabolic process, endothelin maturation, hormone catabolic process, peptide hormone processing, positive regulation of G-protein coupled receptor protein signaling pathway, positive regulation of cAMP-mediated signaling, positive regulation of cardiac muscle hypertrophy, positive regulation of receptor recycling, regulation of ERK1 and ERK2 cascade, regulation of blood pressure, regul…		apoptotic process, bradykinin catabolic process, calcitonin catabolic process, endothelin maturation, peptide hormone processing, substance P catabolic process
P70202	Lxn	0	Heterozygous vs Control is different	not	0.00011	0.57	-2.83	0.28	FDR<0.05	< 0.0001	Latexin OS=Mus musculus OX=10090 GN=Lxn PE=1 SV=2	0.98	1	0.054	1	15.31	0	15.43	0	16.63	0	15.62	0	14.17	0	12.73	0	12.76	0	12.77	0	12.46	0	12.29	0	16.37	0	15.75	0	15.02	0	16.09	0	15.31	0		negative regulation of endopeptidase activity
P58774	Tpm2	0	Heterozygous vs Control is different	Homozygous vs Control is different	< 0.0001	0.0027	6.35	4.28	FDR<0.05	< 0.0001	Cluster of Tropomyosin beta chain OS=Mus musculus OX=10090 GN=Tpm2 PE=1 SV=1 (P58774)	1	1	0.26	8	No values	0	No values	0	No values	0	No values	0	No values	0	10.98	0	10.51	0	11.51	0	10.96	0	11.36	0	9.65	0	10.11	0	9.23	0	10.85	0	No values	0		regulation of ATPase activity		actin filament organization
[truncated: 54 more columns]
