# Supplementary material for: Ribosome Profiling and Mass Spectrometry Reveal Widespread Mitochondrial Translation Defects in a Striatal Cell Model of Huntington Disease
Source: Mol Cell Proteomics. 2024 Mar 5;23(4):100746. doi: 10.1016/j.mcpro.2024.100746 (PMC11040134; doi:10.1016/j.mcpro.2024.100746)
Supplement: Data Sheet 3 [file mmc3.xlsx]

## Sheet: Data Sheet 3 MitoCarta3
Data Sheet 3: A list of 43 mitochondrial proteins that are changed in a mHTT allele-specific way from the TMT data across het/control and homo/control comparisons (23 at p<0.05 for Heterozygous vs. Control comparison and 32 at p<0.05 for Homozygous vs. Control comparison).
Accession Number	Alternate ID	MitoCarta3.0_List	Het / Control	Homo / Control	T-Test (Heterozygous vs Control)	T-Test (Homozygous vs Control)	Log2 FC (Het / Control)	Log2 FC (Homo / Control)	ANOVA FDR	ANOVA (p-value) Benjamini-Hochberg (FDR <0.05 when p < 0.01030)	Protein Description	protein identification_probability	quantitated spectrum count	percent coverage	total unique peptide count	Con_1	Std Dev(Con_1)	Con_2	Std Dev(Con_2)	Con_3	Std Dev(Con_3)	Con_4	Std Dev(Con_4)	Con_5	Std Dev(Con_5)	Het_1	Std Dev(Het_1)	Het_2	Std Dev(Het_2)	Het_3	Std Dev(Het_3)	Het_4	Std Dev(Het_4)	Het_5	Std Dev(Het_5)	Homo_1	Std Dev(Homo_1)	Homo_2	Std Dev(Homo_2)	Homo_3	Std Dev(Homo_3)	Homo_4	Std Dev(Homo_4)	Homo_5	Std Dev(Homo_5)	biological adhesion	biological regulation	cell killing	cellular process
B7ZC18	Stat3	mito-interacting	not	Homozygous vs Control is different	0.99	0.027	0	1.2	FDR<0.05	0.01	Signal transducer and activator of transcription OS=Mus musculus OX=10090 GN=Stat3 PE=1 SV=1	1	1	0.024	1	15.11	0	15.17	0	15.81	0	15.26	0	13.48	0	15.24	0	15.06	0	15.02	0	14.95	0	14.57	0	16.31	0	16.37	0	16.3	0	16.49	0	15.36	0
E9Q5B5	Hk2	mito-interacting	not	Homozygous vs Control is different	0.97	0.00067	0.01	-0.77	FDR<0.05	0.00042	Hexokinase OS=Mus musculus OX=10090 GN=Hk2 PE=1 SV=1	1	3	0.051	3	14.55	0.525159	14.36	0.500852	14.09	0.638259	14.53	0.532878	14.54	0.887583	14.32	0.509553	14.66	0.503394	14.67	0.520631	14.47	0.501109	13.97	0.550352	13.41	0.515749	14	0.514244	13.54	0.524084	13.82	0.539342	13.47	0.504816
Q99L04	Dhrs1	MitoCarta3.0	not	Homozygous vs Control is different	0.78	0.013	-0.02	-0.51	FDR<0.05	0.0038	Dehydrogenase/reductase SDR family member 1 OS=Mus musculus OX=10090 GN=Dhrs1 PE=1 SV=1	1	5	0.27	5	15.16	0.627912	15.2	0.609743	15.04	0.538581	15.24	0.638922	15.51	1.14976	15.2	0.515509	15.34	0.561202	15.12	0.577115	15.14	0.624955	15.21	0.741901	14.51	0.637117	14.45	0.637246	14.87	0.625493	14.57	0.535542	15.19	0.890271
Q9CPQ8	Atp5mg	MitoCarta3.0	not	Homozygous vs Control is different	0.83	0.025	0.03	-0.34	FDR<0.05	0.01	ATP synthase subunit g, mitochondrial OS=Mus musculus OX=10090 GN=Atp5mg PE=1 SV=1	1	2	0.27	2	16.73	0.479535	16.47	0.477982	16.16	0.644753	16.4	0.495176	16.68	0.699715	16.64	0.539033	16.56	0.47802	16.53	0.483598	16.52	0.481119	16.32	0.480564	16.39	0.699497	16	0.478153	16.13	0.525201	16.17	0.585596	16.07	0.80144				ATP metabolic process, ATP synthesis coupled proton transport
P26443	Glud1	MitoCarta3.0	not	Homozygous vs Control is different	0.84	0.017	0.04	-0.61	FDR<0.05	0.0042	Cluster of Glutamate dehydrogenase 1, mitochondrial OS=Mus musculus OX=10090 GN=Glud1 PE=1 SV=1 (P26443)	1	6	0.36	13	14.08	0.93115	13.81	0.923396	13.02	1.10773	13.67	0.985098	14.1	1.2783	13.85	0.872982	13.65	0.76591	13.77	0.936636	13.67	0.903957	13.95	0.892551	13.09	1.08606	13.03	1.09409	13.16	1.19918	13.07	1.11104	13.3	1.41255		positive regulation of insulin secretion		glutamate biosynthetic process, glutamate catabolic process, glutamine metabolic process, tricarboxylic acid metabolic process
P54116	Stom	MitoCarta3.0	not	Homozygous vs Control is different	0.6	0.016	0.07	-0.47	FDR<0.05	0.003	Stomatin OS=Mus musculus OX=10090 GN=Stom PE=1 SV=3	1	3	0.18	3	15.56	0.630746	15.54	0.577851	15.09	0.518848	15.4	0.731397	14.97	0.908793	15.38	0.517994	15.58	0.558447	15.37	0.551551	15.25	0.602932	15.33	0.48151	14.79	0.508548	15	0.485162	14.99	0.529314	14.93	0.520884	14.49	1.48623		positive regulation by host of viral genome replication, positive regulation of protein targeting to membrane, positive regulation of viral process, regulation of acid-sensing ion channel activity, regulation of ion transmembrane transport		protein homooligomerization
Q64521	Gpd2	MitoCarta3.0	not	Homozygous vs Control is different	0.53	0.015	-0.08	-0.37	FDR<0.05	0.0087	Glycerol-3-phosphate dehydrogenase, mitochondrial OS=Mus musculus OX=10090 GN=Gpd2 PE=1 SV=2	1	14	0.23	13	14.38	0.58739	14.26	0.534833	13.73	0.653171	14.29	0.576999	14.17	0.763614	13.95	0.560854	14.2	0.558512	14.1	0.552409	14.1	0.56534	14.09	0.601553	13.71	0.645275	13.72	0.571234	13.84	0.52441	13.78	0.569405	13.92	0.695182				NADH metabolic process, glycerol catabolic process, glycerol-3-phosphate catabolic process
E9QPD7	Pcx	MitoCarta3.0	not	Homozygous vs Control is different	0.53	0.0076	-0.09	1.27	FDR<0.05	0.00087	Pyruvate carboxylase OS=Mus musculus OX=10090 GN=Pcx PE=1 SV=1	1	6	0.1	6	14.23	0.529052	14.16	0.539704	13.84	0.64997	14.28	0.557396	14.7	0.551481	14.25	0.504258	14.17	0.537611	14.06	0.621244	14.12	0.604463	14.14	0.528625	14.99	0.513686	15	0.546898	16.03	0.576385	14.97	0.557827	16.57	0.778129
Q3U367	Aldh9a1	MitoCarta3.0	not	Homozygous vs Control is different	0.6	0.0036	-0.1	0.64	FDR<0.05	0.00075	4-trimethylaminobutyraldehyde dehydrogenase OS=Mus musculus OX=10090 GN=Aldh9a1 PE=1 SV=1	1	1	0.023	1	14.6	0	14.72	0	15.12	0	14.78	0	15.4	0	15.01	0	14.83	0	14.55	0	14.65	0	15.08	0	15.46	0	15.55	0	15.51	0	15.53	0	15.77	0
P38647	Hspa9	MitoCarta3.0	not	Homozygous vs Control is different	0.69	0.015	-0.1	-0.83	FDR<0.05	0.0064	Stress-70 protein, mitochondrial OS=Mus musculus OX=10090 GN=Hspa9 PE=1 SV=3	1	32	0.44	24	15.52	0.657601	15.29	0.730766	14.35	0.665087	15.38	0.754212	15.56	1.393	15.12	0.657727	15.16	0.663602	15.26	0.678109	15.23	0.633982	14.84	1.1287	13.93	1.06282	14.32	0.655583	14.83	0.678132	14.27	0.650775	14.59	1.9216		erythrocyte differentiation, negative regulation of cell death, negative regulation of erythrocyte differentiation, negative regulation of hematopoietic stem cell differentiation, negative regulation of hemopoiesis, regulation of erythrocyte differentiation		cellular response to heat, cellular response to unfolded protein, chaperone mediated protein folding requiring cofactor, erythrocyte differentiation, iron-sulfur cluster assembly, protein autophosphorylation, protein refolding
Q99LB2	Dhrs4	MitoCarta3.0	not	Homozygous vs Control is different	0.43	0.0017	0.14	-0.81	FDR<0.05	< 0.0001	Dehydrogenase/reductase SDR family member 4 OS=Mus musculus OX=10090 GN=Dhrs4 PE=1 SV=3	1	2	0.18	2	15.45	0.606217	15.14	0.668274	15.27	0.515733	15.41	0.582975	14.53	0.682238	15.15	0.818174	15.44	0.690848	15.31	0.632538	15.39	0.513719	15.24	0.611654	14.15	0.666566	14.28	0.730073	14.44	0.902797	14.42	0.578181	14.46	1.00089				cellular ketone metabolic process, protein tetramerization, retinal metabolic process
P97287	Mcl1	MitoCarta3.0	Heterozygous vs Control is different	Homozygous vs Control is different	0.0031	0.001	0.15	-0.47	FDR<0.05	< 0.0001	Induced myeloid leukemia cell differentiation protein Mcl-1 homolog OS=Mus musculus OX=10090 GN=Mcl1 PE=1 SV=3	0.98	1	0.063	1	15.34	0	15.34	0	15.37	0	15.35	0	15.35	0	15.51	0	15.41	0	15.61	0	15.46	0	15.48	0	15.09	0	14.84	0	14.57	0	15.05	0	14.85	0		extrinsic apoptotic signaling pathway in absence of ligand, intrinsic apoptotic signaling pathway in response to DNA damage, negative regulation of anoikis, negative regulation of autophagy, negative regulation of extrinsic apoptotic signaling pathway in absence of ligand, negative regulation of intrinsic apoptotic signaling pathway, positive regulation of oxidative stress-induced neuron intrinsi…		cell differentiation, extrinsic apoptotic signaling pathway in absence of ligand, intrinsic apoptotic signaling pathway in response to DNA damage
P99029	Prdx5	MitoCarta3.0	not	not	0.39	0.058	0.17	-0.45	FDR<0.05	0.01	Peroxiredoxin-5, mitochondrial OS=Mus musculus OX=10090 GN=Prdx5 PE=1 SV=2	1	8	0.47	6	16.25	0.524688	16.34	0.549171	16.74	0.493099	16.24	0.565056	15.6	0.982589	16.46	0.791616	16.38	0.57693	16.47	0.5566	16.53	0.601337	16.19	0.557862	15.98	0.497159	15.85	0.518496	15.64	0.607284	15.95	0.513246	15.53	0.863572		cell redox homeostasis, negative regulation of cysteine-type endopeptidase activity involved in apoptotic process, negative regulation of oxidoreductase activity, negative regulation of transcription from RNA polymerase III promoter, positive regulation of collagen biosynthetic process, regulation of apoptosis involved in tissue homeostasis		NADPH oxidation, apoptotic process, cell redox homeostasis, cellular oxidant detoxification, cellular response to reactive oxygen species, hydrogen peroxide catabolic process
P51150	Rab7a	mito-interacting	Heterozygous vs Control is different	Homozygous vs Control is different	0.019	0.0025	0.18	-0.31	FDR<0.05	< 0.0001	Ras-related protein Rab-7a OS=Mus musculus OX=10090 GN=Rab7a PE=1 SV=2	1	4	0.22	4	15.83	0.514609	15.96	0.523314	15.63	0.48594	15.86	0.570067	15.92	0.682002	16.03	0.490046	16.03	0.508661	16.06	0.506592	15.93	0.527731	16.06	0.505697	15.47	0.507546	15.46	0.503559	15.53	0.529372	15.49	0.501144	15.7	0.547304		Rab protein signal transduction, bone resorption, epidermal growth factor catabolic process, negative regulation of exosomal secretion, phagosome acidification, positive regulation of exosomal secretion, positive regulation of protein catabolic process, positive regulation of viral process		Rab protein signal transduction, autophagosome assembly, epidermal growth factor catabolic process, lipophagy, phagosome acidification, phagosome-lysosome fusion, protein to membrane docking, viral release from host cell
P35564	Canx	mito-interacting	not	Homozygous vs Control is different	0.14	0.029	0.23	-0.4	FDR<0.05	0.0024	Calnexin OS=Mus musculus OX=10090 GN=Canx PE=1 SV=1	1	18	0.29	15	14.36	0.56871	14.39	0.570148	14.01	0.584445	14.49	0.569223	14.72	0.822277	14.32	1.25723	14.71	0.543165	14.76	0.590594	14.6	0.606488	14.72	0.563971	13.74	0.619903	14.03	0.591009	14.31	0.571977	13.83	0.576787	14.06	1.2342				chaperone-mediated protein folding
P97807	Fh	MitoCarta3.0	Heterozygous vs Control is different	Homozygous vs Control is different	0.025	0.019	0.25	-0.35	FDR<0.05	0.00045	Fumarate hydratase, mitochondrial OS=Mus musculus OX=10090 GN=Fh PE=1 SV=3	1	5	0.15	5	15.92	0.56388	15.88	0.652281	15.57	0.591665	15.92	0.698042	15.97	1.34871	16.01	0.612957	16.21	0.540008	16.27	0.571677	16	0.755653	16.02	0.674655	15.31	0.538769	15.48	0.532587	15.84	0.520307	15.35	0.574037	15.54	1.04665		homeostasis of number of cells within a tissue		fumarate metabolic process, malate metabolic process, tricarboxylic acid cycle
E9PYH2	Acot7	MitoCarta3.0	Heterozygous vs Control is different	not	0.0083	0.39	-0.27	0.06	FDR<0.05	0.0025	Cytosolic acyl coenzyme A thioester hydrolase OS=Mus musculus OX=10090 GN=Acot7 PE=1 SV=1	1	4	0.13	4	14.74	0.552182	14.71	0.605315	14.88	0.526521	14.62	0.612118	14.83	0.520865	14.68	0.551547	14.37	0.522057	14.45	0.525313	14.58	0.505094	14.37	0.539222	14.81	0.516483	14.72	0.503016	14.98	0.526531	14.68	0.50172	14.9	0.58648
Q8VCX5	Micu1	MitoCarta3.0	not	Homozygous vs Control is different	0.23	0.01	-0.32	0.85	FDR<0.05	0.00052	Calcium uptake protein 1, mitochondrial OS=Mus musculus OX=10090 GN=Micu1 PE=1 SV=1	1	3	0.075	3	14.66	0.513313	14.28	0.539111	13.77	0.65492	14.54	0.519088	15.19	0.535616	14.15	0.542958	14.26	0.528695	14.33	0.594716	13.83	0.556542	14.24	0.54274	15.19	0.522611	15.24	0.591548	15.33	0.581539	15.19	0.558446	15.75	0.599027		positive regulation of mitochondrial calcium ion concentration		positive regulation of mitochondrial calcium ion concentration, protein homooligomerization
Q9D6R2	Idh3a	MitoCarta3.0	not	not	0.12	0.1	0.33	-0.42	FDR<0.05	0.0061	Isocitrate dehydrogenase [NAD] subunit alpha, mitochondrial OS=Mus musculus OX=10090 GN=Idh3a PE=1 SV=1	1	8	0.14	4	15.96	0.581067	15.89	0.607671	15.01	0.518689	15.84	0.648758	16.06	1.3369	16.02	0.509484	16.19	0.587479	16.11	0.578293	16.09	0.574389	16.02	0.515972	15.1	0.486371	15.21	0.51644	15.74	0.579048	15.09	0.532609	15.53	1.04579				2-oxoglutarate metabolic process, NADH metabolic process, isocitrate metabolic process, tricarboxylic acid cycle
Q9Z1J3	Nfs1	MitoCarta3.0	Heterozygous vs Control is different	not	0.019	0.9	0.34	-0.02	FDR<0.05	0.0097	Cysteine desulfurase, mitochondrial OS=Mus musculus OX=10090 GN=Nfs1 PE=1 SV=3	0.95	1	0.028	1	13.52	0	13.32	0	12.91	0	13.05	0	13.01	0	13.55	0	13.51	0	13.55	0	13.37	0	13.56	0	13.08	0	13.33	0	12.95	0	13.2	0	13.17	0				Mo-molybdopterin cofactor biosynthetic process, [2Fe-2S] cluster assembly, iron incorporation into metallo-sulfur cluster
Q8BU88	Mrpl22	MitoCarta3.0	Heterozygous vs Control is different	Homozygous vs Control is different	0.044	0.0079	-0.35	-0.6	FDR<0.05	0.0042	39S ribosomal protein L22, mitochondrial OS=Mus musculus OX=10090 GN=Mrpl22 PE=1 SV=1	0.98	1	0.058	1	17.15	0	16.98	0	16.6	0	17.1	0	17.46	0	16.8	0	16.62	0	16.65	0	16.72	0	16.78	0	16.22	0	16.43	0	16.57	0	16.3	0	16.77	0				ribosome assembly, translation
P47738	Aldh2	MitoCarta3.0	not	Homozygous vs Control is different	0.17	0.0068	-0.37	0.94	FDR<0.05	0.00019	Aldehyde dehydrogenase, mitochondrial OS=Mus musculus OX=10090 GN=Aldh2 PE=1 SV=1	1	13	0.34	11	14.4	0.571656	14.23	0.613884	13.23	0.804593	14.33	0.615993	14.6	1.09279	13.87	0.619836	14	0.609374	13.74	0.818606	13.74	0.852717	13.58	0.719155	14.89	0.566188	15.04	0.54638	15.47	0.582896	14.97	0.559863	15.1	1.60372		negative regulation of apoptotic process
Q3UMR5	Mcu	MitoCarta3.0	not	Homozygous vs Control is different	0.3	0.032	-0.37	0.87	FDR<0.05	0.0026	Calcium uniporter protein, mitochondrial OS=Mus musculus OX=10090 GN=Mcu PE=1 SV=2	1	1	0.046	1	18.95	0	18.8	0	17.47	0	18.71	0	19.43	0	18.29	0	18.42	0	18.49	0	18.32	0	18	0	19.45	0	19.37	0	19.63	0	19.44	0	19.82	0		calcium-mediated signaling, glucose homeostasis, positive regulation of insulin secretion, positive regulation of mitochondrial calcium ion concentration		calcium-mediated signaling, mitochondrial calcium ion homeostasis, positive regulation of mitochondrial calcium ion concentration, protein oligomerization
Q9DB15	Mrpl12	MitoCarta3.0	not	Homozygous vs Control is different	0.14	< 0.0001	-0.37	-2.04	FDR<0.05	< 0.0001	39S ribosomal protein L12, mitochondrial OS=Mus musculus OX=10090 GN=Mrpl12 PE=1 SV=2	1	2	0.12	2	18.02	0.48215	17.88	0.478069	16.84	0.477944	18	0.477933	17.54	0.480253	17.21	0.486185	17.29	0.477256	17.29	0.478744	17.24	0.477394	17.4	0.491139	15.09	0.477125	15.44	0.477294	16	0.52636	15.53	0.490646	16.02	0.477736		positive regulation of transcription, DNA-templated		transcription from mitochondrial promoter, translation
O88587	Comt	MitoCarta3.0	Heterozygous vs Control is different	Homozygous vs Control is different	0.011	0.0098	0.39	0.39	FDR<0.05	0.003	Catechol O-methyltransferase OS=Mus musculus OX=10090 GN=Comt PE=1 SV=2	1	3	0.14	2	14.32	0.504398	14.29	0.491811	14.82	0.71665	14.22	0.599431	14.26	0.809233	14.95	0.4938	14.71	0.499702	14.69	0.518592	14.74	0.509847	14.78	0.601804	14.91	0.506651	14.8	0.505448	14.76	0.492992	14.69	0.505736	14.7	0.573036		estrogen metabolic process, negative regulation of dopamine metabolic process, negative regulation of renal sodium excretion, negative regulation of smooth muscle cell proliferation, neurotransmitter catabolic process, positive regulation of homocysteine metabolic process, regulation of sensory perception of pain		catecholamine catabolic process, cellular response to phosphate starvation, dopamine catabolic process, estrogen metabolic process, neurotransmitter catabolic process
P63038	Hspd1	MitoCarta3.0	not	Homozygous vs Control is different	0.11	0.012	-0.39	-0.88	FDR<0.05	0.008	60 kDa heat shock protein, mitochondrial OS=Mus musculus OX=10090 GN=Hspd1 PE=1 SV=1	1	34	0.5	20	15.97	0.695386	15.86	0.620897	15.01	0.563769	15.97	0.685927	16.24	1.12981	15.33	0.59624	15.42	0.748869	15.58	0.627989	15.54	0.578374	15.23	0.742345	14.48	0.991842	14.82	0.713914	15.41	0.665839	14.71	0.964979	15.25	1.13904		MyD88-dependent toll-like receptor signaling pathway, activation of cysteine-type endopeptidase activity involved in apoptotic process, negative regulation of apoptotic process, negative regulation of apoptotic process in bone marrow, negative regulation of neuron apoptotic process, negative regulation of reactive oxygen species biosynthetic process, positive regulation of T cell activation, posi…		de novo' protein folding, B cell activation, B cell proliferation, MyD88-dependent toll-like receptor signaling pathway, T cell activation, apoptotic mitochondrial changes, cellular response to heat, isotype switching to IgG isotypes, mitochondrion organization, protein import into mitochondrial intermembrane space, protein refolding
Q8CGK3	Lonp1	MitoCarta3.0	not	Homozygous vs Control is different	0.062	0.0069	-0.44	-0.85	FDR<0.05	0.0037	Lon protease homolog, mitochondrial OS=Mus musculus OX=10090 GN=Lonp1 PE=1 SV=2	1	19	0.26	14	13.82	0.806444	13.75	0.849325	12.8	0.649067	13.69	0.750296	13.82	1.00454	13.07	0.718674	13.24	0.794902	13.24	0.735269	13.18	0.719067	12.96	0.658275	12.38	1.02724	12.68	0.704785	12.91	0.694924	12.53	1.01791	13.12	1.19297				cellular macromolecular complex assembly, cellular response to oxidative stress, chaperone-mediated protein complex assembly, misfolded or incompletely synthesized protein catabolic process, mitochondrion organization, oxidation-dependent protein catabolic process, protein homooligomerization, proteolysis involved in cellular protein catabolic process
Q3V117	Acly	MitoCarta3.0	Heterozygous vs Control is different	not	0.0064	0.42	-0.5	0.12	FDR<0.05	0.00055	ATP-citrate synthase OS=Mus musculus OX=10090 GN=Acly PE=1 SV=1	1	13	0.16	12	15.94	0.507826	16	0.530056	16.39	0.513487	15.9	0.542844	15.57	0.758784	15.63	0.522117	15.43	0.546266	15.43	0.5116	15.41	0.515747	15.38	0.540115	16.16	0.50413	15.92	0.526143	16.11	0.499613	15.98	0.522406	16.21	0.626033
A0A140LIU3	Cox6b1	MitoCarta3.0	Heterozygous vs Control is different	not	0.0021	0.063	0.57	0.3	FDR<0.05	0.0035	Cytochrome c oxidase subunit 6B1 OS=Mus musculus OX=10090 GN=Cox6b1 PE=1 SV=1	1	1	0.33	1	15.29	0	15.43	0	14.85	0	15.07	0	15.13	0	15.72	0	15.47	0	15.96	0	15.81	0	15.65	0	15.26	0	15.67	0	15.58	0	15.19	0	15.58	0
Q9DCN2	Cyb5r3	MitoCarta3.0	Heterozygous vs Control is different	not	0.017	0.19	-0.57	0.27	FDR<0.05	0.00089	NADH-cytochrome b5 reductase 3 OS=Mus musculus OX=10090 GN=Cyb5r3 PE=1 SV=3	1	12	0.45	9	14.04	0.626066	14.19	0.585785	13.67	0.644365	14.13	0.572392	14.77	0.938796	13.56	0.609913	13.77	0.592761	13.66	0.60145	13.58	0.545729	13.38	1.54148	14.37	0.563803	14.26	0.588628	14.64	0.620998	14.31	0.571323	14.57	0.820282
Q9Z110	Aldh18a1	MitoCarta3.0	Heterozygous vs Control is different	Homozygous vs Control is different	0.031	0.0077	-0.62	-0.83	FDR<0.05	0.0041	Delta-1-pyrroline-5-carboxylate synthase OS=Mus musculus OX=10090 GN=Aldh18a1 PE=1 SV=2	1	13	0.24	12	14.63	0.983171	14.35	0.695097	13.49	0.645194	14.57	0.932121	14.68	0.766265	13.42	1.00775	13.87	0.629581	13.85	0.622005	13.79	0.630333	13.71	0.61743	13.24	0.986953	13.53	0.657934	13.6	0.689642	13.48	0.650964	13.73	0.682022				L-proline biosynthetic process, cellular amino acid biosynthetic process, citrulline biosynthetic process, glutamate metabolic process, ornithine biosynthetic process, phosphorylation
F6QA74	Apex1	MitoCarta3.0	Heterozygous vs Control is different	not	0.0038	0.34	-0.62	0.24	FDR<0.05	0.0027	DNA-(apurinic or apyrimidinic site) endonuclease (Fragment) OS=Mus musculus OX=10090 GN=Apex1 PE=1 SV=1	1	3	0.18	3	15.27	0.507945	15.49	0.495491	15.76	0.497779	15.67	0.487525	14.94	0.582995	14.67	0.596157	14.77	0.502053	14.86	0.495435	14.78	0.48908	14.94	0.487389	15.17	0.548394	15.54	0.493667	16.12	0.604186	15.43	0.492494	16.09	0.492602
Q91ZE0	Tmlhe	MitoCarta3.0	Heterozygous vs Control is different	Homozygous vs Control is different	0.02	0.0063	0.63	0.79	FDR<0.05	0.0027	Trimethyllysine dioxygenase, mitochondrial OS=Mus musculus OX=10090 GN=Tmlhe PE=1 SV=2	0.98	1	0.038	1	15.13	0	15.99	0	15.11	0	15.64	0	16.08	0	16.17	0	16.15	0	16.45	0	16.02	0	16.32	0	16.33	0	16.27	0	16.24	0	16.59	0	16.46	0		negative regulation of oxidoreductase activity		carnitine biosynthetic process
Q9QUJ7	Acsl4	mito-interacting	Heterozygous vs Control is different	Homozygous vs Control is different	0.0013	0.0015	-0.66	-0.82	FDR<0.05	0.00022	Long-chain-fatty-acid--CoA ligase 4 OS=Mus musculus OX=10090 GN=Acsl4 PE=1 SV=2	1	3	0.084	4	14.8	0.519139	14.82	0.530238	14.9	0.526217	14.73	0.539553	15.47	0.570568	14.29	0.515011	14.26	0.523904	14.23	0.492383	14.26	0.51746	14.38	0.498232	14.02	0.586694	14.16	0.53216	14.08	0.491385	13.86	0.545971	14.52	0.494049		negative regulation of prostaglandin secretion, positive regulation of cell growth, regulation of fatty acid metabolic process		dendritic spine development, long-chain fatty acid metabolic process, long-chain fatty-acyl-CoA biosynthetic process, triglyceride biosynthetic process
Q8R5L1	C1qbp	MitoCarta3.0	Heterozygous vs Control is different	Homozygous vs Control is different	0.0089	0.015	-0.68	-0.72	FDR<0.05	0.0083	Complement component 1 Q subcomponent-binding protein, mitochondrial OS=Mus musculus OX=10090 GN=C1qbp PE=1 SV=1	1	11	0.41	7	13.95	0.810035	13.45	1.07806	13.35	0.893797	13.86	0.920501	14.25	0.932735	12.93	0.872069	12.87	0.897086	13.23	0.777279	13.45	0.909541	12.99	0.835545	12.93	0.916682	13.05	0.993861	13.65	0.819091	12.99	0.913642	12.63	3.1083
E9PZS8	Cox7a2l	MitoCarta3.0	Heterozygous vs Control is different	Homozygous vs Control is different	0.038	0.019	-0.69	-0.86	FDR<0.05	0.0094	Cytochrome c oxidase subunit 7A-related protein, mitochondrial OS=Mus musculus OX=10090 GN=Cox7a2l PE=1 SV=1	0.98	1	0.097	1	14.59	0	14.58	0	13.54	0	14.7	0	15.22	0	13.94	0	13.95	0	13.76	0	13.8	0	13.72	0	13.66	0	13.35	0	13.72	0	13.56	0	14.01	0
Q9CPU4	Mgst3	MitoCarta3.0	Heterozygous vs Control is different	not	< 0.0001	0.053	0.74	0.24	FDR<0.05	< 0.0001	Microsomal glutathione S-transferase 3 OS=Mus musculus OX=10090 GN=Mgst3 PE=1 SV=1	0.98	1	0.092	1	13.35	0	13.46	0	13.15	0	13.53	0	13.5	0	14.31	0	13.94	0	14.15	0	14.19	0	14.11	0	13.53	0	13.56	0	13.64	0	13.51	0	13.94	0				cellular oxidant detoxification, leukotriene biosynthetic process
A0A0R4J0G0	Pck2	MitoCarta3.0	Heterozygous vs Control is different	Homozygous vs Control is different	0.0049	0.0016	-0.77	-1.07	FDR<0.05	0.00035	Phosphoenolpyruvate carboxykinase (GTP) OS=Mus musculus OX=10090 GN=Pck2 PE=1 SV=1	1	9	0.21	9	16.09	0.561643	15.85	0.546222	14.98	0.539983	15.93	0.567389	15.69	0.912486	14.75	0.547408	15	0.54567	14.99	0.538206	15.03	0.558891	14.94	0.626583	14.15	1.49226	14.74	0.575283	14.81	0.513476	14.71	0.597716	14.78	0.993152
P97493	Txn2	MitoCarta3.0	Heterozygous vs Control is different	not	0.0043	0.12	-0.83	-0.47	FDR<0.05	0.0095	Thioredoxin, mitochondrial OS=Mus musculus OX=10090 GN=Txn2 PE=1 SV=1	1	2	0.22	2	16.21	0.482915	15.98	0.491313	15.21	0.490252	16.15	0.482358	16.44	0.649026	15.14	0.522483	15.21	0.485578	15.11	0.525279	15.23	0.553656	15.14	0.482243	15.38	0.482305	15.26	0.488963	15.98	0.48236	15.14	0.486528	15.9	0.51112		cell redox homeostasis		cell redox homeostasis, cellular response to nutrient levels
Q9CZN7	Shmt2	MitoCarta3.0	Heterozygous vs Control is different	Homozygous vs Control is different	0.0018	0.016	-0.84	-0.69	FDR<0.05	0.0019	Serine hydroxymethyltransferase, mitochondrial OS=Mus musculus OX=10090 GN=Shmt2 PE=1 SV=1	1	19	0.47	13	15.79	0.686823	15.71	0.668641	14.9	0.615328	15.73	0.711448	15.85	1.73611	14.65	0.571527	14.85	0.596337	14.81	0.570629	14.84	0.610358	14.62	0.897341	14.61	0.652081	14.66	0.637462	15.33	0.56838	14.74	0.575887	15.16	1.45155		positive regulation of cell proliferation, regulation of aerobic respiration, regulation of mitochondrial translation, regulation of oxidative phosphorylation		L-serine biosynthetic process, L-serine catabolic process, cellular response to tetrahydrofolate, folic acid metabolic process, glycine biosynthetic process, glycine biosynthetic process from serine, glycine metabolic process, one-carbon metabolic process, protein K63-linked deubiquitination, protein homotetramerization, protein tetramerization, tetrahydrofolate interconversion, tetrahydrofolate …
Q14C51	Ptcd3	MitoCarta3.0	Heterozygous vs Control is different	Homozygous vs Control is different	0.00063	0.00017	-1	-1.33	FDR<0.05	< 0.0001	Pentatricopeptide repeat domain-containing protein 3, mitochondrial OS=Mus musculus OX=10090 GN=Ptcd3 PE=1 SV=2	1	1	0.012	1	17.26	0	17.21	0	16.87	0	17.21	0	17.49	0	15.94	0	15.77	0	16.33	0	16.58	0	16.46	0	15.78	0	15.48	0	15.65	0	16	0	16.49	0		regulation of translation		mitochondrial translation
P32020	Scp2	MitoCarta3.0	Heterozygous vs Control is different	not	0.0022	0.95	-1.11	0.02	FDR<0.05	0.0018	Non-specific lipid-transfer protein OS=Mus musculus OX=10090 GN=Scp2 PE=1 SV=3	1	1	0.031	1	15.58	0	15.47	0	15.24	0	15.72	0	15.96	0	13.62	0	14.8	0	14.76	0	14.64	0	14.59	0	15.26	0	15.32	0	16.01	0	15.18	0	16.26	0		positive regulation of apoptotic process, positive regulation of cholesterol biosynthetic process, positive regulation of cholesterol import, positive regulation of intracellular cholesterol transport, progesterone biosynthetic process		acyl-CoA metabolic process, inositol trisphosphate biosynthetic process, peroxisome organization, progesterone biosynthetic process, protein localization to plasma membrane
Q3U125	Prxl2a	MitoCarta3.0	Heterozygous vs Control is different	Homozygous vs Control is different	< 0.0001	< 0.0001	-1.62	-1.87	FDR<0.05	< 0.0001	Peroxiredoxin-like 2A OS=Mus musculus OX=10090 GN=Prxl2a PE=1 SV=1	1	2	0.1	2	16.19	0.679505	15.98	0.733494	15.91	0.605292	16.18	0.708832	16.11	0.75875	14.8	0.742245	14.18	0.483271	14.49	0.519739	14.49	0.604667	14.33	0.492843	13.78	1.08035	14.25	0.7456	14.04	0.574018	13.94	0.760247	15.03	0.567041
[truncated: 54 more columns]
